# Supplementary material for: SNPpy - Database Management for SNP Data from Genome Wide Association Studies
Source: PLoS One. 2011 Oct 19;6(10):e24982. doi: 10.1371/journal.pone.0024982 (PMC3198468; doi:10.1371/journal.pone.0024982)
Supplement: File S1 — Source code. SNPpy source code in an archive file format. See docs/MANUAL for usage information. This archive corresponds to a revision of the Mercurial repository. That revision can be identified by the character string which follows the snppy string in the archive name. That string is the revisions's hash identifier (short version). (TBZ2) [file pone.0024982.s001.tbz2 › snppy-f6041cdb8bb3/SConstruct]

#!/usr/bin/python

import commands, glob, os

# Common file, for both executables and Python Interface
#common_files = """calls annotate ped phenotype randutil util""
common_files = """geno print"""

def pyversion():
        pystr = commands.getoutput('python -V')
        version = pystr.split(' ')[1]
        major, minor = version.split('.')[:2]
        return major + '.' + minor

common_base = Split(common_files)
common = [f + ".cpp" for f in common_base]
common_obj = [f+".o" for f in common_base]

# For Python interface only
pif_conv = Split("cppvec_conv cppmap_conv cppset_conv")
pif_conv_files = [t+"_pif.cpp" for t in pif_conv]

pif = Split("geno")
pif_files = [t+"_pif.cpp" for t in pif]

# Boost Python Environment
boost_python_env = Environment(
    CPPPATH=["/usr/include/python"+pyversion(), "."],
    CXXFLAGS='-ftemplate-depth-100 -fPIC -Wall -Werror -pedantic -pipe -O3 -ffast-math -march=opteron',
    #CXXFLAGS='-ftemplate-depth-100 -fPIC -Wall -pedantic -O0 -g',
    CPPDEFINES=['BOOST_PYTHON_DYNAMIC_LIB'],
    LIBPATH=["/usr/lib/python"+pyversion()+"/config"],
    LIBS=["python"+pyversion(), "m", "boost_python"],
    SHLIBPREFIX="", #gets rid of lib prefix
    SHOBJSUFFIX = ".bpo"
    )

test_env = Environment(
	CXXFLAGS='-Wall -Werror -pedantic -O0 -g',
	)

# Build boost python module
boost_python_env.SharedLibrary(target='genocpp', source = common + pif_conv_files + pif_files)
test_env.Program(target='geno_test', source = common + ["geno_test.cpp"])
