# Supplementary material for: SNPpy - Database Management for SNP Data from Genome Wide Association Studies
Source: PLoS One. 2011 Oct 19;6(10):e24982. doi: 10.1371/journal.pone.0024982 (PMC3198468; doi:10.1371/journal.pone.0024982)
Supplement: File S1 — Source code. SNPpy source code in an archive file format. See docs/MANUAL for usage information. This archive corresponds to a revision of the Mercurial repository. That revision can be identified by the character string which follows the snppy string in the archive name. That string is the revisions's hash identifier (short version). (TBZ2) [file pone.0024982.s001.tbz2 › snppy-f6041cdb8bb3/anno.py]

from utils import print_timing, is_blankline

class Anno_Base(object):
    def __init__(self, annotfile, schema, tmpdir, table_dict):
        self.annotfile = annotfile
        self.schema = schema
        self.tmpdir = tmpdir
        self.table_dict = table_dict

    def discard_lines_before_annotate_header(self):
        import string
        af = open(self.annotfile)
        discard_lines=0
        discard_chars = string.whitespace + ','
        while True:
            line = af.readline()
            line_split = line.lstrip(discard_chars).rstrip(discard_chars).split(',')
            if(len(line_split) > 10):
                break
            if not line or discard_lines > 10000:
                import sys
                print "Couldn't find annotate header in the first %s lines of %s"%(discard_lines, self.annotfilename)
                print "Is it a correctly formatted annotation file?"
                sys.exit(1)
            discard_lines += 1
        af.close()
        return discard_lines

    def chromosome_sub(self, chrom):
        if chrom == "X":
            return 23
        elif chrom == "Y":
            return 24
        elif chrom == "XY":
            return 25
        elif chrom == "MT" or chrom == "Mt":
            return 26
        else:
            return int(chrom)

    def sort_anno_dict_list(self, x, y):
        return cmp(x['chromosome'], y['chromosome']) or cmp(x['location'], y['location']) or cmp(x['fid'], y['fid'])

    @print_timing
    def make_anno_table(self, session, alleled):
        import os
        print "making anno table..."
        anno_table = self.table_dict['anno_table']
        from dbutils import add_obj
        index_dict = self.data_indices()
        dirpath = os.path.dirname(os.path.abspath(__file__))
        annotablefile = os.path.abspath(os.path.join(self.tmpdir, self.annotablefile))
        self.write_anno_table_to_file(session, annotablefile, alleled)
        self.drop_anno_table_constraints_and_indexes(session)
        print "writing anno table data to database..."
        print "writing csv file %s to anno table..."%annotablefile
        session.execute("COMMIT; BEGIN; TRUNCATE %s.anno; COPY %s.anno FROM '%s' USING DELIMITERS ','; COMMIT;"%(self.schema, self.schema, annotablefile))
        self.restore_anno_table_constraints_and_indexes(session)
        print "finished writing anno table..."

class Anno_Affy6(Anno_Base):
    def __init__(self, annotfile, schema, tmpdir, table_dict):
        Anno_Base.__init__(self, annotfile, schema, tmpdir, table_dict)
        self.annotablefile = "anno_affy6_%s"%self.schema

    def data_indices(self):
        af = open(self.annotfile)
        discard_lines = self.discard_lines_before_annotate_header()
        for i in range(discard_lines):
            af.readline()
        headers = af.readline().split(',')
        for h, i in zip(headers, range(len(headers))):
            h = h.lstrip('"').rstrip('"')
            if "Allele A" == h:
                alleleA = i
            if "Allele B" == h:
                alleleB = i
            if  "Chromosome" == h:
                chromosome = i
            if "Physical Position" == h:
                location = i
            if "Probe Set ID" == h:
                probe_set_id = i
            if "dbSNP RS ID" == h:
                rsid = i
        af.close()
        return {'alleleA':alleleA, 'alleleB':alleleB, 'chromosome':chromosome, 'location':location, 'probe_set_id':probe_set_id, 'rsid':rsid}

    @print_timing
    def write_anno_table_to_file(self, session, annotablefile, alleled):
        print "writing csv file %s containing affy6 anno table data..."%annotablefile
        index_dict = self.data_indices()
        alleleA, alleleB, chromosome, location, probe_set_id, rsid = map(lambda x: index_dict[x], ["alleleA", "alleleB", "chromosome", "location", "probe_set_id", "rsid"])
        af = open(self.annotfile)
        atf = open(annotablefile, 'w')
        discard_lines = self.discard_lines_before_annotate_header();
        for i in range(discard_lines):
            af.readline()
        header = af.readline()
        i = 0
        insert_dict_list = []
        print "reading lines from calls file..."
        for line in af:
            i = i+1
            line = line.lstrip().rstrip().split(',')
            fidval = line[probe_set_id].lstrip('"').rstrip('"')
            rsidval = line[rsid].lstrip('"').rstrip('"')
            chromval = line[chromosome].lstrip('"').rstrip('"')
            locationval = line[location].lstrip('"').rstrip('"')
            alleleAval =  line[alleleA].lstrip('"').rstrip('"')
            alleleBval =  line[alleleB].lstrip('"').rstrip('"')
            if chromval != '---' and rsidval != '---':
                # make sure both chromosome and location values are integers or sorting won't work.
                d = {'fid': fidval, 'rsid' : rsidval, 'chromosome': self.chromosome_sub(chromval),
                     'location': int(locationval), 'allelea_id': alleleAval, 'alleleb_id': alleleBval}
                insert_dict_list.append(d)
        print "done reading lines from calls file, sorting anno table data before insert into database..."
        insert_dict_list.sort(self.sort_anno_dict_list)
        for i, d in enumerate(insert_dict_list):
            atf.write(','.join([str(i+1), d['fid'], d['rsid'], str(d['chromosome']), str(d['location']), d['allelea_id'], d['alleleb_id']])+'\n')
        print "finished writing anno table to file..."
        atf.close()

    @print_timing
    def drop_anno_table_constraints_and_indexes(self, session):
        print "dropping anno table constraints..."
        session.execute("select * from drop_constraint_if_exists('anno', 'anno_fid_key', '%s');"%self.schema)
        session.execute("select * from drop_constraint_if_exists('anno', 'anno_pkey', '%s');"%self.schema)
        session.execute("select * from drop_constraint_if_exists('anno', 'anno_allelea_id_fkey', '%s');"%self.schema)
        session.execute("select * from drop_constraint_if_exists('anno', 'anno_alleleb_id_fkey', '%s');"%self.schema)
        session.execute("select * from drop_constraint_if_exists('anno', 'anno_chromosome_fkey', '%s');"%self.schema)
        session.execute("DROP INDEX IF EXISTS %s.ix_%s_anno_allelea_id;"%(self.schema, self.schema))
        session.execute("DROP INDEX IF EXISTS %s.ix_%s_anno_alleleb_id;"%(self.schema, self.schema))
        session.execute("DROP INDEX IF EXISTS %s.ix_%s_anno_chromosome;"%(self.schema, self.schema))
        session.execute("DROP INDEX IF EXISTS %s.ix_%s_anno_location;"%(self.schema, self.schema))
        session.execute("DROP INDEX IF EXISTS %s.ix_%s_anno_rsid;"%(self.schema, self.schema))
        session.commit()
        session.flush()

    @print_timing
    def restore_anno_table_constraints_and_indexes(self, session):
        print "restoring anno table constraints..."
        session.execute("ALTER TABLE ONLY %s.anno ADD CONSTRAINT anno_fid_key UNIQUE (fid);"%(self.schema))
        session.execute("ALTER TABLE ONLY %s.anno ADD CONSTRAINT anno_pkey PRIMARY KEY (id);"%(self.schema))
        session.execute("ALTER TABLE ONLY %s.anno ADD CONSTRAINT anno_allelea_id_fkey FOREIGN KEY (allelea_id) REFERENCES %s.allele(val) ON UPDATE CASCADE ON DELETE CASCADE;"%(self.schema, self.schema))
        session.execute("ALTER TABLE ONLY %s.anno ADD CONSTRAINT anno_alleleb_id_fkey FOREIGN KEY (alleleb_id) REFERENCES %s.allele(val) ON UPDATE CASCADE ON DELETE CASCADE;"%(self.schema, self.schema))
        session.execute("ALTER TABLE ONLY %s.anno ADD CONSTRAINT anno_chromosome_fkey FOREIGN KEY (chromosome) REFERENCES %s.chromo(id) ON UPDATE CASCADE ON DELETE CASCADE;"%(self.schema, self.schema))
        session.execute("CREATE INDEX ix_%s_anno_allelea_id ON %s.anno USING btree (allelea_id);"%(self.schema, self.schema))
        session.execute("CREATE INDEX ix_%s_anno_alleleb_id ON %s.anno USING btree (alleleb_id);"%(self.schema, self.schema))
        session.execute("CREATE INDEX ix_%s_anno_chromosome ON %s.anno USING btree (chromosome);"%(self.schema, self.schema))
        session.execute("CREATE INDEX ix_%s_anno_location ON %s.anno USING btree (location);"%(self.schema, self.schema))
        session.execute("CREATE INDEX ix_%s_anno_rsid ON %s.anno USING btree (rsid);"%(self.schema, self.schema))
        session.commit()
        session.flush()

# Starting with X, Y (values in the annotation file corresponding to the
# 'SNP' field in the Illumina annotation file)

# Let F: {A, C, G, T} -> {A, C, G, T} be defined by

# C -> G
# G -> C
# A -> T
# T -> A

# So F is the reverse complement. In the following Aforward, Atop are
# the A alleles for forward and top respectively, etc.

# istrand     sstrand     Aforward      Bforward       Atop         Btop
#  BOT         BOT           X             Y            F(X)         F(Y)
#  BOT         TOP         F(X)          F(Y)           F(X)         F(Y)
#  TOP         BOT         F(X)          F(Y)             X            Y
#  TOP         TOP           X             Y              X            Y

# Once I have the A and B alleles, I can just read off the integer call
# values (or whatever the correct term is) by doing

# AA -> 0
# AB -> 1
# BB -> 2

# Starting with X, Y
# Let F: {A, C, G, T} -> {A, C, G, T} be defined by

# C -> G
# G -> C
# A -> T
# T -> A

# istrand     sstrand     Aforward      Bforward       Atop         Btop
# BOT         BOT           X             Y            F(X)         F(Y)
# BOT         TOP         F(X)          F(Y)           F(X)         F(Y)
# TOP         BOT         F(X)          F(Y)             X            Y
# TOP         TOP           X             Y              X            Y

class Anno_Illumina(Anno_Base):
    def __init__(self, annotfile, schema, tmpdir, table_dict):
        Anno_Base.__init__(self, annotfile, schema, tmpdir, table_dict)
        self.annotablefile = "anno_illumina_%s"%self.schema

    def data_indices(self):
        af = open(self.annotfile)
        discard_lines = self.discard_lines_before_annotate_header()
        for i in range(discard_lines):
            af.readline()
        headers = af.readline().split(',')
        for h, i in zip(headers, range(len(headers))):
            h = h.lstrip('"').rstrip('"')
            if "SNP" == h:
                snp = i
            if "IlmnStrand" == h:
                istrand = i
            if "SourceStrand" == h:
                sstrand = i
            if  "Chr" == h:
                chromosome = i
            if "MapInfo" == h:
                location = i
            if "IlmnID" == h:
                probe_set_id = i
            if "Name" == h:
                rsid = i
        af.close()
        return {'snp':snp, 'istrand':istrand, 'sstrand':sstrand, 'chromosome':chromosome, 'location':location, 'probe_set_id':probe_set_id, 'rsid':rsid}

    def reverse_complement(self, alleleA, alleleB):
        import string
        table = string.maketrans('ACGT', 'TGCA')
        return alleleA.translate(table), alleleB.translate(table)

    def alleles_trans(self, allelea, alleleb, istrand, sstrand, alleletype):
        if alleletype == "forward":
            if istrand == 'BOT' and sstrand == 'BOT':
                return allelea, alleleb
            if istrand == 'BOT' and sstrand == 'TOP':
                return self.reverse_complement(allelea, alleleb)
            if istrand == 'TOP' and sstrand == 'BOT':
                return self.reverse_complement(allelea, alleleb)
            if istrand == 'TOP' and sstrand == 'TOP':
                return allelea, alleleb
        elif alleletype == "top":
            if istrand == 'BOT' and sstrand == 'BOT':
                return self.reverse_complement(allelea, alleleb)
            if istrand == 'BOT' and sstrand == 'TOP':
                return self.reverse_complement(allelea, alleleb)
            if istrand == 'TOP' and sstrand == 'BOT':
                return allelea, alleleb
            if istrand == 'TOP' and sstrand == 'TOP':
                return allelea, alleleb

    @print_timing
    def write_anno_table_to_file(self, session, annotablefile, alleled):
        import string
        print "writing csv file %s containing illumina anno table data..."%annotablefile
        index_dict = self.data_indices()
        snp, istrand, sstrand, chromosome, location, probe_set_id, rsid = map(lambda x: index_dict[x], ["snp", "istrand", "sstrand", "chromosome", "location", "probe_set_id", "rsid"])
        af = open(self.annotfile)
        atf = open(annotablefile, 'w')
        discard_lines = self.discard_lines_before_annotate_header();
        for i in range(discard_lines):
            af.readline()
        header = af.readline()
        i = 0
        insert_dict_list = []
        print "reading lines from calls file..."
        discard_chars = string.whitespace + ','
        for line in af:
            i = i+1
            line = line.lstrip(discard_chars).rstrip(discard_chars).split(',')
            if line[0] == "[Controls]":
                break
            fidval = line[probe_set_id].lstrip('"').rstrip('"')
            rsidval = line[rsid].lstrip('"').rstrip('"')
            chromval = line[chromosome].lstrip('"').rstrip('"')
            locationval = line[location].lstrip('"').rstrip('"')
            snpval =  line[snp].lstrip('"').rstrip('"')
            istrandval =  line[istrand].lstrip('"').rstrip('"')
            sstrandval =  line[sstrand].lstrip('"').rstrip('"')
            try:
                #alleleAval, alleleBval = alleles_for_anno_table(snpval, strandval)
                allelea, alleleb = snpval.lstrip("[").rstrip("]").split("/")
            except:
                print line
                raise
            if chromval != '---' and rsidval != '---':
                # make sure both chromosome and location values are integers or sorting won't work.
                allelea_forward, alleleb_forward = self.alleles_trans(allelea, alleleb, istrandval, sstrandval, alleletype="forward")
                allelea_top, alleleb_top = self.alleles_trans(allelea, alleleb, istrandval, sstrandval, alleletype="top")
                d = {'fid': fidval, 'rsid' : rsidval, 'chromosome': self.chromosome_sub(chromval),
                     'location': int(locationval),
                     'allelea_forward_id': allelea_forward, 'alleleb_forward_id': alleleb_forward,
                     'allelea_top_id': allelea_top, 'alleleb_top_id': alleleb_top}
                insert_dict_list.append(d)
        print "done reading lines from calls file, sorting anno table data before insert into database..."
        insert_dict_list.sort(self.sort_anno_dict_list)
        for i, d in enumerate(insert_dict_list):
            atf.write(','.join([str(i+1), d['fid'], d['rsid'], str(d['chromosome']), str(d['location']), d['allelea_forward_id'], d['alleleb_forward_id'], d['allelea_top_id'], d['alleleb_top_id']])+'\n')
        print "finished writing anno table to file..."
        atf.close()

    @print_timing
    def drop_anno_table_constraints_and_indexes(self, session):
        print "dropping anno table constraints..."
        session.execute("select * from drop_constraint_if_exists('anno', 'anno_fid_key', '%s');"%self.schema)
        session.execute("select * from drop_constraint_if_exists('anno', 'anno_pkey', '%s');"%self.schema)
        session.execute("select * from drop_constraint_if_exists('anno', 'anno_allelea_forward_id_fkey', '%s');"%self.schema)
        session.execute("select * from drop_constraint_if_exists('anno', 'anno_alleleb_forward_id_fkey', '%s');"%self.schema)
        session.execute("select * from drop_constraint_if_exists('anno', 'anno_allelea_top_id_fkey', '%s');"%self.schema)
        session.execute("select * from drop_constraint_if_exists('anno', 'anno_alleleb_top_id_fkey', '%s');"%self.schema)
        session.execute("select * from drop_constraint_if_exists('anno', 'anno_chromosome_fkey', '%s');"%self.schema)
        session.execute("DROP INDEX IF EXISTS %s.ix_%s_anno_allelea_forward_id;"%(self.schema, self.schema))
        session.execute("DROP INDEX IF EXISTS %s.ix_%s_anno_alleleb_forward_id;"%(self.schema, self.schema))
        session.execute("DROP INDEX IF EXISTS %s.ix_%s_anno_allelea_top_id;"%(self.schema, self.schema))
        session.execute("DROP INDEX IF EXISTS %s.ix_%s_anno_alleleb_top_id;"%(self.schema, self.schema))
        session.execute("DROP INDEX IF EXISTS %s.ix_%s_anno_chromosome;"%(self.schema, self.schema))
        session.execute("DROP INDEX IF EXISTS %s.ix_%s_anno_location;"%(self.schema, self.schema))
        session.execute("DROP INDEX IF EXISTS %s.ix_%s_anno_rsid;"%(self.schema, self.schema))
        session.commit()
        session.flush()

    @print_timing
    def restore_anno_table_constraints_and_indexes(self, session):
        print "restoring anno table constraints..."
        session.execute("ALTER TABLE ONLY %s.anno ADD CONSTRAINT anno_fid_key UNIQUE (fid);"%(self.schema))
        session.execute("ALTER TABLE ONLY %s.anno ADD CONSTRAINT anno_pkey PRIMARY KEY (id);"%(self.schema))
        session.execute("ALTER TABLE ONLY %s.anno ADD CONSTRAINT anno_allelea_forward_id_fkey FOREIGN KEY (allelea_forward_id) REFERENCES %s.allele(val) ON UPDATE CASCADE ON DELETE CASCADE;"%(self.schema, self.schema))
        session.execute("ALTER TABLE ONLY %s.anno ADD CONSTRAINT anno_alleleb_forward_id_fkey FOREIGN KEY (alleleb_forward_id) REFERENCES %s.allele(val) ON UPDATE CASCADE ON DELETE CASCADE;"%(self.schema, self.schema))
        session.execute("ALTER TABLE ONLY %s.anno ADD CONSTRAINT anno_allelea_top_id_fkey FOREIGN KEY (allelea_top_id) REFERENCES %s.allele(val) ON UPDATE CASCADE ON DELETE CASCADE;"%(self.schema, self.schema))
        session.execute("ALTER TABLE ONLY %s.anno ADD CONSTRAINT anno_alleleb_top_id_fkey FOREIGN KEY (alleleb_top_id) REFERENCES %s.allele(val) ON UPDATE CASCADE ON DELETE CASCADE;"%(self.schema, self.schema))
        session.execute("ALTER TABLE ONLY %s.anno ADD CONSTRAINT anno_chromosome_fkey FOREIGN KEY (chromosome) REFERENCES %s.chromo(id) ON UPDATE CASCADE ON DELETE CASCADE;"%(self.schema, self.schema))
        session.execute("CREATE INDEX ix_%s_anno_allelea_forward_id ON %s.anno USING btree (allelea_forward_id);"%(self.schema, self.schema))
        session.execute("CREATE INDEX ix_%s_anno_alleleb_forward_id ON %s.anno USING btree (alleleb_forward_id);"%(self.schema, self.schema))
        session.execute("CREATE INDEX ix_%s_anno_allelea_top_id ON %s.anno USING btree (allelea_top_id);"%(self.schema, self.schema))
        session.execute("CREATE INDEX ix_%s_anno_alleleb_top_id ON %s.anno USING btree (alleleb_top_id);"%(self.schema, self.schema))
        session.execute("CREATE INDEX ix_%s_anno_chromosome ON %s.anno USING btree (chromosome);"%(self.schema, self.schema))
        session.execute("CREATE INDEX ix_%s_anno_location ON %s.anno USING btree (location);"%(self.schema, self.schema))
        session.execute("CREATE INDEX ix_%s_anno_rsid ON %s.anno USING btree (rsid);"%(self.schema, self.schema))
        session.commit()
        session.flush()
