# Supplementary material for: SNPpy - Database Management for SNP Data from Genome Wide Association Studies
Source: PLoS One. 2011 Oct 19;6(10):e24982. doi: 10.1371/journal.pone.0024982 (PMC3198468; doi:10.1371/journal.pone.0024982)
Supplement: File S1 — Source code. SNPpy source code in an archive file format. See docs/MANUAL for usage information. This archive corresponds to a revision of the Mercurial repository. That revision can be identified by the character string which follows the snppy string in the archive name. That string is the revisions's hash identifier (short version). (TBZ2) [file pone.0024982.s001.tbz2 › snppy-f6041cdb8bb3/apt.py]

import os, shlex, subprocess

#subprocess.call

# The library files are contained in a subdirectory of BASEDIR specified by LIBDIR.

# The raw data (CEL) files are contained in a subdirectory of BASEDIR
# called CEL.

# The result files are written to the RESULTDIR directory

# Base directory
BASEDIR = "/storage/data/snppy/Hapmap6.0"
# Subdirectory of the base directory where the CEL files are located
CELFILEDIR = "CEL"
# Subdirectory of the base directory for library files.
LIBDIR = "CD_GenomeWideSNP_6_rev3/Full/GenomeWideSNP_6/LibFiles"
# Subdirectory of BASEDIR where the result files are placed
RESULTDIR = "result"
# Path of apt-probeset-genotype executable
APT = "apt-probeset-genotype"

cmd = """
%(APT)s \
  -o %(BASEDIR)s/%(RESULTDIR)s/ \
  -c %(BASEDIR)s/%(LIBDIR)s/GenomeWideSNP_6.cdf \
  --set-gender-method cn-probe-chrXY-ratio \
  --chrX-probes %(BASEDIR)s/%(LIBDIR)s/GenomeWideSNP_6.chrXprobes \
  --chrY-probes %(BASEDIR)s/%(LIBDIR)s/GenomeWideSNP_6.chrYprobes \
  --special-snps %(BASEDIR)s/%(LIBDIR)s/GenomeWideSNP_6.specialSNPs \
  --read-models-birdseed %(BASEDIR)s/%(LIBDIR)s/GenomeWideSNP_6.birdseed-v2.models \
  -a birdseed-v2 %(BASEDIR)s/%(CELFILEDIR)s/*.CEL
"""%{'APT':APT, 'BASEDIR':BASEDIR, 'CELFILEDIR':CELFILEDIR, 'LIBDIR':LIBDIR, 'RESULTDIR':RESULTDIR}

#args = shlex.split(cmd)
#print args
#subprocess.Popen(args, shell=True)
#subprocess.call(args, shell=True)
#subprocess.call(args)

os.system(cmd)
