# Supplementary material for: SNPpy - Database Management for SNP Data from Genome Wide Association Studies
Source: PLoS One. 2011 Oct 19;6(10):e24982. doi: 10.1371/journal.pone.0024982 (PMC3198468; doi:10.1371/journal.pone.0024982)
Supplement: File S1 — Source code. SNPpy source code in an archive file format. See docs/MANUAL for usage information. This archive corresponds to a revision of the Mercurial repository. That revision can be identified by the character string which follows the snppy string in the archive name. That string is the revisions's hash identifier (short version). (TBZ2) [file pone.0024982.s001.tbz2 › snppy-f6041cdb8bb3/conf.validate]

dbuser = string
password = string
race_values = string_list
sync_interval = integer(default=10000)
tmpdir = string(default="/tmp")

[affy6]
annotfile = string
fidlist = string_list

        [[__many__]]
        phenofiles = string_list
        genofile = string

[illumina]
annotfile = string
rsidlist = string_list

        [[__many__]]
        phenofiles = string_list
        genofile = string
