# Supplementary material for: SNPpy - Database Management for SNP Data from Genome Wide Association Studies
Source: PLoS One. 2011 Oct 19;6(10):e24982. doi: 10.1371/journal.pone.0024982 (PMC3198468; doi:10.1371/journal.pone.0024982)
Supplement: File S1 — Source code. SNPpy source code in an archive file format. See docs/MANUAL for usage information. This archive corresponds to a revision of the Mercurial repository. That revision can be identified by the character string which follows the snppy string in the archive name. That string is the revisions's hash identifier (short version). (TBZ2) [file pone.0024982.s001.tbz2 › snppy-f6041cdb8bb3/conv_pif.hpp]

//http://misspent.wordpress.com/2009/09/27/how-to-write-boost-python-converters/

#ifndef CONV_PIF_HPP
#define CONV_PIF_HPP
#include "common.hpp"
#include <boost/python/numeric.hpp>
#include <boost/python/dict.hpp>
#include <boost/python/tuple.hpp>
#include <boost/python/extract.hpp>
#include <boost/python/object.hpp>
#include <boost/python/module.hpp>
#include <boost/python/class.hpp>
#include <boost/python/def.hpp>
#include <boost/python/overloads.hpp>
#include <boost/python/args.hpp>
#include <boost/python/return_value_policy.hpp>
#include <boost/python/manage_new_object.hpp>
#include <boost/python/reference_existing_object.hpp>
#include <boost/python/pure_virtual.hpp>
#include <boost/python/wrapper.hpp>
#include <boost/python/call.hpp>
#include <boost/utility.hpp>
#include <boost/array.hpp>

//using namespace boost::python;


using boost::python::extract;
using boost::python::make_tuple;
using boost::python::args;

#endif
