# Supplementary material for: SNPpy - Database Management for SNP Data from Genome Wide Association Studies
Source: PLoS One. 2011 Oct 19;6(10):e24982. doi: 10.1371/journal.pone.0024982 (PMC3198468; doi:10.1371/journal.pone.0024982)
Supplement: File S1 — Source code. SNPpy source code in an archive file format. See docs/MANUAL for usage information. This archive corresponds to a revision of the Mercurial repository. That revision can be identified by the character string which follows the snppy string in the archive name. That string is the revisions's hash identifier (short version). (TBZ2) [file pone.0024982.s001.tbz2 › snppy-f6041cdb8bb3/convert_illumina_hapmap.py]

import sys
sys.path.append("..")

def discard_lines_before_headers(genofile):
    """Check for '[Data]' on line preceding expid line"""
    gf = open(genofile)
    linenum=0
    while True:
        line = gf.readline()
        linenum = linenum + 1
        if '[Data]' in line:
            break
        if not line or linenum > 10000:
            import sys
            print "Couldn't find string '[Data]' in the first %s lines of %s"%(linenum, genofile)
            print "Is it a correctly formatted Illumina genotype file?"
            sys.exit(1)
    gf.close()
    return linenum

def data_indices(genofile):
    gf = open(genofile)
    discard_lines = discard_lines_before_headers(genofile)
    for i in range(discard_lines):
        gf.readline()
    headers = gf.readline().split(',')
    for h, i in zip(headers, range(len(headers))):
        h = h.lstrip('"').rstrip('"')
        if "Sample ID" == h:
            sampleid = i
        if "Allele1 - Forward" == h:
            allele1 = i
        if "Allele2 - Forward" == h:
            allele2 = i
        if "SNP Name" == h:
            snp = i
    gf.close()
    return {'sampleid':sampleid, 'allele1':allele1, 'allele2':allele2, 'snp':snp}

def remove_duplicates(l):
    known = set()
    newlist = []

    for x in l:
      if x in known: continue
      newlist.append(x)
      known.add(x)

    l[:] = newlist

def return_sampleids(genofile, newgenofile):
    index_dict = data_indices(genofile)
    sampleid_index = index_dict['sampleid']
    gf = open(genofile)
    # discard lines before calls
    discard_lines = discard_lines_before_headers(genofile) + 1
    for i in range(discard_lines):
        gf.readline()
    i = 0
    idlist = []
    for line in gf:
        i = i+1
        line = line.lstrip().rstrip().split(',')
        sampleid = line[sampleid_index].lstrip('"').rstrip('"')
        idlist.append(sampleid)
    remove_duplicates(idlist)
    return idlist

def firstsampleid(genofile):
    index_dict = data_indices(genofile)
    sampleid_index = index_dict['sampleid']
    gf = open(genofile)
    # discard lines before calls
    discard_lines = discard_lines_before_headers(genofile) + 1
    for i in range(discard_lines):
        gf.readline()
    line = gf.readline().lstrip().rstrip().split(',')
    return line[sampleid_index].lstrip('"').rstrip('"')

def return_snps(genofile):
    index_dict = data_indices(genofile)
    sampleid_index = index_dict['sampleid']
    allele1_index = index_dict['allele1']
    allele2_index = index_dict['allele2']
    snp_index = index_dict['snp']
    gf = open(genofile)
    # discard lines before calls
    discard_lines = discard_lines_before_headers(genofile) + 1
    for i in range(discard_lines):
        gf.readline()
    fsi = firstsampleid(genofile)
    i = 0
    snplist = []
    while True:
        line = gf.readline()
        line = line.lstrip().rstrip().split(',')
        sampleid = line[sampleid_index].lstrip('"').rstrip('"')
        if sampleid != fsi:
            break
        snp =  line[snp_index].lstrip('"').rstrip('"')
        allele1 =  line[allele1_index].lstrip('"').rstrip('"')
        allele2 =  line[allele2_index].lstrip('"').rstrip('"')
        snplist.append(snp)
    return snplist

from utils import print_timing

@print_timing
def convert(genofile, newgenofile):
    index_dict = data_indices(genofile)
    sampleid_index = index_dict['sampleid']
    allele1_index = index_dict['allele1']
    allele2_index = index_dict['allele2']
    snp_index = index_dict['snp']
    sampleids = return_sampleids(genofile, newgenofile)
    snps = return_snps(genofile)
    snplen = len(snps)
    gf = open(genofile)
    ngf = open(newgenofile, 'w')
    # discard lines before calls
    discard_lines = discard_lines_before_headers(genofile)
    for i in range(discard_lines):
        line = gf.readline()
        ngf.write(line)
    header = gf.readline() # Read and discard headers
    sampleidsline = '\t' + '\t'.join(sampleids) + '\n'
    ngf.write(sampleidsline)
    # each consecutive block of calls corresponds to the same sampleid
    calls = []
    for line in gf:
        line = line.strip().split(',')
        sampleid = line[sampleid_index].lstrip('"').rstrip('"')
        allele1 = line[allele1_index].lstrip('"').rstrip('"')
        allele2 = line[allele2_index].lstrip('"').rstrip('"')
        snp     = line[snp_index].lstrip('"').rstrip('"')
        allele  = allele1 + allele2
        calls.append(allele)
    for snp, i in zip(snps, range(snplen)):
        if calls[i::snplen] != ['--']*len(sampleids):
            ngf.write('\t'.join([snp] + calls[i::snplen])+'\n')
    gf.close()
    ngf.close()

if __name__=='__main__':
    import sys
    from optparse import OptionParser
    usage = "usage is of the form '%prog originalgenofile convertedgenofile'"
    parser = OptionParser(usage=usage)
    (options, args) = parser.parse_args()

    if len(args) != 2:
        print "incorrect number of arguments"
        parser.print_help()
        sys.exit()

    genofile = args[0]
    convertedgenofile = args[1]
    convert(genofile, convertedgenofile)
