# Supplementary material for: SNPpy - Database Management for SNP Data from Genome Wide Association Studies
Source: PLoS One. 2011 Oct 19;6(10):e24982. doi: 10.1371/journal.pone.0024982 (PMC3198468; doi:10.1371/journal.pone.0024982)
Supplement: File S1 — Source code. SNPpy source code in an archive file format. See docs/MANUAL for usage information. This archive corresponds to a revision of the Mercurial repository. That revision can be identified by the character string which follows the snppy string in the archive name. That string is the revisions's hash identifier (short version). (TBZ2) [file pone.0024982.s001.tbz2 › snppy-f6041cdb8bb3/cppmap_conv_pif.cpp]

#include "conv_pif.hpp"
////////////////////////CONVERT C++ MAP (DEFAULT SORT FUNCTION) TO AND FROM PYTHON DICTIONARY //////////////

// Convert (C++) map to (Python) dictionary.
template<typename S, typename T> PyObject* cppmap2pydict(map<S,T>& cppdict)
{
  typename map<S, T>::iterator pos;
  boost::python::dict returndict;
  for(pos = cppdict.begin(); pos != cppdict.end(); pos++)
    returndict[pos->first] = cppdict[pos->first];
  return boost::python::incref(boost::python::object(returndict).ptr());
}

// Convert (Python) dictionary to (C++) map.
template<typename S, typename T> map<S, T> pydict2cppmap(PyObject* obj)
{
  map<S, T> cppmap;
  S key;
  T val;
  boost::python::dict pydict(boost::python::borrowed(obj));
  boost::python::list keylst = pydict.keys();
  int keylstlen = extract<int>(keylst.attr("__len__")());

  for(int i=0; i<keylstlen; i++)
    {
      key = extract<S>(keylst[i]);
      // WARNING; This fails if a default-constructed object of T
      // cannot be assigned to by arbitrary objects of T.
      // See specialization for blitz Array.
      val = extract<T>(pydict[keylst[i]]);
      cppmap.insert(std::make_pair(key, val));
    }
  return cppmap;
}

template<typename S, typename T>
struct cppmap_to_python_dict
{
  static PyObject* convert(map<S,T> cppdict)
  {
    return cppmap2pydict<S,T>(cppdict);
  }
};

template<typename S, typename T>
struct cppmap_from_python_dict
{
  cppmap_from_python_dict()
  {
    boost::python::converter::registry::push_back(
						  &convertible,
						  &construct,
						  boost::python::type_id<map<S, T> >());
  }

  static void* convertible(PyObject* obj_ptr)
  {
    // if (!PyArray_Check(obj_ptr)) return 0;
    return obj_ptr;
  }

  static void construct(
			PyObject* obj_ptr,
			boost::python::converter::rvalue_from_python_stage1_data* data)
  {
    void* storage = (
		     (boost::python::converter::rvalue_from_python_storage<map<S, T> >*)
		     data)->storage.bytes;
    new (storage) map<S, T>(pydict2cppmap<S, T>(obj_ptr));
    data->convertible = storage;
  }
};

////////////////////////CONVERT C++ MAP TO AND FROM PYTHON DICTIONARY //////////////


// Convert (C++) map to (Python) dictionary.
template<typename S, typename T, typename C> PyObject* cppmapc2pydict(map<S,T,C>& cppdict)
{
  typename map<S, T, C>::iterator pos;
  boost::python::dict returndict;
  for(pos = cppdict.begin(); pos != cppdict.end(); pos++)
    returndict[pos->first] = cppdict[pos->first];
  return boost::python::incref(boost::python::object(returndict).ptr());
}

// Convert (Python) dictionary to (C++) map.
template<typename S, typename T, typename C> map<S, T, C> pydict2cppmapc(PyObject* obj)
{
  map<S, T, C> cppmap;
  S key;
  T val;
  boost::python::dict pydict(boost::python::borrowed(obj));
  boost::python::list keylst = pydict.keys();
  int keylstlen = extract<int>(keylst.attr("__len__")());

  for(int i=0; i<keylstlen; i++)
    {
      key = extract<S>(keylst[i]);
      val = extract<T>(pydict[keylst[i]]);
      cppmap.insert(std::make_pair(key, val));
    }
  return cppmap;
}

template<typename S, typename T, typename C>
struct cppmapc_to_python_dict
{
  static PyObject* convert(map<S,T,C> cppdict)
  {
    return cppmapc2pydict<S,T,C>(cppdict);
  }
};

template<typename S, typename T, typename C>
struct cppmapc_from_python_dict
{
  cppmapc_from_python_dict()
  {
    boost::python::converter::registry::push_back(
						  &convertible,
						  &construct,
						  boost::python::type_id<map<S, T, C> >());
  }

  static void* convertible(PyObject* obj_ptr)
  {
    // if (!PyArray_Check(obj_ptr)) return 0;
    return obj_ptr;
  }

  static void construct(
			PyObject* obj_ptr,
			boost::python::converter::rvalue_from_python_stage1_data* data)
  {
    void* storage = (
		     (boost::python::converter::rvalue_from_python_storage<map<S, T, C> >*)
		     data)->storage.bytes;
    new (storage) map<S, T, C>(pydict2cppmapc<S, T, C>(obj_ptr));
    data->convertible = storage;
  }
};

////////////////////////////////////////////////////////////////////////////////////////////////

void export_cppmap_conv()
{
  boost::python::to_python_converter<map<string, string>,
    cppmap_to_python_dict<string, string> >();
cppmap_from_python_dict<string, string>();

boost::python::to_python_converter<map<string, int>,
    cppmap_to_python_dict<string, int> >();
 cppmap_from_python_dict<string, int>();

boost::python::to_python_converter<map<string, double>,
    cppmap_to_python_dict<string, double> >();
cppmap_from_python_dict<string, double>();

boost::python::to_python_converter<map<string, vector<double> >,
    cppmap_to_python_dict<string, vector<double> > >();
cppmap_from_python_dict<string, vector<double> >();

boost::python::to_python_converter<map<string, vector<string> >,
    cppmap_to_python_dict<string, vector<string> > >();
 cppmap_from_python_dict<string, vector<string> >();

boost::python::to_python_converter<map<string, map<string, string > >,
				   cppmap_to_python_dict<string, map<string, string > > >();
 cppmap_from_python_dict<string, map<string, string > >();

}
