# Supplementary material for: SNPpy - Database Management for SNP Data from Genome Wide Association Studies
Source: PLoS One. 2011 Oct 19;6(10):e24982. doi: 10.1371/journal.pone.0024982 (PMC3198468; doi:10.1371/journal.pone.0024982)
Supplement: File S1 — Source code. SNPpy source code in an archive file format. See docs/MANUAL for usage information. This archive corresponds to a revision of the Mercurial repository. That revision can be identified by the character string which follows the snppy string in the archive name. That string is the revisions's hash identifier (short version). (TBZ2) [file pone.0024982.s001.tbz2 › snppy-f6041cdb8bb3/cppset_conv_pif.cpp]

#include "conv_pif.hpp"
#include <set>
using std::set;

//////////////////// CONVERT C++ SET TO AND FROM PYTHON LIST //////////////////////////////////////////////

// Convert (C++) set of values to (Python) list of values.

template<typename T> PyObject* cppset2pylst(const set<T>& cppset)
{
  T val;
  boost::python::list lst;
  typename set<T>::iterator pos;
  for(pos = cppset.begin(); pos != cppset.end(); pos++)
    {
      val = *pos;
      lst.append(val);
    }
  return boost::python::incref(boost::python::object(lst).ptr());
}

// Convert (Python) Teger list to (C++) Teger set.
template<typename T>
set<T> pylst2cppset(PyObject* obj)
{
  int i, lstlen;
  T tmp;
  set<T> resultset;
  boost::python::list lst(boost::python::borrowed(obj));
  lstlen = extract<int>(lst.attr("__len__")());
   for(i = 0; i < lstlen; i++)
     {
       tmp = extract<T>(lst[i]);
       resultset.insert(tmp);
     }
return resultset;
}

template<typename T>
struct cppset_to_python_list
  {
    static PyObject* convert(const set<T>& clst)
    {
      return cppset2pylst(clst);
    }
};

template<typename T>
struct cppset_from_python_list
{
  cppset_from_python_list()
  {
    boost::python::converter::registry::push_back(
						  &convertible,
						  &construct,
						  boost::python::type_id<set<T> >());
  }

  static void* convertible(PyObject* obj_ptr)
  {
    // if (!PyArray_Check(obj_ptr)) return 0;
    return obj_ptr;
  }

  static void construct(
			PyObject* obj_ptr,
			boost::python::converter::rvalue_from_python_stage1_data* data)
  {
    //    const char* value = PyString_AsString(obj_ptr);
    // if (value == 0) boost::python::throw_error_already_set();
    void* storage = (
		     (boost::python::converter::rvalue_from_python_storage<set<T> >*)
		     data)->storage.bytes;
    new (storage) set<T>(pylst2cppset<T>(obj_ptr));
    data->convertible = storage;
  }
};

void export_cppset_conv()
{
  boost::python::to_python_converter<set<string>,
    cppset_to_python_list<string> >();
  cppset_from_python_list<string>();

  boost::python::to_python_converter<set<int>,
    cppset_to_python_list<int> >();
  cppset_from_python_list<int>();
}
