# Supplementary material for: SNPpy - Database Management for SNP Data from Genome Wide Association Studies
Source: PLoS One. 2011 Oct 19;6(10):e24982. doi: 10.1371/journal.pone.0024982 (PMC3198468; doi:10.1371/journal.pone.0024982)
Supplement: File S1 — Source code. SNPpy source code in an archive file format. See docs/MANUAL for usage information. This archive corresponds to a revision of the Mercurial repository. That revision can be identified by the character string which follows the snppy string in the archive name. That string is the revisions's hash identifier (short version). (TBZ2) [file pone.0024982.s001.tbz2 › snppy-f6041cdb8bb3/cppvec_conv_pif.cpp]

#include "conv_pif.hpp"

////////////// CONVERT C++ VECTOR TO AND FROM PYTHON LIST ///////////////////////////////

// Convert (C++) vector to (Python) list as PyObject*.
template<typename T> PyObject* cppvec2pylst(const vector<T>& vec)
{
  unsigned int i;
  boost::python::list lst;
  for(i=0; i<vec.size(); i++)
    lst.append(vec[i]);
  return boost::python::incref(boost::python::object(lst).ptr());
}

// Convert (Python) list to (C++) vector.
template<typename T> vector<T> pylst2cppvec(PyObject* obj)
{
  unsigned int i;
  vector<T> vec;
  boost::python::list lst(boost::python::borrowed(obj));
  unsigned int lstlen = extract<int>(lst.attr("__len__")());
  for(i=0; i<lstlen; i++)
    {
      T lstelem = extract<T>(lst[i]);
      vec.push_back(lstelem);
    }
  return vec;
}

template<typename T>
struct cppvec_to_python_list
  {
    static PyObject* convert(const vector<T>& vec)
    {
      return cppvec2pylst(vec);
    }
};

template<typename T>
struct cppvec_from_python_list
{
  cppvec_from_python_list()
  {
    boost::python::converter::registry::push_back(
						  &convertible,
						  &construct,
						  boost::python::type_id<vector<T> >());
  }

  static void* convertible(PyObject* obj_ptr)
  {
    return obj_ptr;
  }

  static void construct(
			PyObject* obj_ptr,
			boost::python::converter::rvalue_from_python_stage1_data* data)
  {
    void* storage = (
		     (boost::python::converter::rvalue_from_python_storage<vector<T> >*)
		     data)->storage.bytes;
    new (storage) vector<T>(pylst2cppvec<T>(obj_ptr));
    data->convertible = storage;
  }
};

void export_cppvec_conv()
{
  boost::python::to_python_converter<vector<double>, cppvec_to_python_list<double> >();
  cppvec_from_python_list<double>();

  boost::python::to_python_converter<vector<int>, cppvec_to_python_list<int> >();
  cppvec_from_python_list<int>();

  boost::python::to_python_converter<vector<string>, cppvec_to_python_list<string> >();
  cppvec_from_python_list<string>();
}
