# Supplementary material for: SNPpy - Database Management for SNP Data from Genome Wide Association Studies
Source: PLoS One. 2011 Oct 19;6(10):e24982. doi: 10.1371/journal.pone.0024982 (PMC3198468; doi:10.1371/journal.pone.0024982)
Supplement: File S1 — Source code. SNPpy source code in an archive file format. See docs/MANUAL for usage information. This archive corresponds to a revision of the Mercurial repository. That revision can be identified by the character string which follows the snppy string in the archive name. That string is the revisions's hash identifier (short version). (TBZ2) [file pone.0024982.s001.tbz2 › snppy-f6041cdb8bb3/data/Hapmap6.0/Pheno/hapmappheno_909.csv]

patientid	expid	famid	pid	mid	sex	race	phenotype	studyid
NA06984	CUPID_p_HapMapPT06_GenomeWideSNP_6_C02_183618.CEL	1328	0	0	1	CEU	0	CEU
NA06986	CUPID_p_HapMapPT06_GenomeWideSNP_6_D05_183668.CEL	13291	0	0	1	CEU	0	CEU
NA06989	CUPID_p_HapMapPT06_GenomeWideSNP_6_A01_183598.CEL	1328	0	0	2	CEU	0	CEU
NA06997	CUPID_p_HapMapPT06_GenomeWideSNP_6_C07_183698.CEL	13291	NA06986	NA07045	2	CEU	0	CEU
NA07031	CUPID_p_HapMapPT06_GenomeWideSNP_6_F04_183656.CEL	13292	0	0	2	CEU	0	CEU
NA07037	CUPID_p_HapMapPT06_GenomeWideSNP_6_A07_183694.CEL	13291	0	0	2	CEU	0	CEU
NA07045	CUPID_p_HapMapPT06_GenomeWideSNP_6_F02_183624.CEL	13291	0	0	2	CEU	0	CEU
NA07051	CUPID_p_HapMapPT06_GenomeWideSNP_6_D11_183764.CEL	13292	0	0	1	CEU	0	CEU
NA07346	CUPID_p_HapMapPT06_GenomeWideSNP_6_C03_183634.CEL	1345	0	0	2	CEU	0	CEU
NA07347	CUPID_p_HapMapPT06_GenomeWideSNP_6_A08_183710.CEL	1345	0	0	1	CEU	0	CEU
NA07349	CUPID_p_HapMapPT06_GenomeWideSNP_6_F09_183736.CEL	1345	NA07347	NA07346	1	CEU	0	CEU
NA07435	CUPID_p_HapMapPT06_GenomeWideSNP_6_E10_183750.CEL	13291	0	0	1	CEU	0	CEU
NA10836	CUPID_p_HapMapPT06_GenomeWideSNP_6_G09_183738.CEL	1418	NA12274	NA12275	2	CEU	0	CEU
NA10837	CUPID_p_HapMapPT06_GenomeWideSNP_6_F01_183608.CEL	1418	NA12272	NA12273	1	CEU	0	CEU
NA10840	CUPID_p_HapMapPT06_GenomeWideSNP_6_B12_183776.CEL	1421	NA12286	NA12287	2	CEU	0	CEU
NA10843	CUPID_p_HapMapPT06_GenomeWideSNP_6_E05_183670.CEL	1423	NA11919	NA11920	2	CEU	0	CEU
NA10845	CUPID_p_HapMapPT06_GenomeWideSNP_6_D08_183716.CEL	1424	NA11930	NA11931	1	CEU	0	CEU
NA10850	CUPID_p_HapMapPT06_GenomeWideSNP_6_C01_183602.CEL	1344	0	NA12058	2	CEU	0	CEU
NA10852	CUPID_p_HapMapPT06_GenomeWideSNP_6_D10_183748.CEL	1346	NA12045	0	2	CEU	0	CEU
NA10853	CUPID_p_HapMapPT06_GenomeWideSNP_6_D03_183636.CEL	1349	NA11843	0	1	CEU	0	CEU
NA10864	CUPID_p_HapMapPT06_GenomeWideSNP_6_D02_183620.CEL	1377	NA11893	NA11894	2	CEU	0	CEU
NA10865	CUPID_p_HapMapPT06_GenomeWideSNP_6_D01_183604.CEL	1377	NA11891	NA11892	1	CEU	0	CEU
NA11843	CUPID_p_HapMapPT06_GenomeWideSNP_6_A04_183646.CEL	1349	0	0	1	CEU	0	CEU
NA11891	CORER_p_HapMapP3Redo2_GenomeWideSNP_6_A01_230898.CEL	1377	0	0	1	CEU	0	CEU
NA11891	CORER_p_HapMapP3Redo2_GenomeWideSNP_6_A01_231480.CEL	1377	0	0	1	CEU	0	CEU
NA11891	CUPID_p_HapMapPT06_GenomeWideSNP_6_A02_183614.CEL	1377	0	0	1	CEU	0	CEU
NA11892	CUPID_p_HapMapPT06_GenomeWideSNP_6_G01_183610.CEL	1377	0	0	2	CEU	0	CEU
NA11893	CUPID_p_HapMapPT06_GenomeWideSNP_6_G10_183754.CEL	1377	0	0	1	CEU	0	CEU
NA11894	CUPID_p_HapMapPT06_GenomeWideSNP_6_B10_183744.CEL	1377	0	0	2	CEU	0	CEU
NA11917	CUPID_p_HapMapPT06_GenomeWideSNP_6_C08_183714.CEL	1423	0	0	1	CEU	0	CEU
NA11918	CUPID_p_HapMapPT06_GenomeWideSNP_6_E09_183734.CEL	1423	0	0	2	CEU	0	CEU
NA11919	CUPID_p_HapMapPT06_GenomeWideSNP_6_H01_183612.CEL	1423	0	0	1	CEU	0	CEU
NA11920	CUPID_p_HapMapPT06_GenomeWideSNP_6_C11_183762.CEL	1423	0	0	2	CEU	0	CEU
NA11930	CUPID_p_HapMapPT06_GenomeWideSNP_6_H11_183772.CEL	1424	0	0	1	CEU	0	CEU
NA12045	CHEAP_p_HapMapP3Redo2_GenomeWideSNP_6_A04_235570.CEL	1346	0	0	1	CEU	0	CEU
NA12045	CORER_p_HapMapP3Redo2_GenomeWideSNP_6_A04_230916.CEL	1346	0	0	1	CEU	0	CEU
NA12058	CUPID_p_HapMapPT06_GenomeWideSNP_6_A03_183630.CEL	1344	0	0	2	CEU	0	CEU
NA12272	CUPID_p_HapMapPT06_GenomeWideSNP_6_D07_183700.CEL	1418	0	0	1	CEU	0	CEU
NA12273	CUPID_p_HapMapPT06_GenomeWideSNP_6_F12_183784.CEL	1418	0	0	2	CEU	0	CEU
NA12274	CUPID_p_HapMapPT06_GenomeWideSNP_6_E06_183686.CEL	1418	0	0	1	CEU	0	CEU
NA12275	CUPID_p_HapMapPT06_GenomeWideSNP_6_C05_183666.CEL	1418	0	0	2	CEU	0	CEU
NA12282	CUPID_p_HapMapPT06_GenomeWideSNP_6_C10_183746.CEL	1421	0	0	1	CEU	0	CEU
NA12283	CUPID_p_HapMapPT06_GenomeWideSNP_6_E08_183718.CEL	1421	0	0	2	CEU	0	CEU
NA12286	CUPID_p_HapMapPT06_GenomeWideSNP_6_B11_183760.CEL	1421	0	0	1	CEU	0	CEU
NA12287	CUPID_p_HapMapPT06_GenomeWideSNP_6_E07_183702.CEL	1421	0	0	2	CEU	0	CEU
NA12329	CUPID_p_HapMapPT06_GenomeWideSNP_6_D04_183652.CEL	1328	NA06984	NA06989	2	CEU	0	CEU
NA12335	CUPID_p_HapMapPT06_GenomeWideSNP_6_H03_183644.CEL	1330	NA12340	NA12341	1	CEU	0	CEU
NA12336	CUPID_p_HapMapPT06_GenomeWideSNP_6_F08_183720.CEL	1330	NA12342	NA12343	2	CEU	0	CEU
NA12340	CUPID_p_HapMapPT06_GenomeWideSNP_6_F07_183704.CEL	1330	0	0	1	CEU	0	CEU
NA12341	CUPID_p_HapMapPT06_GenomeWideSNP_6_A11_183758.CEL	1330	0	0	2	CEU	0	CEU
NA12343	CUPID_p_HapMapPT06_GenomeWideSNP_6_G11_183770.CEL	1330	0	0	2	CEU	0	CEU
NA12344	CUPID_p_HapMapPT06_GenomeWideSNP_6_E02_183622.CEL	13281	NA12347	NA12348	1	CEU	0	CEU
NA12347	CUPID_p_HapMapPT06_GenomeWideSNP_6_B09_183728.CEL	13281	0	0	1	CEU	0	CEU
NA12348	CUPID_p_HapMapPT06_GenomeWideSNP_6_B02_183616.CEL	13281	0	0	2	CEU	0	CEU
NA12375	CUPID_p_HapMapPT06_GenomeWideSNP_6_G08_183722.CEL	1353	0	NA12383	1	CEU	0	CEU
NA12383	CUPID_p_HapMapPT06_GenomeWideSNP_6_F06_183688.CEL	1353	0	0	2	CEU	0	CEU
NA12399	CUPID_p_HapMapPT06_GenomeWideSNP_6_H07_183708.CEL	1354	0	0	1	CEU	0	CEU
NA12400	CUPID_p_HapMapPT06_GenomeWideSNP_6_E01_183606.CEL	1354	0	0	2	CEU	0	CEU
NA12413	CUPID_p_HapMapPT06_GenomeWideSNP_6_H09_183740.CEL	1355	0	0	1	CEU	0	CEU
NA12414	CUPID_p_HapMapPT06_GenomeWideSNP_6_G05_183674.CEL	1355	0	0	2	CEU	0	CEU
NA12489	CUPID_p_HapMapPT06_GenomeWideSNP_6_H04_183660.CEL	1353	0	0	2	CEU	0	CEU
NA12546	CUPID_p_HapMapPT06_GenomeWideSNP_6_G12_183786.CEL	1353	0	0	1	CEU	0	CEU
NA12708	CUPID_p_HapMapPT06_GenomeWideSNP_6_F11_183768.CEL	1358	0	NA12718	2	CEU	0	CEU
NA12718	CUPID_p_HapMapPT06_GenomeWideSNP_6_C09_183730.CEL	1358	0	0	2	CEU	0	CEU
NA12739	CUPID_p_HapMapPT06_GenomeWideSNP_6_A12_183774.CEL	1444	NA12748	NA12749	1	CEU	0	CEU
NA12749	CUPID_p_HapMapPT06_GenomeWideSNP_6_B04_183648.CEL	1444	0	0	2	CEU	0	CEU
NA12766	CUPID_p_HapMapPT06_GenomeWideSNP_6_B01_183600.CEL	1451	NA12775	NA12776	1	CEU	0	CEU
NA12776	CUPID_p_HapMapPT06_GenomeWideSNP_6_D12_183780.CEL	1451	0	0	2	CEU	0	CEU
NA12777	CUPID_p_HapMapPT06_GenomeWideSNP_6_E04_183654.CEL	1451	0	0	1	CEU	0	CEU
NA12778	CUPID_p_HapMapPT06_GenomeWideSNP_6_H06_183692.CEL	1451	0	0	2	CEU	0	CEU
NA12817	CUPID_p_HapMapPT06_GenomeWideSNP_6_B05_183664.CEL	1456	NA12827	NA12828	1	CEU	0	CEU
NA12818	CUPID_p_HapMapPT06_GenomeWideSNP_6_G07_183706.CEL	1456	NA12829	NA12830	2	CEU	0	CEU
NA12827	CUPID_p_HapMapPT06_GenomeWideSNP_6_G06_183690.CEL	1456	0	0	1	CEU	0	CEU
NA12828	CUPID_p_HapMapPT06_GenomeWideSNP_6_E12_183782.CEL	1456	0	0	2	CEU	0	CEU
NA12829	CUPID_p_HapMapPT06_GenomeWideSNP_6_B03_183632.CEL	1456	0	0	1	CEU	0	CEU
NA12830	CUPID_p_HapMapPT06_GenomeWideSNP_6_E11_183766.CEL	1456	0	0	2	CEU	0	CEU
NA12832	CUPID_p_HapMapPT06_GenomeWideSNP_6_H10_183756.CEL	1458	NA12842	NA12843	2	CEU	0	CEU
NA12842	CUPID_p_HapMapPT06_GenomeWideSNP_6_G04_183658.CEL	1458	0	0	1	CEU	0	CEU
NA12843	CUPID_p_HapMapPT06_GenomeWideSNP_6_H08_183724.CEL	1458	0	0	2	CEU	0	CEU
NA12877	CUPID_p_HapMapPT06_GenomeWideSNP_6_C04_183650.CEL	1463	NA12889	NA12890	1	CEU	0	CEU
NA12878	TESLA_p_CEU_Trio_GenomeWideSNP_6_A01_223682.CEL	1463	NA12891	NA12892	2	CEU	0	CEU
NA12890	CUPID_p_HapMapPT06_GenomeWideSNP_6_H12_183788.CEL	1463	0	0	2	CEU	0	CEU
NA12891	TESLA_p_CEU_Trio_GenomeWideSNP_6_A02_223698.CEL	1463	0	0	1	CEU	0	CEU
NA12892	TESLA_p_CEU_Trio_GenomeWideSNP_6_A03_223714.CEL	1463	0	0	2	CEU	0	CEU
NA17962	SAKES_p_HapMapv11_GenomeWideSNP_6_A01_181756.CEL	NA17962	0	0	2	CHD	0	CHD
NA17965	SAKES_p_HapMapv11_GenomeWideSNP_6_D10_181906.CEL	NA17965	0	0	1	CHD	0	CHD
NA17966	SAKES_p_HapMapv11_GenomeWideSNP_6_A02_181772.CEL	NA17966	0	0	2	CHD	0	CHD
NA17967	SAKES_p_HapMapv11_GenomeWideSNP_6_D11_181922.CEL	NA17967	0	0	1	CHD	0	CHD
NA17968	SAKES_p_HapMapv11_GenomeWideSNP_6_A03_181788.CEL	NA17968	0	0	2	CHD	0	CHD
NA17969	SAKES_p_HapMapv11_GenomeWideSNP_6_D12_181938.CEL	NA17969	0	0	1	CHD	0	CHD
NA17970	SAKES_p_HapMapv11_GenomeWideSNP_6_A04_181804.CEL	NA17970	0	0	2	CHD	0	CHD
NA17971	SAKES_p_HapMapv11_GenomeWideSNP_6_A05_181820.CEL	NA17971	0	0	2	CHD	0	CHD
NA17972	SAKES_p_HapMapv11_GenomeWideSNP_6_E01_181764.CEL	NA17972	0	0	1	CHD	0	CHD
NA17973	SAKES_p_HapMapv11_GenomeWideSNP_6_E02_181780.CEL	NA17973	0	0	1	CHD	0	CHD
NA17974	SAKES_p_HapMapv11_GenomeWideSNP_6_E03_181796.CEL	NA17974	0	0	1	CHD	0	CHD
NA17975	SAKES_p_HapMapv11_GenomeWideSNP_6_E04_181812.CEL	NA17975	0	0	1	CHD	0	CHD
NA17976	SAKES_p_HapMapv11_GenomeWideSNP_6_E05_181828.CEL	NA17976	0	0	1	CHD	0	CHD
NA17977	SAKES_p_HapMapv11_GenomeWideSNP_6_A06_181836.CEL	NA17977	0	0	2	CHD	0	CHD
NA17979	SAKES_p_HapMapv11_GenomeWideSNP_6_E06_181844.CEL	NA17979	0	0	1	CHD	0	CHD
NA17980	SAKES_p_HapMapv11_GenomeWideSNP_6_E07_181860.CEL	NA17980	0	0	1	CHD	0	CHD
NA17981	SAKES_p_HapMapv11_GenomeWideSNP_6_A07_181852.CEL	NA17981	0	0	2	CHD	0	CHD
NA17982	SAKES_p_HapMapv11_GenomeWideSNP_6_A08_181868.CEL	NA17982	0	0	2	CHD	0	CHD
NA17983	SAKES_p_HapMapv11_GenomeWideSNP_6_E08_181876.CEL	NA17983	0	0	1	CHD	0	CHD
NA17986	SAKES_p_HapMapv11_GenomeWideSNP_6_E09_181892.CEL	NA17986	0	0	1	CHD	0	CHD
NA17987	SAKES_p_HapMapv11_GenomeWideSNP_6_A09_181884.CEL	NA17987	0	0	2	CHD	0	CHD
NA17988	SAKES_p_HapMapv11_GenomeWideSNP_6_A10_181900.CEL	NA17988	0	0	2	CHD	0	CHD
NA17989	SAKES_p_HapMapv11_GenomeWideSNP_6_E10_181908.CEL	NA17989	0	0	1	CHD	0	CHD
NA17990	SAKES_p_HapMapv11_GenomeWideSNP_6_A11_181916.CEL	NA17990	0	0	2	CHD	0	CHD
NA17992	SAKES_p_HapMapv11_GenomeWideSNP_6_E11_181924.CEL	NA17992	0	0	1	CHD	0	CHD
NA17993	SAKES_p_HapMapv11_GenomeWideSNP_6_A12_181932.CEL	NA17993	0	0	2	CHD	0	CHD
NA17995	SAKES_p_HapMapv11_GenomeWideSNP_6_B01_181758.CEL	NA17995	0	0	2	CHD	0	CHD
NA17996	SAKES_p_HapMapv11_GenomeWideSNP_6_B02_181774.CEL	NA17996	0	0	2	CHD	0	CHD
NA17997	SAKES_p_HapMapv11_GenomeWideSNP_6_E12_181940.CEL	NA17997	0	0	1	CHD	0	CHD
NA17998	SAKES_p_HapMapv11_GenomeWideSNP_6_B03_181790.CEL	NA17998	0	0	2	CHD	0	CHD
NA17999	SAKES_p_HapMapv11_GenomeWideSNP_6_F01_181766.CEL	NA17999	0	0	1	CHD	0	CHD
NA18101	SAKES_p_HapMapv11_GenomeWideSNP_6_B04_181806.CEL	NA18101	0	0	2	CHD	0	CHD
NA18102	SAKES_p_HapMapv11_GenomeWideSNP_6_F02_181782.CEL	NA18102	0	0	1	CHD	0	CHD
NA18103	SAKES_p_HapMapv11_GenomeWideSNP_6_F03_181798.CEL	NA18103	0	0	1	CHD	0	CHD
NA18105	SAKES_p_HapMapv11_GenomeWideSNP_6_B05_181822.CEL	NA18105	0	0	2	CHD	0	CHD
NA18106	SAKES_p_HapMapv11_GenomeWideSNP_6_F04_181814.CEL	NA18106	0	0	1	CHD	0	CHD
NA18107	SAKES_p_HapMapv11_GenomeWideSNP_6_B06_181838.CEL	NA18107	0	0	2	CHD	0	CHD
NA18108	SAKES_p_HapMapv11_GenomeWideSNP_6_B07_181854.CEL	NA18108	0	0	2	CHD	0	CHD
NA18109	SAKES_p_HapMapv11_GenomeWideSNP_6_B08_181870.CEL	NA18109	0	0	2	CHD	0	CHD
NA18112	SAKES_p_HapMapv11_GenomeWideSNP_6_B09_181886.CEL	NA18112	0	0	2	CHD	0	CHD
NA18114	SAKES_p_HapMapv11_GenomeWideSNP_6_F05_181830.CEL	NA18114	0	0	1	CHD	0	CHD
NA18117	SAKES_p_HapMapv11_GenomeWideSNP_6_F06_181846.CEL	NA18117	0	0	1	CHD	0	CHD
NA18118	SAKES_p_HapMapv11_GenomeWideSNP_6_B10_181902.CEL	NA18118	0	0	2	CHD	0	CHD
NA18120	SAKES_p_HapMapv11_GenomeWideSNP_6_F07_181862.CEL	NA18120	0	0	1	CHD	0	CHD
NA18122	SAKES_p_HapMapv11_GenomeWideSNP_6_F08_181878.CEL	NA18122	0	0	1	CHD	0	CHD
NA18124	SAKES_p_HapMapv11_GenomeWideSNP_6_F09_181894.CEL	NA18124	0	0	1	CHD	0	CHD
NA18125	SAKES_p_HapMapv11_GenomeWideSNP_6_F10_181910.CEL	NA18125	0	0	1	CHD	0	CHD
NA18127	SAKES_p_HapMapv11_GenomeWideSNP_6_F11_181926.CEL	NA18127	0	0	1	CHD	0	CHD
NA18128	SAKES_p_HapMapv11_GenomeWideSNP_6_B11_181918.CEL	NA18128	0	0	2	CHD	0	CHD
NA18129	SAKES_p_HapMapv11_GenomeWideSNP_6_B12_181934.CEL	NA18129	0	0	2	CHD	0	CHD
NA18131	SAKES_p_HapMapv11_GenomeWideSNP_6_C01_181760.CEL	NA18131	0	0	2	CHD	0	CHD
NA18132	SAKES_p_HapMapv11_GenomeWideSNP_6_F12_181942.CEL	NA18132	0	0	1	CHD	0	CHD
NA18133	SAKES_p_HapMapv11_GenomeWideSNP_6_G01_181768.CEL	NA18133	0	0	1	CHD	0	CHD
NA18134	SAKES_p_HapMapv11_GenomeWideSNP_6_C02_181776.CEL	NA18134	0	0	2	CHD	0	CHD
NA18135	SAKES_p_HapMapv11_GenomeWideSNP_6_C03_181792.CEL	NA18135	0	0	2	CHD	0	CHD
NA18136	SAKES_p_HapMapv11_GenomeWideSNP_6_G02_181784.CEL	NA18136	0	0	1	CHD	0	CHD
NA18138	SAKES_p_HapMapv11_GenomeWideSNP_6_G03_181800.CEL	NA18138	0	0	1	CHD	0	CHD
NA18139	SAKES_p_HapMapv11_GenomeWideSNP_6_C04_181808.CEL	NA18139	0	0	2	CHD	0	CHD
NA18140	CHEAP_p_HapMapP3Redo2_GenomeWideSNP_6_C02_235614.CEL	NA18140	0	0	2	CHD	0	CHD
NA18141	SAKES_p_HapMapv11_GenomeWideSNP_6_G04_181816.CEL	NA18141	0	0	1	CHD	0	CHD
NA18143	SAKES_p_HapMapv11_GenomeWideSNP_6_G05_181832.CEL	NA18143	0	0	1	CHD	0	CHD
NA18144	SAKES_p_HapMapv11_GenomeWideSNP_6_C06_181840.CEL	NA18144	0	0	2	CHD	0	CHD
NA18146	SAKES_p_HapMapv11_GenomeWideSNP_6_C07_181856.CEL	NA18146	0	0	2	CHD	0	CHD
NA18147	SAKES_p_HapMapv11_GenomeWideSNP_6_G06_181848.CEL	NA18147	0	0	1	CHD	0	CHD
NA18148	SAKES_p_HapMapv11_GenomeWideSNP_6_C08_181872.CEL	NA18148	0	0	2	CHD	0	CHD
NA18149	SAKES_p_HapMapv11_GenomeWideSNP_6_G07_181864.CEL	NA18149	0	0	1	CHD	0	CHD
NA18150	SAKES_p_HapMapv11_GenomeWideSNP_6_C09_181888.CEL	NA18150	0	0	2	CHD	0	CHD
NA18151	SAKES_p_HapMapv11_GenomeWideSNP_6_C10_181904.CEL	NA18151	0	0	2	CHD	0	CHD
NA18152	SAKES_p_HapMapv11_GenomeWideSNP_6_G08_181880.CEL	NA18152	0	0	1	CHD	0	CHD
NA18153	SAKES_p_HapMapv11_GenomeWideSNP_6_C11_181920.CEL	NA18153	0	0	2	CHD	0	CHD
NA18154	SAKES_p_HapMapv11_GenomeWideSNP_6_C12_181936.CEL	NA18154	0	0	2	CHD	0	CHD
NA18155	SAKES_p_HapMapv11_GenomeWideSNP_6_G09_181896.CEL	NA18155	0	0	1	CHD	0	CHD
NA18156	SAKES_p_HapMapv11_GenomeWideSNP_6_G10_181912.CEL	NA18156	0	0	1	CHD	0	CHD
NA18157	SAKES_p_HapMapv11_GenomeWideSNP_6_D01_181762.CEL	NA18157	0	0	2	CHD	0	CHD
NA18158	SAKES_p_HapMapv11_GenomeWideSNP_6_G11_181928.CEL	NA18158	0	0	1	CHD	0	CHD
NA18159	SAKES_p_HapMapv11_GenomeWideSNP_6_D02_181778.CEL	NA18159	0	0	2	CHD	0	CHD
NA18161	SAKES_p_HapMapv11_GenomeWideSNP_6_D03_181794.CEL	NA18161	0	0	2	CHD	0	CHD
NA18162	SAKES_p_HapMapv11_GenomeWideSNP_6_D04_181810.CEL	NA18162	0	0	2	CHD	0	CHD
NA18163	SAKES_p_HapMapv11_GenomeWideSNP_6_H01_181770.CEL	NA18163	0	0	1	CHD	0	CHD
NA18166	SAKES_p_HapMapv11_GenomeWideSNP_6_H02_181786.CEL	NA18166	0	0	1	CHD	0	CHD
NA18484	EPODE_p_HapMapPT04_GenomeWideSNP_6_C08_180144.CEL	Y001	NA18486	NA18488	2	YRI	0	YRI
NA18485	EPODE_p_HapMapPT04_GenomeWideSNP_6_E09_180164.CEL	Y002	NA18487	NA18489	1	YRI	0	YRI
NA18486	EPODE_p_HapMapPT04_GenomeWideSNP_6_D05_180098.CEL	Y001	0	0	1	YRI	0	YRI
NA18487	EPODE_p_HapMapPT04_GenomeWideSNP_6_D07_180130.CEL	Y002	0	0	1	YRI	0	YRI
NA18488	EPODE_p_HapMapPT04_GenomeWideSNP_6_A01_180028.CEL	Y001	0	0	2	YRI	0	YRI
NA18489	EPODE_p_HapMapPT04_GenomeWideSNP_6_E03_180068.CEL	Y002	0	0	2	YRI	0	YRI
NA18497	EPODE_p_HapMapPT04_GenomeWideSNP_6_H03_180074.CEL	Y003	NA18498	NA18499	1	YRI	0	YRI
NA18498	EPODE_p_HapMapPT04_GenomeWideSNP_6_G08_180152.CEL	Y003	0	0	1	YRI	0	YRI
NA18499	EPODE_p_HapMapPT04_GenomeWideSNP_6_D06_180114.CEL	Y003	0	0	2	YRI	0	YRI
NA18509	EPODE_p_HapMapPT04_GenomeWideSNP_6_A10_180172.CEL	Y010	0	NA18511	1	YRI	0	YRI
NA18510	EPODE_p_HapMapPT04_GenomeWideSNP_6_G12_180216.CEL	Y010	0	0	1	YRI	0	YRI
NA18511	EPODE_p_HapMapPT04_GenomeWideSNP_6_H08_180154.CEL	Y010	0	0	2	YRI	0	YRI
NA18518	EPODE_p_HapMapPT04_GenomeWideSNP_6_B01_180030.CEL	Y014	NA18519	NA18520	2	YRI	0	YRI
NA18519	EPODE_p_HapMapPT04_GenomeWideSNP_6_A02_180044.CEL	Y014	0	0	1	YRI	0	YRI
NA18520	EPODE_p_HapMapPT04_GenomeWideSNP_6_F01_180038.CEL	Y014	0	0	2	YRI	0	YRI
NA18530	IONIC_p_HapMapPT05_GenomeWideSNP_6_A02_183998.CEL	NA18530	0	0	1	CHB	0	CHB
NA18534	IONIC_p_HapMapPT05_GenomeWideSNP_6_H05_184060.CEL	NA18534	0	0	1	CHB	0	CHB
NA18536	IONIC_p_HapMapPT05_GenomeWideSNP_6_A06_184062.CEL	NA18536	0	0	1	CHB	0	CHB
NA18543	IONIC_p_HapMapPT05_GenomeWideSNP_6_B01_183984.CEL	NA18543	0	0	1	CHB	0	CHB
NA18544	IONIC_p_HapMapPT05_GenomeWideSNP_6_B03_184016.CEL	NA18544	0	0	1	CHB	0	CHB
NA18546	IONIC_p_HapMapPT05_GenomeWideSNP_6_B05_184048.CEL	NA18546	0	0	1	CHB	0	CHB
NA18548	IONIC_p_HapMapPT05_GenomeWideSNP_6_C02_184002.CEL	NA18548	0	0	1	CHB	0	CHB
NA18549	IONIC_p_HapMapPT05_GenomeWideSNP_6_C04_184034.CEL	NA18549	0	0	1	CHB	0	CHB
NA18557	IONIC_p_HapMapPT05_GenomeWideSNP_6_C06_184066.CEL	NA18557	0	0	1	CHB	0	CHB
NA18559	IONIC_p_HapMapPT05_GenomeWideSNP_6_D01_183988.CEL	NA18559	0	0	1	CHB	0	CHB
NA18596	IONIC_p_HapMapPT05_GenomeWideSNP_6_A03_184014.CEL	NA18596	0	0	2	CHB	0	CHB
NA18597	IONIC_p_HapMapPT05_GenomeWideSNP_6_A05_184046.CEL	NA18597	0	0	2	CHB	0	CHB
NA18599	IONIC_p_HapMapPT05_GenomeWideSNP_6_B02_184000.CEL	NA18599	0	0	2	CHB	0	CHB
NA18602	IONIC_p_HapMapPT05_GenomeWideSNP_6_B04_184032.CEL	NA18602	0	0	2	CHB	0	CHB
NA18606	IONIC_p_HapMapPT05_GenomeWideSNP_6_D03_184020.CEL	NA18606	0	0	1	CHB	0	CHB
NA18610	IONIC_p_HapMapPT05_GenomeWideSNP_6_B06_184064.CEL	NA18610	0	0	2	CHB	0	CHB
NA18613	IONIC_p_HapMapPT05_GenomeWideSNP_6_D05_184052.CEL	NA18613	0	0	1	CHB	0	CHB
NA18614	IONIC_p_HapMapPT05_GenomeWideSNP_6_C01_183986.CEL	NA18614	0	0	2	CHB	0	CHB
NA18615	IONIC_p_HapMapPT05_GenomeWideSNP_6_C03_184018.CEL	NA18615	0	0	2	CHB	0	CHB
NA18616	IONIC_p_HapMapPT05_GenomeWideSNP_6_C05_184050.CEL	NA18616	0	0	2	CHB	0	CHB
NA18617	IONIC_p_HapMapPT05_GenomeWideSNP_6_D02_184004.CEL	NA18617	0	0	2	CHB	0	CHB
NA18619	IONIC_p_HapMapPT05_GenomeWideSNP_6_D06_184068.CEL	NA18619	0	0	2	CHB	0	CHB
NA18625	CHEAP_p_HapMapP3Redo2_GenomeWideSNP_6_B04_235594.CEL	NA18625	0	0	2	CHB	0	CHB
NA18626	IONIC_p_HapMapPT05_GenomeWideSNP_6_H06_184076.CEL	NA18626	0	0	2	CHB	0	CHB
NA18627	IONIC_p_HapMapPT05_GenomeWideSNP_6_E05_184054.CEL	NA18627	0	0	2	CHB	0	CHB
NA18628	IONIC_p_HapMapPT05_GenomeWideSNP_6_F02_184008.CEL	NA18628	0	0	2	CHB	0	CHB
NA18630	IONIC_p_HapMapPT05_GenomeWideSNP_6_F04_184040.CEL	NA18630	0	0	2	CHB	0	CHB
NA18631	IONIC_p_HapMapPT05_GenomeWideSNP_6_F06_184072.CEL	NA18631	0	0	2	CHB	0	CHB
NA18634	IONIC_p_HapMapPT05_GenomeWideSNP_6_G01_183994.CEL	NA18634	0	0	2	CHB	0	CHB
NA18638	IONIC_p_HapMapPT05_GenomeWideSNP_6_E02_184006.CEL	NA18638	0	0	1	CHB	0	CHB
NA18639	IONIC_p_HapMapPT05_GenomeWideSNP_6_E04_184038.CEL	NA18639	0	0	1	CHB	0	CHB
NA18640	IONIC_p_HapMapPT05_GenomeWideSNP_6_G03_184026.CEL	NA18640	0	0	2	CHB	0	CHB
NA18641	IONIC_p_HapMapPT05_GenomeWideSNP_6_G05_184058.CEL	NA18641	0	0	2	CHB	0	CHB
NA18642	IONIC_p_HapMapPT05_GenomeWideSNP_6_H02_184012.CEL	NA18642	0	0	2	CHB	0	CHB
NA18643	IONIC_p_HapMapPT05_GenomeWideSNP_6_E06_184070.CEL	NA18643	0	0	1	CHB	0	CHB
NA18645	IONIC_p_HapMapPT05_GenomeWideSNP_6_F01_183992.CEL	NA18645	0	0	1	CHB	0	CHB
NA18647	IONIC_p_HapMapPT05_GenomeWideSNP_6_F03_184024.CEL	NA18647	0	0	1	CHB	0	CHB
NA18670	SAKES_p_HapMapv11_GenomeWideSNP_6_D05_181826.CEL	NA18670	0	0	2	CHD	0	CHD
NA18674	SAKES_p_HapMapv11_GenomeWideSNP_6_H03_181802.CEL	NA18674	0	0	1	CHD	0	CHD
NA18694	SAKES_p_HapMapv11_GenomeWideSNP_6_D06_181842.CEL	NA18694	0	0	2	CHD	0	CHD
NA18696	SAKES_p_HapMapv11_GenomeWideSNP_6_D07_181858.CEL	NA18696	0	0	2	CHD	0	CHD
NA18702	SAKES_p_HapMapv11_GenomeWideSNP_6_D08_181874.CEL	NA18702	0	0	2	CHD	0	CHD
NA18704	SAKES_p_HapMapv11_GenomeWideSNP_6_D09_181890.CEL	NA18704	0	0	2	CHD	0	CHD
NA18745	IONIC_p_HapMapPT05_GenomeWideSNP_6_G02_184010.CEL	NA18745	0	0	1	CHB	0	CHB
NA18747	IONIC_p_HapMapPT05_GenomeWideSNP_6_G04_184042.CEL	NA18747	0	0	1	CHB	0	CHB
NA18748	IONIC_p_HapMapPT05_GenomeWideSNP_6_G06_184074.CEL	NA18748	0	0	1	CHB	0	CHB
NA18749	IONIC_p_HapMapPT05_GenomeWideSNP_6_H01_183996.CEL	NA18749	0	0	1	CHB	0	CHB
NA18757	IONIC_p_HapMapPT05_GenomeWideSNP_6_H03_184028.CEL	NA18757	0	0	1	CHB	0	CHB
NA18867	EPODE_p_HapMapPT04_GenomeWideSNP_6_H01_180042.CEL	Y007	0	0	2	YRI	0	YRI
NA18868	EPODE_p_HapMapPT04_GenomeWideSNP_6_C11_180192.CEL	Y007	0	0	1	YRI	0	YRI
NA18869	EPODE_p_HapMapPT04_GenomeWideSNP_6_A06_180108.CEL	Y007	NA18868	NA18867	1	YRI	0	YRI
NA18873	CHEAP_p_HapMapP3Redo2_GenomeWideSNP_6_A10_235582.CEL	Y019	0	0	2	YRI	0	YRI
NA18874	EPODE_p_HapMapPT04_GenomeWideSNP_6_B08_180142.CEL	Y019	0	0	1	YRI	0	YRI
NA18875	EPODE_p_HapMapPT04_GenomeWideSNP_6_H05_180106.CEL	Y019	NA18874	NA18873	2	YRI	0	YRI
NA18907	EPODE_p_HapMapPT04_GenomeWideSNP_6_G10_180184.CEL	Y025	0	0	2	YRI	0	YRI
NA18908	EPODE_p_HapMapPT04_GenomeWideSNP_6_F02_180054.CEL	Y025	0	0	1	YRI	0	YRI
NA18909	EPODE_p_HapMapPT04_GenomeWideSNP_6_C12_180208.CEL	Y027	0	0	2	YRI	0	YRI
NA18910	EPODE_p_HapMapPT04_GenomeWideSNP_6_H07_180138.CEL	Y027	0	0	1	YRI	0	YRI
NA18911	EPODE_p_HapMapPT04_GenomeWideSNP_6_G01_180040.CEL	Y027	NA18910	NA18909	1	YRI	0	YRI
NA18916	EPODE_p_HapMapPT04_GenomeWideSNP_6_D08_180146.CEL	Y030	0	0	2	YRI	0	YRI
NA18917	EPODE_p_HapMapPT04_GenomeWideSNP_6_E02_180052.CEL	Y030	0	0	1	YRI	0	YRI
NA18923	EPODE_p_HapMapPT04_GenomeWideSNP_6_H09_180170.CEL	Y033	0	0	1	YRI	0	YRI
NA18924	EPODE_p_HapMapPT04_GenomeWideSNP_6_C10_180176.CEL	Y033	0	0	2	YRI	0	YRI
NA18925	EPODE_p_HapMapPT04_GenomeWideSNP_6_C06_180112.CEL	Y033	NA18923	NA18924	1	YRI	0	YRI
NA18930	EPODE_p_HapMapPT04_GenomeWideSNP_6_B09_180158.CEL	Y030	NA18917	NA18916	2	YRI	0	YRI
NA18933	EPODE_p_HapMapPT04_GenomeWideSNP_6_D01_180034.CEL	Y036	0	0	2	YRI	0	YRI
NA18934	EPODE_p_HapMapPT04_GenomeWideSNP_6_B10_180174.CEL	Y036	0	0	1	YRI	0	YRI
NA18935	EPODE_p_HapMapPT04_GenomeWideSNP_6_H02_180058.CEL	Y036	NA18934	NA18933	1	YRI	0	YRI
NA18939	IONIC_p_HapMapPT05_GenomeWideSNP_6_H10_184140.CEL	NA18939	0	0	2	JPT	0	JPT
NA18941	IONIC_p_HapMapPT05_GenomeWideSNP_6_A09_184110.CEL	NA18941	0	0	2	JPT	0	JPT
NA18946	IONIC_p_HapMapPT05_GenomeWideSNP_6_A11_184142.CEL	NA18946	0	0	2	JPT	0	JPT
NA18954	IONIC_p_HapMapPT05_GenomeWideSNP_6_B08_184096.CEL	NA18954	0	0	2	JPT	0	JPT
NA18955	IONIC_p_HapMapPT05_GenomeWideSNP_6_A08_184094.CEL	NA18955	0	0	1	JPT	0	JPT
NA18957	IONIC_p_HapMapPT05_GenomeWideSNP_6_B10_184128.CEL	NA18957	0	0	2	JPT	0	JPT
NA18962	IONIC_p_HapMapPT05_GenomeWideSNP_6_A10_184126.CEL	NA18962	0	0	1	JPT	0	JPT
NA18963	IONIC_p_HapMapPT05_GenomeWideSNP_6_B12_184160.CEL	NA18963	0	0	2	JPT	0	JPT
NA18977	IONIC_p_HapMapPT05_GenomeWideSNP_6_A12_184158.CEL	NA18977	0	0	1	JPT	0	JPT
NA18979	IONIC_p_HapMapPT05_GenomeWideSNP_6_C07_184082.CEL	NA18979	0	0	2	JPT	0	JPT
NA18993	IONIC_p_HapMapPT05_GenomeWideSNP_6_C09_184114.CEL	NA18993	0	0	2	JPT	0	JPT
NA19001	IONIC_p_HapMapPT05_GenomeWideSNP_6_C11_184146.CEL	NA19001	0	0	2	JPT	0	JPT
NA19002	IONIC_p_HapMapPT05_GenomeWideSNP_6_D08_184100.CEL	NA19002	0	0	2	JPT	0	JPT
NA19010	IONIC_p_HapMapPT05_GenomeWideSNP_6_D10_184132.CEL	NA19010	0	0	2	JPT	0	JPT
NA19027	POSIT_p_HapMapv12_GenomeWideSNP_6_A01_181564.CEL	NA19027	0	0	1	LWK	0	LWK
NA19028	POSIT_p_HapMapv12_GenomeWideSNP_6_A02_181580.CEL	NA19028	0	0	1	LWK	0	LWK
NA19031	POSIT_p_HapMapv12_GenomeWideSNP_6_A03_181596.CEL	NA19031	0	0	1	LWK	0	LWK
NA19035	POSIT_p_HapMapv12_GenomeWideSNP_6_A04_181612.CEL	NA19035	0	0	1	LWK	0	LWK
NA19036	POSIT_p_HapMapv12_GenomeWideSNP_6_D09_181698.CEL	NA19036	0	0	2	LWK	0	LWK
NA19038	POSIT_p_HapMapv12_GenomeWideSNP_6_D10_181714.CEL	NA19038	0	0	2	LWK	0	LWK
NA19041	POSIT_p_HapMapv12_GenomeWideSNP_6_A05_181628.CEL	NA19041	0	0	1	LWK	0	LWK
NA19046	POSIT_p_HapMapv12_GenomeWideSNP_6_A07_181660.CEL	NA19046	0	0	1	LWK	0	LWK
NA19054	IONIC_p_HapMapPT05_GenomeWideSNP_6_D12_184164.CEL	NA19054	0	0	2	JPT	0	JPT
NA19055	IONIC_p_HapMapPT05_GenomeWideSNP_6_B09_184112.CEL	NA19055	0	0	1	JPT	0	JPT
NA19057	IONIC_p_HapMapPT05_GenomeWideSNP_6_E07_184086.CEL	NA19057	0	0	2	JPT	0	JPT
NA19058	IONIC_p_HapMapPT05_GenomeWideSNP_6_C08_184098.CEL	NA19058	0	0	1	JPT	0	JPT
NA19059	IONIC_p_HapMapPT05_GenomeWideSNP_6_E09_184118.CEL	NA19059	0	0	2	JPT	0	JPT
NA19060	IONIC_p_HapMapPT05_GenomeWideSNP_6_C10_184130.CEL	NA19060	0	0	1	JPT	0	JPT
NA19062	IONIC_p_HapMapPT05_GenomeWideSNP_6_C12_184162.CEL	NA19062	0	0	1	JPT	0	JPT
NA19063	IONIC_p_HapMapPT05_GenomeWideSNP_6_D07_184084.CEL	NA19063	0	0	1	JPT	0	JPT
NA19064	IONIC_p_HapMapPT05_GenomeWideSNP_6_E11_184150.CEL	NA19064	0	0	2	JPT	0	JPT
NA19065	IONIC_p_HapMapPT05_GenomeWideSNP_6_F08_184104.CEL	NA19065	0	0	2	JPT	0	JPT
NA19066	IONIC_p_HapMapPT05_GenomeWideSNP_6_D09_184116.CEL	NA19066	0	0	1	JPT	0	JPT
NA19067	IONIC_p_HapMapPT05_GenomeWideSNP_6_D11_184148.CEL	NA19067	0	0	1	JPT	0	JPT
NA19068	IONIC_p_HapMapPT05_GenomeWideSNP_6_E08_184102.CEL	NA19068	0	0	1	JPT	0	JPT
NA19070	IONIC_p_HapMapPT05_GenomeWideSNP_6_E10_184134.CEL	NA19070	0	0	1	JPT	0	JPT
NA19072	IONIC_p_HapMapPT05_GenomeWideSNP_6_E12_184166.CEL	NA19072	0	0	1	JPT	0	JPT
NA19074	IONIC_p_HapMapPT05_GenomeWideSNP_6_F10_184136.CEL	NA19074	0	0	2	JPT	0	JPT
NA19075	IONIC_p_HapMapPT05_GenomeWideSNP_6_F07_184088.CEL	NA19075	0	0	1	JPT	0	JPT
NA19076	IONIC_p_HapMapPT05_GenomeWideSNP_6_F11_184152.CEL	NA19076	0	0	1	JPT	0	JPT
NA19077	IONIC_p_HapMapPT05_GenomeWideSNP_6_F12_184168.CEL	NA19077	0	0	2	JPT	0	JPT
NA19078	IONIC_p_HapMapPT05_GenomeWideSNP_6_G07_184090.CEL	NA19078	0	0	2	JPT	0	JPT
NA19079	IONIC_p_HapMapPT05_GenomeWideSNP_6_G08_184106.CEL	NA19079	0	0	1	JPT	0	JPT
NA19080	IONIC_p_HapMapPT05_GenomeWideSNP_6_G09_184122.CEL	NA19080	0	0	2	JPT	0	JPT
NA19081	IONIC_p_HapMapPT05_GenomeWideSNP_6_G11_184154.CEL	NA19081	0	0	2	JPT	0	JPT
NA19082	IONIC_p_HapMapPT05_GenomeWideSNP_6_G10_184138.CEL	NA19082	0	0	1	JPT	0	JPT
NA19083	IONIC_p_HapMapPT05_GenomeWideSNP_6_G12_184170.CEL	NA19083	0	0	1	JPT	0	JPT
NA19084	IONIC_p_HapMapPT05_GenomeWideSNP_6_H08_184108.CEL	NA19084	0	0	2	JPT	0	JPT
NA19085	IONIC_p_HapMapPT05_GenomeWideSNP_6_H07_184092.CEL	NA19085	0	0	1	JPT	0	JPT
NA19086	IONIC_p_HapMapPT05_GenomeWideSNP_6_H09_184124.CEL	NA19086	0	0	1	JPT	0	JPT
NA19087	IONIC_p_HapMapPT05_GenomeWideSNP_6_H12_184172.CEL	NA19087	0	0	2	JPT	0	JPT
NA19088	IONIC_p_HapMapPT05_GenomeWideSNP_6_H11_184156.CEL	NA19088	0	0	1	JPT	0	JPT
NA19095	EPODE_p_HapMapPT04_GenomeWideSNP_6_C05_180096.CEL	Y041	0	0	2	YRI	0	YRI
NA19096	EPODE_p_HapMapPT04_GenomeWideSNP_6_C09_180160.CEL	Y041	0	0	1	YRI	0	YRI
NA19097	EPODE_p_HapMapPT04_GenomeWideSNP_6_A05_180092.CEL	Y041	NA19096	NA19095	2	YRI	0	YRI
NA19107	EPODE_p_HapMapPT04_GenomeWideSNP_6_H04_180090.CEL	Y006	0	0	1	YRI	0	YRI
NA19108	EPODE_p_HapMapPT04_GenomeWideSNP_6_B07_180126.CEL	Y006	0	0	2	YRI	0	YRI
NA19109	EPODE_p_HapMapPT04_GenomeWideSNP_6_B05_180094.CEL	Y006	NA19107	NA19108	2	YRI	0	YRI
NA19113	EPODE_p_HapMapPT04_GenomeWideSNP_6_A08_180140.CEL	Y079	0	0	1	YRI	0	YRI
NA19114	EPODE_p_HapMapPT04_GenomeWideSNP_6_F03_180070.CEL	Y079	0	0	2	YRI	0	YRI
NA19115	EPODE_p_HapMapPT04_GenomeWideSNP_6_E12_180212.CEL	Y079	NA19113	NA19114	2	YRI	0	YRI
NA19117	EPODE_p_HapMapPT04_GenomeWideSNP_6_E06_180116.CEL	Y100	0	0	1	YRI	0	YRI
NA19118	EPODE_p_HapMapPT04_GenomeWideSNP_6_G11_180200.CEL	Y100	0	0	2	YRI	0	YRI
NA19121	EPODE_p_HapMapPT04_GenomeWideSNP_6_E11_180196.CEL	Y061	0	0	1	YRI	0	YRI
NA19122	EPODE_p_HapMapPT04_GenomeWideSNP_6_B03_180062.CEL	Y061	0	0	2	YRI	0	YRI
NA19123	EPODE_p_HapMapPT04_GenomeWideSNP_6_D09_180162.CEL	Y061	NA19121	NA19122	1	YRI	0	YRI
NA19146	EPODE_p_HapMapPT04_GenomeWideSNP_6_A04_180076.CEL	Y075	0	0	1	YRI	0	YRI
NA19147	EPODE_p_HapMapPT04_GenomeWideSNP_6_D04_180082.CEL	Y075	0	0	2	YRI	0	YRI
NA19148	EPODE_p_HapMapPT04_GenomeWideSNP_6_H12_180218.CEL	Y075	NA19146	NA19147	2	YRI	0	YRI
NA19149	EPODE_p_HapMapPT04_GenomeWideSNP_6_A07_180124.CEL	Y073	0	0	2	YRI	0	YRI
NA19150	EPODE_p_HapMapPT04_GenomeWideSNP_6_H11_180202.CEL	Y073	0	0	1	YRI	0	YRI
NA19151	EPODE_p_HapMapPT04_GenomeWideSNP_6_E01_180036.CEL	Y073	NA19150	NA19149	2	YRI	0	YRI
NA19174	EPODE_p_HapMapPT04_GenomeWideSNP_6_C04_180080.CEL	Y100	NA19117	NA19118	1	YRI	0	YRI
NA19175	EPODE_p_HapMapPT04_GenomeWideSNP_6_D02_180050.CEL	Y044	0	0	1	YRI	0	YRI
NA19176	CORER_p_HapMapP3Redo2_GenomeWideSNP_6_A09_230936.CEL	Y044	0	0	2	YRI	0	YRI
NA19176	EPODE_p_HapMapPT04_GenomeWideSNP_6_G02_180056.CEL	Y044	0	0	2	YRI	0	YRI
NA19177	EPODE_p_HapMapPT04_GenomeWideSNP_6_H06_180122.CEL	Y044	NA19175	NA19176	1	YRI	0	YRI
NA19178	EPODE_p_HapMapPT04_GenomeWideSNP_6_C07_180128.CEL	Y038	0	0	1	YRI	0	YRI
NA19179	EPODE_p_HapMapPT04_GenomeWideSNP_6_B11_180190.CEL	Y038	0	0	2	YRI	0	YRI
NA19180	EPODE_p_HapMapPT04_GenomeWideSNP_6_H10_180186.CEL	Y038	NA19178	NA19179	2	YRI	0	YRI
NA19181	EPODE_p_HapMapPT04_GenomeWideSNP_6_E04_180084.CEL	Y052	0	0	1	YRI	0	YRI
NA19182	EPODE_p_HapMapPT04_GenomeWideSNP_6_C02_180048.CEL	Y052	0	0	2	YRI	0	YRI
NA19183	EPODE_p_HapMapPT04_GenomeWideSNP_6_F11_180198.CEL	Y052	NA19181	NA19182	2	YRI	0	YRI
NA19184	EPODE_p_HapMapPT04_GenomeWideSNP_6_F10_180182.CEL	Y039	0	0	1	YRI	0	YRI
NA19185	EPODE_p_HapMapPT04_GenomeWideSNP_6_A03_180060.CEL	Y039	0	0	2	YRI	0	YRI
NA19186	EPODE_p_HapMapPT04_GenomeWideSNP_6_B12_180206.CEL	Y039	NA19184	NA19185	1	YRI	0	YRI
NA19189	EPODE_p_HapMapPT04_GenomeWideSNP_6_G06_180120.CEL	Y111	0	0	1	YRI	0	YRI
NA19190	EPODE_p_HapMapPT04_GenomeWideSNP_6_D11_180194.CEL	Y111	0	0	2	YRI	0	YRI
NA19191	EPODE_p_HapMapPT04_GenomeWideSNP_6_F12_180214.CEL	Y111	NA19189	NA19190	1	YRI	0	YRI
NA19197	EPODE_p_HapMapPT04_GenomeWideSNP_6_F09_180166.CEL	Y035	0	0	2	YRI	0	YRI
NA19198	EPODE_p_HapMapPT04_GenomeWideSNP_6_B02_180046.CEL	Y035	0	0	1	YRI	0	YRI
NA19199	EPODE_p_HapMapPT04_GenomeWideSNP_6_G09_180168.CEL	Y035	NA19198	NA19197	2	YRI	0	YRI
NA19213	EPODE_p_HapMapPT04_GenomeWideSNP_6_F04_180086.CEL	Y110	0	0	1	YRI	0	YRI
NA19214	EPODE_p_HapMapPT04_GenomeWideSNP_6_E07_180132.CEL	Y110	0	0	2	YRI	0	YRI
NA19215	EPODE_p_HapMapPT04_GenomeWideSNP_6_F06_180118.CEL	Y110	NA19213	NA19214	2	YRI	0	YRI
NA19224	EPODE_p_HapMapPT04_GenomeWideSNP_6_F08_180150.CEL	Y057	NA19226	NA19225	1	YRI	0	YRI
NA19225	EPODE_p_HapMapPT04_GenomeWideSNP_6_G04_180088.CEL	Y057	0	0	2	YRI	0	YRI
NA19226	EPODE_p_HapMapPT04_GenomeWideSNP_6_C03_180064.CEL	Y057	0	0	1	YRI	0	YRI
NA19235	EPODE_p_HapMapPT04_GenomeWideSNP_6_A09_180156.CEL	Y116	0	0	2	YRI	0	YRI
NA19236	EPODE_p_HapMapPT04_GenomeWideSNP_6_B06_180110.CEL	Y116	0	0	1	YRI	0	YRI
NA19237	EPODE_p_HapMapPT04_GenomeWideSNP_6_E10_180180.CEL	Y116	NA19236	NA19235	2	YRI	0	YRI
NA19247	EPODE_p_HapMapPT04_GenomeWideSNP_6_D03_180066.CEL	Y120	0	0	2	YRI	0	YRI
NA19248	EPODE_p_HapMapPT04_GenomeWideSNP_6_D12_180210.CEL	Y120	0	0	1	YRI	0	YRI
NA19249	EPODE_p_HapMapPT04_GenomeWideSNP_6_E08_180148.CEL	Y120	NA19248	NA19247	1	YRI	0	YRI
NA19252	EPODE_p_HapMapPT04_GenomeWideSNP_6_C01_180032.CEL	Y025	0	NA18907	1	YRI	0	YRI
NA19256	EPODE_p_HapMapPT04_GenomeWideSNP_6_A12_180204.CEL	Y092	0	0	1	YRI	0	YRI
NA19257	EPODE_p_HapMapPT04_GenomeWideSNP_6_E05_180100.CEL	Y092	0	0	2	YRI	0	YRI
NA19258	EPODE_p_HapMapPT04_GenomeWideSNP_6_G05_180104.CEL	Y092	NA19256	NA19257	1	YRI	0	YRI
NA19307	POSIT_p_HapMapv12_GenomeWideSNP_6_A08_181676.CEL	NA19307	0	0	1	LWK	0	LWK
NA19308	POSIT_p_HapMapv12_GenomeWideSNP_6_A09_181692.CEL	NA19308	0	0	1	LWK	0	LWK
NA19309	POSIT_p_HapMapv12_GenomeWideSNP_6_A10_181708.CEL	NA19309	0	0	1	LWK	0	LWK
NA19311	POSIT_p_HapMapv12_GenomeWideSNP_6_A11_181724.CEL	NA19311	0	0	1	LWK	0	LWK
NA19313	POSIT_p_HapMapv12_GenomeWideSNP_6_D12_181746.CEL	NA19313	0	0	2	LWK	0	LWK
NA19314	POSIT_p_HapMapv12_GenomeWideSNP_6_E01_181572.CEL	NA19314	0	0	2	LWK	0	LWK
NA19315	POSIT_p_HapMapv12_GenomeWideSNP_6_E02_181588.CEL	NA19315	0	0	2	LWK	0	LWK
NA19316	POSIT_p_HapMapv12_GenomeWideSNP_6_E03_181604.CEL	NA19316	0	0	2	LWK	0	LWK
NA19317	POSIT_p_HapMapv12_GenomeWideSNP_6_A12_181740.CEL	NA19317	0	0	1	LWK	0	LWK
NA19318	POSIT_p_HapMapv12_GenomeWideSNP_6_B01_181566.CEL	NA19318	0	0	1	LWK	0	LWK
NA19319	POSIT_p_HapMapv12_GenomeWideSNP_6_B02_181582.CEL	NA19319	0	0	1	LWK	0	LWK
NA19321	POSIT_p_HapMapv12_GenomeWideSNP_6_E04_181620.CEL	NA19321	0	0	2	LWK	0	LWK
NA19324	POSIT_p_HapMapv12_GenomeWideSNP_6_E05_181636.CEL	NA19324	0	0	2	LWK	0	LWK
NA19327	POSIT_p_HapMapv12_GenomeWideSNP_6_E06_181652.CEL	NA19327	0	0	2	LWK	0	LWK
NA19328	POSIT_p_HapMapv12_GenomeWideSNP_6_E07_181668.CEL	NA19328	0	0	2	LWK	0	LWK
NA19332	POSIT_p_HapMapv12_GenomeWideSNP_6_E08_181684.CEL	NA19332	0	0	2	LWK	0	LWK
NA19334	POSIT_p_HapMapv12_GenomeWideSNP_6_B03_181598.CEL	NA19334	0	0	1	LWK	0	LWK
NA19346	POSIT_p_HapMapv12_GenomeWideSNP_6_B04_181614.CEL	NA19346	0	0	1	LWK	0	LWK
NA19347	POSIT_p_HapMapv12_GenomeWideSNP_6_B05_181630.CEL	NA19347	0	0	1	LWK	0	LWK
NA19350	POSIT_p_HapMapv12_GenomeWideSNP_6_B06_181646.CEL	NA19350	0	0	1	LWK	0	LWK
NA19352	POSIT_p_HapMapv12_GenomeWideSNP_6_B07_181662.CEL	NA19352	0	0	1	LWK	0	LWK
NA19359	POSIT_p_HapMapv12_GenomeWideSNP_6_B08_181678.CEL	NA19359	0	0	1	LWK	0	LWK
NA19371	POSIT_p_HapMapv12_GenomeWideSNP_6_B10_181710.CEL	NA19371	0	0	1	LWK	0	LWK
NA19373	POSIT_p_HapMapv12_GenomeWideSNP_6_H06_181658.CEL	NA19373	0	0	1	LWK	0	LWK
NA19374	POSIT_p_HapMapv12_GenomeWideSNP_6_B12_181742.CEL	NA19374	0	0	1	LWK	0	LWK
NA19375	POSIT_p_HapMapv12_GenomeWideSNP_6_C01_181568.CEL	NA19375	0	0	1	LWK	0	LWK
NA19376	POSIT_p_HapMapv12_GenomeWideSNP_6_C02_181584.CEL	NA19376	0	0	1	LWK	0	LWK
NA19377	POSIT_p_HapMapv12_GenomeWideSNP_6_E09_181700.CEL	NA19377	0	0	2	LWK	0	LWK
NA19379	POSIT_p_HapMapv12_GenomeWideSNP_6_E10_181716.CEL	NA19379	0	0	2	LWK	0	LWK
NA19380	POSIT_p_HapMapv12_GenomeWideSNP_6_C03_181600.CEL	NA19380	0	0	1	LWK	0	LWK
NA19381	POSIT_p_HapMapv12_GenomeWideSNP_6_E11_181732.CEL	NA19381	0	0	2	LWK	0	LWK
NA19382	POSIT_p_HapMapv12_GenomeWideSNP_6_C04_181616.CEL	NA19382	0	0	1	LWK	0	LWK
NA19383	POSIT_p_HapMapv12_GenomeWideSNP_6_C05_181632.CEL	NA19383	0	0	1	LWK	0	LWK
NA19384	POSIT_p_HapMapv12_GenomeWideSNP_6_C06_181648.CEL	NA19384	0	0	1	LWK	0	LWK
NA19385	POSIT_p_HapMapv12_GenomeWideSNP_6_C07_181664.CEL	NA19385	0	0	1	LWK	0	LWK
NA19390	POSIT_p_HapMapv12_GenomeWideSNP_6_E12_181748.CEL	NA19390	0	0	2	LWK	0	LWK
NA19391	POSIT_p_HapMapv12_GenomeWideSNP_6_F01_181574.CEL	NA19391	0	0	2	LWK	0	LWK
NA19393	POSIT_p_HapMapv12_GenomeWideSNP_6_C08_181680.CEL	NA19393	0	0	1	LWK	0	LWK
NA19396	POSIT_p_HapMapv12_GenomeWideSNP_6_F02_181590.CEL	NA19396	0	0	2	LWK	0	LWK
NA19397	POSIT_p_HapMapv12_GenomeWideSNP_6_C10_181712.CEL	NA19397	0	0	1	LWK	0	LWK
NA19398	POSIT_p_HapMapv12_GenomeWideSNP_6_F03_181606.CEL	NA19398	0	0	2	LWK	0	LWK
NA19399	POSIT_p_HapMapv12_GenomeWideSNP_6_F04_181622.CEL	NA19399	0	0	2	LWK	0	LWK
NA19403	POSIT_p_HapMapv12_GenomeWideSNP_6_F05_181638.CEL	NA19403	0	0	2	LWK	0	LWK
NA19404	POSIT_p_HapMapv12_GenomeWideSNP_6_F06_181654.CEL	NA19404	0	0	2	LWK	0	LWK
NA19428	POSIT_p_HapMapv12_GenomeWideSNP_6_C11_181728.CEL	NA19428	0	0	1	LWK	0	LWK
NA19429	POSIT_p_HapMapv12_GenomeWideSNP_6_C12_181744.CEL	NA19429	0	0	1	LWK	0	LWK
NA19430	POSIT_p_HapMapv12_GenomeWideSNP_6_D01_181570.CEL	NA19430	0	0	1	LWK	0	LWK
NA19431	POSIT_p_HapMapv12_GenomeWideSNP_6_F07_181670.CEL	NA19431	0	0	2	LWK	0	LWK
NA19434	POSIT_p_HapMapv12_GenomeWideSNP_6_F08_181686.CEL	NA19434	0	0	2	LWK	0	LWK
NA19435	POSIT_p_HapMapv12_GenomeWideSNP_6_F09_181702.CEL	NA19435	0	0	2	LWK	0	LWK
NA19436	POSIT_p_HapMapv12_GenomeWideSNP_6_F10_181718.CEL	NA19436	0	0	2	LWK	0	LWK
NA19437	POSIT_p_HapMapv12_GenomeWideSNP_6_F11_181734.CEL	NA19437	0	0	2	LWK	0	LWK
NA19438	POSIT_p_HapMapv12_GenomeWideSNP_6_F12_181750.CEL	NA19438	0	0	2	LWK	0	LWK
NA19439	POSIT_p_HapMapv12_GenomeWideSNP_6_G01_181576.CEL	NA19439	0	0	2	LWK	0	LWK
NA19440	POSIT_p_HapMapv12_GenomeWideSNP_6_G02_181592.CEL	NA19440	0	0	2	LWK	0	LWK
NA19443	POSIT_p_HapMapv12_GenomeWideSNP_6_D02_181586.CEL	NA19443	0	0	1	LWK	0	LWK
NA19444	POSIT_p_HapMapv12_GenomeWideSNP_6_D03_181602.CEL	NA19444	0	0	1	LWK	0	LWK
NA19445	POSIT_p_HapMapv12_GenomeWideSNP_6_G03_181608.CEL	NA19445	0	0	2	LWK	0	LWK
NA19446	POSIT_p_HapMapv12_GenomeWideSNP_6_G04_181624.CEL	NA19446	0	0	2	LWK	0	LWK
NA19448	POSIT_p_HapMapv12_GenomeWideSNP_6_D04_181618.CEL	NA19448	0	0	1	LWK	0	LWK
NA19449	POSIT_p_HapMapv12_GenomeWideSNP_6_G05_181640.CEL	NA19449	0	0	2	LWK	0	LWK
NA19452	POSIT_p_HapMapv12_GenomeWideSNP_6_D06_181650.CEL	NA19452	0	0	1	LWK	0	LWK
NA19455	POSIT_p_HapMapv12_GenomeWideSNP_6_D07_181666.CEL	NA19455	0	0	1	LWK	0	LWK
NA19456	POSIT_p_HapMapv12_GenomeWideSNP_6_G06_181656.CEL	NA19456	0	0	2	LWK	0	LWK
NA19462	POSIT_p_HapMapv12_GenomeWideSNP_6_G08_181688.CEL	NA19462	0	0	2	LWK	0	LWK
NA19463	POSIT_p_HapMapv12_GenomeWideSNP_6_G09_181704.CEL	NA19463	0	0	2	LWK	0	LWK
NA19466	POSIT_p_HapMapv12_GenomeWideSNP_6_D08_181682.CEL	NA19466	0	0	1	LWK	0	LWK
NA19467	POSIT_p_HapMapv12_GenomeWideSNP_6_G10_181720.CEL	NA19467	0	0	2	LWK	0	LWK
NA19468	POSIT_p_HapMapv12_GenomeWideSNP_6_G11_181736.CEL	NA19468	0	0	2	LWK	0	LWK
NA19469	POSIT_p_HapMapv12_GenomeWideSNP_6_G12_181752.CEL	NA19469	0	0	2	LWK	0	LWK
NA19470	POSIT_p_HapMapv12_GenomeWideSNP_6_H01_181578.CEL	NA19470	0	0	2	LWK	0	LWK
NA19471	POSIT_p_HapMapv12_GenomeWideSNP_6_H02_181594.CEL	NA19471	0	0	2	LWK	0	LWK
NA19472	POSIT_p_HapMapv12_GenomeWideSNP_6_H03_181610.CEL	NA19472	0	0	2	LWK	0	LWK
NA19473	POSIT_p_HapMapv12_GenomeWideSNP_6_H04_181626.CEL	NA19473	0	0	2	LWK	0	LWK
NA19474	POSIT_p_HapMapv12_GenomeWideSNP_6_H05_181642.CEL	NA19474	0	0	2	LWK	0	LWK
NA19625	LOVED_p_HapMapPT07_GenomeWideSNP_6_E06_184262.CEL	2357	0	0	2	ASW	0	ASW
NA19649	HOMOS_p_HapMapv13_GenomeWideSNP_6_A02_183806.CEL	M001	0	0	1	MEX	0	MEX
NA19650	HOMOS_p_HapMapv13_GenomeWideSNP_6_A03_183822.CEL	M001	NA19649	NA19648	1	MEX	0	MEX
NA19651	HOMOS_p_HapMapv13_GenomeWideSNP_6_A10_183934.CEL	M005	0	0	2	MEX	0	MEX
NA19652	CHEAP_p_HapMapP3Redo2_GenomeWideSNP_6_A11_235584.CEL	M005	0	0	1	MEX	0	MEX
NA19653	HOMOS_p_HapMapv13_GenomeWideSNP_6_A12_183966.CEL	M005	NA19652	NA19651	2	MEX	0	MEX
NA19656	HOMOS_p_HapMapv13_GenomeWideSNP_6_B03_183824.CEL	M006	NA19655	NA19654	2	MEX	0	MEX
NA19657	HOMOS_p_HapMapv13_GenomeWideSNP_6_B04_183840.CEL	M007	0	0	2	MEX	0	MEX
NA19658	HOMOS_p_HapMapv13_GenomeWideSNP_6_B05_183856.CEL	M007	0	0	1	MEX	0	MEX
NA19659	HOMOS_p_HapMapv13_GenomeWideSNP_6_B06_183872.CEL	M007	NA19658	NA19657	2	MEX	0	MEX
NA19660	HOMOS_p_HapMapv13_GenomeWideSNP_6_B07_183888.CEL	M008	0	0	2	MEX	0	MEX
NA19661	HOMOS_p_HapMapv13_GenomeWideSNP_6_B08_183904.CEL	M008	0	0	1	MEX	0	MEX
NA19662	HOMOS_p_HapMapv13_GenomeWideSNP_6_B09_183920.CEL	M008	NA19661	NA19660	2	MEX	0	MEX
NA19663	HOMOS_p_HapMapv13_GenomeWideSNP_6_C07_183890.CEL	M012	0	0	2	MEX	0	MEX
NA19664	HOMOS_p_HapMapv13_GenomeWideSNP_6_C08_183906.CEL	M012	0	0	1	MEX	0	MEX
NA19665	HOMOS_p_HapMapv13_GenomeWideSNP_6_C09_183922.CEL	M012	NA19664	NA19663	2	MEX	0	MEX
NA19669	HOMOS_p_HapMapv13_GenomeWideSNP_6_A04_183838.CEL	M002	0	0	2	MEX	0	MEX
NA19671	HOMOS_p_HapMapv13_GenomeWideSNP_6_A06_183870.CEL	M002	NA19670	NA19669	2	MEX	0	MEX
NA19675	HOMOS_p_HapMapv13_GenomeWideSNP_6_A07_183886.CEL	M004	0	0	2	MEX	0	MEX
NA19676	HOMOS_p_HapMapv13_GenomeWideSNP_6_A08_183902.CEL	M004	0	0	1	MEX	0	MEX
NA19677	HOMOS_p_HapMapv13_GenomeWideSNP_6_A09_183918.CEL	M004	NA19676	NA19675	2	MEX	0	MEX
NA19678	HOMOS_p_HapMapv13_GenomeWideSNP_6_B10_183936.CEL	M009	0	0	2	MEX	0	MEX
NA19679	CHEAP_p_HapMapP3Redo2_GenomeWideSNP_6_A12_235586.CEL	M009	0	0	1	MEX	0	MEX
NA19679	CORER_p_HapMapP3Redo2_GenomeWideSNP_6_A12_230948.CEL	M009	0	0	1	MEX	0	MEX
NA19680	HOMOS_p_HapMapv13_GenomeWideSNP_6_B12_183968.CEL	M009	NA19679	NA19678	2	MEX	0	MEX
NA19681	HOMOS_p_HapMapv13_GenomeWideSNP_6_C01_183794.CEL	M010	0	0	2	MEX	0	MEX
NA19682	HOMOS_p_HapMapv13_GenomeWideSNP_6_C02_183810.CEL	M010	0	0	1	MEX	0	MEX
NA19683	HOMOS_p_HapMapv13_GenomeWideSNP_6_C03_183826.CEL	M010	NA19682	NA19681	2	MEX	0	MEX
NA19684	HOMOS_p_HapMapv13_GenomeWideSNP_6_C04_183842.CEL	M011	0	0	2	MEX	0	MEX
NA19686	HOMOS_p_HapMapv13_GenomeWideSNP_6_C06_183874.CEL	M011	NA19685	NA19684	2	MEX	0	MEX
NA19700	LOVED_p_HapMapPT07_GenomeWideSNP_6_E11_184342.CEL	2367	0	0	1	ASW	0	ASW
NA19701	LOVED_p_HapMapPT07_GenomeWideSNP_6_B09_184304.CEL	2367	0	0	2	ASW	0	ASW
NA19703	LOVED_p_HapMapPT07_GenomeWideSNP_6_G03_184218.CEL	2368	0	0	1	ASW	0	ASW
NA19704	LOVED_p_HapMapPT07_GenomeWideSNP_6_C02_184194.CEL	2368	0	0	2	ASW	0	ASW
NA19705	LOVED_p_HapMapPT07_GenomeWideSNP_6_D04_184228.CEL	2368	NA19703	NA19704	1	ASW	0	ASW
NA19707	LOVED_p_HapMapPT07_GenomeWideSNP_6_G06_184266.CEL	2369	0	0	2	ASW	0	ASW
NA19712	LOVED_p_HapMapPT07_GenomeWideSNP_6_H07_184284.CEL	2371	0	0	2	ASW	0	ASW
NA19713	LOVED_p_HapMapPT07_GenomeWideSNP_6_B03_184208.CEL	2436	0	0	2	ASW	0	ASW
NA19714	LOVED_p_HapMapPT07_GenomeWideSNP_6_C06_184258.CEL	2437	0	NA19985	2	ASW	0	ASW
NA19719	HOMOS_p_HapMapv13_GenomeWideSNP_6_D01_183796.CEL	M015	0	0	2	MEX	0	MEX
NA19720	HOMOS_p_HapMapv13_GenomeWideSNP_6_D02_183812.CEL	M015	0	0	1	MEX	0	MEX
NA19721	HOMOS_p_HapMapv13_GenomeWideSNP_6_D03_183828.CEL	M015	NA19720	NA19719	2	MEX	0	MEX
NA19722	HOMOS_p_HapMapv13_GenomeWideSNP_6_D04_183844.CEL	M016	0	0	2	MEX	0	MEX
NA19723	HOMOS_p_HapMapv13_GenomeWideSNP_6_D05_183860.CEL	M016	0	0	1	MEX	0	MEX
NA19724	HOMOS_p_HapMapv13_GenomeWideSNP_6_D06_183876.CEL	M016	NA19723	NA19722	1	MEX	0	MEX
NA19725	HOMOS_p_HapMapv13_GenomeWideSNP_6_D07_183892.CEL	M017	0	0	2	MEX	0	MEX
NA19726	HOMOS_p_HapMapv13_GenomeWideSNP_6_D08_183908.CEL	M017	0	0	1	MEX	0	MEX
NA19727	HOMOS_p_HapMapv13_GenomeWideSNP_6_D09_183924.CEL	M017	NA19726	NA19725	1	MEX	0	MEX
NA19728	HOMOS_p_HapMapv13_GenomeWideSNP_6_D10_183940.CEL	M018	0	0	2	MEX	0	MEX
NA19729	HOMOS_p_HapMapv13_GenomeWideSNP_6_D11_183956.CEL	M018	0	0	1	MEX	0	MEX
NA19730	HOMOS_p_HapMapv13_GenomeWideSNP_6_D12_183972.CEL	M018	NA19729	NA19728	2	MEX	0	MEX
NA19732	HOMOS_p_HapMapv13_GenomeWideSNP_6_E02_183814.CEL	M019	0	0	1	MEX	0	MEX
NA19733	HOMOS_p_HapMapv13_GenomeWideSNP_6_E03_183830.CEL	M019	NA19732	NA19731	2	MEX	0	MEX
NA19746	HOMOS_p_HapMapv13_GenomeWideSNP_6_E04_183846.CEL	M023	0	0	2	MEX	0	MEX
NA19747	HOMOS_p_HapMapv13_GenomeWideSNP_6_E05_183862.CEL	M023	0	0	1	MEX	0	MEX
NA19755	HOMOS_p_HapMapv13_GenomeWideSNP_6_E10_183942.CEL	M026	0	0	2	MEX	0	MEX
NA19756	HOMOS_p_HapMapv13_GenomeWideSNP_6_E11_183958.CEL	M026	0	0	1	MEX	0	MEX
NA19757	HOMOS_p_HapMapv13_GenomeWideSNP_6_E12_183974.CEL	M026	NA19756	NA19755	1	MEX	0	MEX
NA19758	HOMOS_p_HapMapv13_GenomeWideSNP_6_F01_183800.CEL	M027	0	0	2	MEX	0	MEX
NA19759	HOMOS_p_HapMapv13_GenomeWideSNP_6_F02_183816.CEL	M027	0	0	1	MEX	0	MEX
NA19771	HOMOS_p_HapMapv13_GenomeWideSNP_6_F08_183912.CEL	M031	0	0	1	MEX	0	MEX
NA19772	HOMOS_p_HapMapv13_GenomeWideSNP_6_F09_183928.CEL	M031	NA19771	NA19770	1	MEX	0	MEX
NA19773	HOMOS_p_HapMapv13_GenomeWideSNP_6_G01_183802.CEL	M033	0	0	2	MEX	0	MEX
NA19774	HOMOS_p_HapMapv13_GenomeWideSNP_6_G02_183818.CEL	M033	0	0	1	MEX	0	MEX
NA19775	HOMOS_p_HapMapv13_GenomeWideSNP_6_G03_183834.CEL	M033	NA19774	NA19773	2	MEX	0	MEX
NA19776	HOMOS_p_HapMapv13_GenomeWideSNP_6_G04_183850.CEL	M034	0	0	2	MEX	0	MEX
NA19777	HOMOS_p_HapMapv13_GenomeWideSNP_6_G05_183866.CEL	M034	0	0	1	MEX	0	MEX
NA19778	HOMOS_p_HapMapv13_GenomeWideSNP_6_G06_183882.CEL	M034	NA19777	NA19776	1	MEX	0	MEX
NA19779	HOMOS_p_HapMapv13_GenomeWideSNP_6_G07_183898.CEL	M035	0	0	2	MEX	0	MEX
NA19780	HOMOS_p_HapMapv13_GenomeWideSNP_6_G08_183914.CEL	M035	0	0	1	MEX	0	MEX
NA19781	HOMOS_p_HapMapv13_GenomeWideSNP_6_G09_183930.CEL	M035	NA19780	NA19779	2	MEX	0	MEX
NA19782	HOMOS_p_HapMapv13_GenomeWideSNP_6_G10_183946.CEL	M036	0	0	2	MEX	0	MEX
NA19783	HOMOS_p_HapMapv13_GenomeWideSNP_6_G11_183962.CEL	M036	0	0	1	MEX	0	MEX
NA19784	HOMOS_p_HapMapv13_GenomeWideSNP_6_G12_183978.CEL	M036	NA19783	NA19782	1	MEX	0	MEX
NA19788	HOMOS_p_HapMapv13_GenomeWideSNP_6_H01_183804.CEL	M037	0	0	2	MEX	0	MEX
NA19796	HOMOS_p_HapMapv13_GenomeWideSNP_6_H06_183884.CEL	M039	NA19795	NA19794	1	MEX	0	MEX
NA19818	LOVED_p_HapMapPT07_GenomeWideSNP_6_E03_184214.CEL	2418	0	0	1	ASW	0	ASW
NA19819	LOVED_p_HapMapPT07_GenomeWideSNP_6_D01_184180.CEL	2418	0	0	2	ASW	0	ASW
NA19834	LOVED_p_HapMapPT07_GenomeWideSNP_6_D08_184292.CEL	2424	0	0	1	ASW	0	ASW
NA19835	LOVED_p_HapMapPT07_GenomeWideSNP_6_B01_184176.CEL	2424	0	0	2	ASW	0	ASW
NA19836	LOVED_p_HapMapPT07_GenomeWideSNP_6_D05_184244.CEL	2424	NA19834	NA19835	2	ASW	0	ASW
NA19900	LOVED_p_HapMapPT07_GenomeWideSNP_6_H06_184268.CEL	2425	0	0	1	ASW	0	ASW
NA19901	LOVED_p_HapMapPT07_GenomeWideSNP_6_A04_184222.CEL	2425	0	0	2	ASW	0	ASW
NA19902	LOVED_p_HapMapPT07_GenomeWideSNP_6_A02_184190.CEL	2425	NA19900	NA19901	2	ASW	0	ASW
NA19904	LOVED_p_HapMapPT07_GenomeWideSNP_6_B04_184224.CEL	2426	0	0	1	ASW	0	ASW
NA19908	LOVED_p_HapMapPT07_GenomeWideSNP_6_A05_184238.CEL	2427	0	0	1	ASW	0	ASW
NA19909	LOVED_p_HapMapPT07_GenomeWideSNP_6_D03_184212.CEL	2427	0	0	2	ASW	0	ASW
NA19914	LOVED_p_HapMapPT07_GenomeWideSNP_6_A06_184254.CEL	2430	0	0	2	ASW	0	ASW
NA19916	LOVED_p_HapMapPT07_GenomeWideSNP_6_A03_184206.CEL	2431	0	0	1	ASW	0	ASW
NA19917	LOVED_p_HapMapPT07_GenomeWideSNP_6_B05_184240.CEL	2431	0	0	2	ASW	0	ASW
NA19919	LOVED_p_HapMapPT07_GenomeWideSNP_6_A01_184174.CEL	2427	NA19908	NA19909	1	ASW	0	ASW
NA19920	LOVED_p_HapMapPT07_GenomeWideSNP_6_C01_184178.CEL	2433	0	0	1	ASW	0	ASW
NA19921	LOVED_p_HapMapPT07_GenomeWideSNP_6_G04_184234.CEL	2433	0	0	2	ASW	0	ASW
NA19982	CORER_p_HapMapP3Redo2_GenomeWideSNP_6_B06_230926.CEL	2436	0	0	1	ASW	0	ASW
NA19982	LOVED_p_HapMapPT07_GenomeWideSNP_6_B06_184256.CEL	2436	0	0	1	ASW	0	ASW
NA19983	LOVED_p_HapMapPT07_GenomeWideSNP_6_G02_184202.CEL	2436	NA19982	NA19713	2	ASW	0	ASW
NA20128	LOVED_p_HapMapPT07_GenomeWideSNP_6_H09_184316.CEL	2446	NA20126	NA20127	2	ASW	0	ASW
NA20129	LOVED_p_HapMapPT07_GenomeWideSNP_6_B11_184336.CEL	2433	NA19920	NA19921	2	ASW	0	ASW
NA20277	LOVED_p_HapMapPT07_GenomeWideSNP_6_C08_184290.CEL	2466	0	NA20276	2	ASW	0	ASW
NA20279	LOVED_p_HapMapPT07_GenomeWideSNP_6_G07_184282.CEL	2467	NA20278	0	1	ASW	0	ASW
NA20287	LOVED_p_HapMapPT07_GenomeWideSNP_6_A08_184286.CEL	2470	0	0	2	ASW	0	ASW
NA20288	LOVED_p_HapMapPT07_GenomeWideSNP_6_G09_184314.CEL	2470	0	NA20287	1	ASW	0	ASW
NA20289	LOVED_p_HapMapPT07_GenomeWideSNP_6_H11_184348.CEL	2471	0	0	2	ASW	0	ASW
NA20290	LOVED_p_HapMapPT07_GenomeWideSNP_6_E04_184230.CEL	2471	0	NA20289	2	ASW	0	ASW
NA20291	LOVED_p_HapMapPT07_GenomeWideSNP_6_F02_184200.CEL	2472	0	0	1	ASW	0	ASW
NA20292	LOVED_p_HapMapPT07_GenomeWideSNP_6_F11_184344.CEL	2472	NA20291	0	2	ASW	0	ASW
NA20294	LOVED_p_HapMapPT07_GenomeWideSNP_6_G12_184362.CEL	2474	0	0	2	ASW	0	ASW
NA20295	LOVED_p_HapMapPT07_GenomeWideSNP_6_E09_184310.CEL	2474	0	NA20294	1	ASW	0	ASW
NA20296	LOVED_p_HapMapPT07_GenomeWideSNP_6_F05_184248.CEL	2475	0	0	2	ASW	0	ASW
NA20297	LOVED_p_HapMapPT07_GenomeWideSNP_6_D02_184196.CEL	2475	0	NA20296	1	ASW	0	ASW
NA20299	LOVED_p_HapMapPT07_GenomeWideSNP_6_E12_184358.CEL	2476	0	0	2	ASW	0	ASW
NA20300	LOVED_p_HapMapPT07_GenomeWideSNP_6_C12_184354.CEL	2476	0	NA20299	2	ASW	0	ASW
NA20301	LOVED_p_HapMapPT07_GenomeWideSNP_6_G10_184330.CEL	2477	0	0	2	ASW	0	ASW
NA20302	LOVED_p_HapMapPT07_GenomeWideSNP_6_E01_184182.CEL	2477	0	NA20301	1	ASW	0	ASW
NA20314	LOVED_p_HapMapPT07_GenomeWideSNP_6_F07_184280.CEL	2479	0	0	2	ASW	0	ASW
NA20316	LOVED_p_HapMapPT07_GenomeWideSNP_6_C09_184306.CEL	2479	0	NA20314	1	ASW	0	ASW
NA20317	LOVED_p_HapMapPT07_GenomeWideSNP_6_D09_184308.CEL	2480	0	0	2	ASW	0	ASW
NA20319	LOVED_p_HapMapPT07_GenomeWideSNP_6_D11_184340.CEL	2480	0	NA20317	2	ASW	0	ASW
NA20322	LOVED_p_HapMapPT07_GenomeWideSNP_6_H12_184364.CEL	2481	0	0	2	ASW	0	ASW
NA20332	LOVED_p_HapMapPT07_GenomeWideSNP_6_E10_184326.CEL	2483	0	0	2	ASW	0	ASW
NA20333	LOVED_p_HapMapPT07_GenomeWideSNP_6_A10_184318.CEL	2483	0	NA20332	2	ASW	0	ASW
NA20334	LOVED_p_HapMapPT07_GenomeWideSNP_6_F09_184312.CEL	2484	0	0	2	ASW	0	ASW
NA20335	LOVED_p_HapMapPT07_GenomeWideSNP_6_B02_184192.CEL	2484	0	NA20334	1	ASW	0	ASW
NA20337	LOVED_p_HapMapPT07_GenomeWideSNP_6_H03_184220.CEL	2485	0	NA20336	2	ASW	0	ASW
NA20340	LOVED_p_HapMapPT07_GenomeWideSNP_6_C07_184274.CEL	2487	0	0	1	ASW	0	ASW
NA20342	LOVED_p_HapMapPT07_GenomeWideSNP_6_F04_184232.CEL	2488	0	0	1	ASW	0	ASW
NA20343	LOVED_p_HapMapPT07_GenomeWideSNP_6_D10_184324.CEL	2488	NA20342	0	1	ASW	0	ASW
NA20344	LOVED_p_HapMapPT07_GenomeWideSNP_6_A09_184302.CEL	2489	0	0	2	ASW	0	ASW
NA20345	LOVED_p_HapMapPT07_GenomeWideSNP_6_D12_184356.CEL	2489	0	NA20344	1	ASW	0	ASW
NA20346	LOVED_p_HapMapPT07_GenomeWideSNP_6_F08_184296.CEL	2490	0	0	1	ASW	0	ASW
NA20348	LOVED_p_HapMapPT07_GenomeWideSNP_6_H10_184332.CEL	2491	0	0	1	ASW	0	ASW
NA20349	LOVED_p_HapMapPT07_GenomeWideSNP_6_G11_184346.CEL	2492	0	0	1	ASW	0	ASW
NA20350	LOVED_p_HapMapPT07_GenomeWideSNP_6_F12_184360.CEL	2492	NA20349	0	1	ASW	0	ASW
NA20356	LOVED_p_HapMapPT07_GenomeWideSNP_6_F10_184328.CEL	2494	0	0	1	ASW	0	ASW
NA20357	LOVED_p_HapMapPT07_GenomeWideSNP_6_H05_184252.CEL	2494	0	0	2	ASW	0	ASW
NA20358	LOVED_p_HapMapPT07_GenomeWideSNP_6_C03_184210.CEL	2494	NA20356	NA20357	1	ASW	0	ASW
NA20359	LOVED_p_HapMapPT07_GenomeWideSNP_6_G08_184298.CEL	2495	0	0	2	ASW	0	ASW
NA20360	LOVED_p_HapMapPT07_GenomeWideSNP_6_B10_184320.CEL	2495	0	NA20359	1	ASW	0	ASW
NA20363	LOVED_p_HapMapPT07_GenomeWideSNP_6_C10_184322.CEL	2496	0	0	2	ASW	0	ASW
NA20502	PICUL_p_HapMapv14_GenomeWideSNP_6_A01_181372.CEL	NA20502	0	0	2	TSI	0	TSI
NA20504	PICUL_p_HapMapv14_GenomeWideSNP_6_A02_181388.CEL	NA20504	0	0	2	TSI	0	TSI
NA20505	PICUL_p_HapMapv14_GenomeWideSNP_6_A03_181404.CEL	NA20505	0	0	2	TSI	0	TSI
NA20506	CORER_p_HapMapP3Redo2_GenomeWideSNP_6_B10_230942.CEL	NA20506	0	0	2	TSI	0	TSI
NA20506	PICUL_p_HapMapv14_GenomeWideSNP_6_A04_181420.CEL	NA20506	0	0	2	TSI	0	TSI
NA20508	PICUL_p_HapMapv14_GenomeWideSNP_6_A05_181436.CEL	NA20508	0	0	2	TSI	0	TSI
NA20509	PICUL_p_HapMapv14_GenomeWideSNP_6_A06_181452.CEL	NA20509	0	0	1	TSI	0	TSI
NA20510	PICUL_p_HapMapv14_GenomeWideSNP_6_A07_181468.CEL	NA20510	0	0	1	TSI	0	TSI
NA20512	PICUL_p_HapMapv14_GenomeWideSNP_6_A08_181484.CEL	NA20512	0	0	1	TSI	0	TSI
NA20515	PICUL_p_HapMapv14_GenomeWideSNP_6_A09_181500.CEL	NA20515	0	0	1	TSI	0	TSI
NA20516	PICUL_p_HapMapv14_GenomeWideSNP_6_A10_181516.CEL	NA20516	0	0	1	TSI	0	TSI
NA20517	PICUL_p_HapMapv14_GenomeWideSNP_6_A11_181532.CEL	NA20517	0	0	2	TSI	0	TSI
NA20518	PICUL_p_HapMapv14_GenomeWideSNP_6_A12_181548.CEL	NA20518	0	0	1	TSI	0	TSI
NA20519	PICUL_p_HapMapv14_GenomeWideSNP_6_B01_181374.CEL	NA20519	0	0	1	TSI	0	TSI
NA20520	PICUL_p_HapMapv14_GenomeWideSNP_6_B02_181390.CEL	NA20520	0	0	1	TSI	0	TSI
NA20521	PICUL_p_HapMapv14_GenomeWideSNP_6_B03_181406.CEL	NA20521	0	0	1	TSI	0	TSI
NA20524	PICUL_p_HapMapv14_GenomeWideSNP_6_B05_181438.CEL	NA20524	0	0	1	TSI	0	TSI
NA20525	PICUL_p_HapMapv14_GenomeWideSNP_6_B06_181454.CEL	NA20525	0	0	1	TSI	0	TSI
NA20527	PICUL_p_HapMapv14_GenomeWideSNP_6_B07_181470.CEL	NA20527	0	0	1	TSI	0	TSI
NA20528	PICUL_p_HapMapv14_GenomeWideSNP_6_B08_181486.CEL	NA20528	0	0	1	TSI	0	TSI
NA20529	PICUL_p_HapMapv14_GenomeWideSNP_6_B09_181502.CEL	NA20529	0	0	2	TSI	0	TSI
NA20530	PICUL_p_HapMapv14_GenomeWideSNP_6_B10_181518.CEL	NA20530	0	0	2	TSI	0	TSI
NA20531	PICUL_p_HapMapv14_GenomeWideSNP_6_B11_181534.CEL	NA20531	0	0	2	TSI	0	TSI
NA20534	PICUL_p_HapMapv14_GenomeWideSNP_6_B12_181550.CEL	NA20534	0	0	1	TSI	0	TSI
NA20535	PICUL_p_HapMapv14_GenomeWideSNP_6_C01_181376.CEL	NA20535	0	0	2	TSI	0	TSI
NA20538	PICUL_p_HapMapv14_GenomeWideSNP_6_C02_181392.CEL	NA20538	0	0	1	TSI	0	TSI
NA20539	PICUL_p_HapMapv14_GenomeWideSNP_6_C03_181408.CEL	NA20539	0	0	1	TSI	0	TSI
NA20540	PICUL_p_HapMapv14_GenomeWideSNP_6_C04_181424.CEL	NA20540	0	0	2	TSI	0	TSI
NA20541	PICUL_p_HapMapv14_GenomeWideSNP_6_C05_181440.CEL	NA20541	0	0	2	TSI	0	TSI
NA20542	PICUL_p_HapMapv14_GenomeWideSNP_6_C06_181456.CEL	NA20542	0	0	2	TSI	0	TSI
NA20543	PICUL_p_HapMapv14_GenomeWideSNP_6_C07_181472.CEL	NA20543	0	0	1	TSI	0	TSI
NA20544	PICUL_p_HapMapv14_GenomeWideSNP_6_C08_181488.CEL	NA20544	0	0	1	TSI	0	TSI
NA20581	PICUL_p_HapMapv14_GenomeWideSNP_6_C09_181504.CEL	NA20581	0	0	1	TSI	0	TSI
NA20582	PICUL_p_HapMapv14_GenomeWideSNP_6_C10_181520.CEL	NA20582	0	0	2	TSI	0	TSI
NA20585	PICUL_p_HapMapv14_GenomeWideSNP_6_C11_181536.CEL	NA20585	0	0	2	TSI	0	TSI
NA20586	PICUL_p_HapMapv14_GenomeWideSNP_6_C12_181552.CEL	NA20586	0	0	1	TSI	0	TSI
NA20588	PICUL_p_HapMapv14_GenomeWideSNP_6_D01_181378.CEL	NA20588	0	0	1	TSI	0	TSI
NA20589	PICUL_p_HapMapv14_GenomeWideSNP_6_D02_181394.CEL	NA20589	0	0	2	TSI	0	TSI
NA20752	PICUL_p_HapMapv14_GenomeWideSNP_6_D03_181410.CEL	NA20752	0	0	1	TSI	0	TSI
NA20753	PICUL_p_HapMapv14_GenomeWideSNP_6_D04_181426.CEL	NA20753	0	0	2	TSI	0	TSI
NA20754	PICUL_p_HapMapv14_GenomeWideSNP_6_D05_181442.CEL	NA20754	0	0	1	TSI	0	TSI
NA20755	PICUL_p_HapMapv14_GenomeWideSNP_6_D06_181458.CEL	NA20755	0	0	1	TSI	0	TSI
NA20756	PICUL_p_HapMapv14_GenomeWideSNP_6_D07_181474.CEL	NA20756	0	0	2	TSI	0	TSI
NA20758	PICUL_p_HapMapv14_GenomeWideSNP_6_D09_181506.CEL	NA20758	0	0	1	TSI	0	TSI
NA20759	PICUL_p_HapMapv14_GenomeWideSNP_6_D10_181522.CEL	NA20759	0	0	1	TSI	0	TSI
NA20760	PICUL_p_HapMapv14_GenomeWideSNP_6_D11_181538.CEL	NA20760	0	0	2	TSI	0	TSI
NA20761	PICUL_p_HapMapv14_GenomeWideSNP_6_D12_181554.CEL	NA20761	0	0	2	TSI	0	TSI
NA20765	PICUL_p_HapMapv14_GenomeWideSNP_6_E01_181380.CEL	NA20765	0	0	1	TSI	0	TSI
NA20766	PICUL_p_HapMapv14_GenomeWideSNP_6_E02_181396.CEL	NA20766	0	0	2	TSI	0	TSI
NA20768	PICUL_p_HapMapv14_GenomeWideSNP_6_E03_181412.CEL	NA20768	0	0	2	TSI	0	TSI
NA20769	PICUL_p_HapMapv14_GenomeWideSNP_6_E04_181428.CEL	NA20769	0	0	2	TSI	0	TSI
NA20770	PICUL_p_HapMapv14_GenomeWideSNP_6_E05_181444.CEL	NA20770	0	0	1	TSI	0	TSI
NA20771	PICUL_p_HapMapv14_GenomeWideSNP_6_E06_181460.CEL	NA20771	0	0	2	TSI	0	TSI
NA20772	PICUL_p_HapMapv14_GenomeWideSNP_6_E07_181476.CEL	NA20772	0	0	2	TSI	0	TSI
NA20773	PICUL_p_HapMapv14_GenomeWideSNP_6_E08_181492.CEL	NA20773	0	0	2	TSI	0	TSI
NA20774	PICUL_p_HapMapv14_GenomeWideSNP_6_E09_181508.CEL	NA20774	0	0	2	TSI	0	TSI
NA20775	PICUL_p_HapMapv14_GenomeWideSNP_6_E10_181524.CEL	NA20775	0	0	2	TSI	0	TSI
NA20778	PICUL_p_HapMapv14_GenomeWideSNP_6_E11_181540.CEL	NA20778	0	0	1	TSI	0	TSI
NA20785	PICUL_p_HapMapv14_GenomeWideSNP_6_F01_181382.CEL	NA20785	0	0	1	TSI	0	TSI
NA20786	PICUL_p_HapMapv14_GenomeWideSNP_6_F02_181398.CEL	NA20786	0	0	2	TSI	0	TSI
NA20787	PICUL_p_HapMapv14_GenomeWideSNP_6_F03_181414.CEL	NA20787	0	0	1	TSI	0	TSI
NA20790	PICUL_p_HapMapv14_GenomeWideSNP_6_F04_181430.CEL	NA20790	0	0	2	TSI	0	TSI
NA20792	PICUL_p_HapMapv14_GenomeWideSNP_6_F05_181446.CEL	NA20792	0	0	1	TSI	0	TSI
NA20795	PICUL_p_HapMapv14_GenomeWideSNP_6_F06_181462.CEL	NA20795	0	0	2	TSI	0	TSI
NA20796	PICUL_p_HapMapv14_GenomeWideSNP_6_F07_181478.CEL	NA20796	0	0	1	TSI	0	TSI
NA20797	PICUL_p_HapMapv14_GenomeWideSNP_6_F08_181494.CEL	NA20797	0	0	2	TSI	0	TSI
NA20798	PICUL_p_HapMapv14_GenomeWideSNP_6_F09_181510.CEL	NA20798	0	0	1	TSI	0	TSI
NA20799	PICUL_p_HapMapv14_GenomeWideSNP_6_F10_181526.CEL	NA20799	0	0	2	TSI	0	TSI
NA20800	PICUL_p_HapMapv14_GenomeWideSNP_6_F11_181542.CEL	NA20800	0	0	2	TSI	0	TSI
NA20801	PICUL_p_HapMapv14_GenomeWideSNP_6_F12_181558.CEL	NA20801	0	0	1	TSI	0	TSI
NA20802	PICUL_p_HapMapv14_GenomeWideSNP_6_G01_181384.CEL	NA20802	0	0	2	TSI	0	TSI
NA20804	PICUL_p_HapMapv14_GenomeWideSNP_6_G03_181416.CEL	NA20804	0	0	2	TSI	0	TSI
NA20805	PICUL_p_HapMapv14_GenomeWideSNP_6_G04_181432.CEL	NA20805	0	0	1	TSI	0	TSI
NA20806	PICUL_p_HapMapv14_GenomeWideSNP_6_G05_181448.CEL	NA20806	0	0	1	TSI	0	TSI
NA20807	PICUL_p_HapMapv14_GenomeWideSNP_6_G06_181464.CEL	NA20807	0	0	2	TSI	0	TSI
NA20808	PICUL_p_HapMapv14_GenomeWideSNP_6_G07_181480.CEL	NA20808	0	0	2	TSI	0	TSI
NA20809	PICUL_p_HapMapv14_GenomeWideSNP_6_G08_181496.CEL	NA20809	0	0	1	TSI	0	TSI
NA20810	PICUL_p_HapMapv14_GenomeWideSNP_6_G09_181512.CEL	NA20810	0	0	1	TSI	0	TSI
NA20811	PICUL_p_HapMapv14_GenomeWideSNP_6_G10_181528.CEL	NA20811	0	0	1	TSI	0	TSI
NA20812	PICUL_p_HapMapv14_GenomeWideSNP_6_G11_181544.CEL	NA20812	0	0	1	TSI	0	TSI
NA20813	PICUL_p_HapMapv14_GenomeWideSNP_6_G12_181560.CEL	NA20813	0	0	2	TSI	0	TSI
NA20815	PICUL_p_HapMapv14_GenomeWideSNP_6_H01_181386.CEL	NA20815	0	0	1	TSI	0	TSI
NA20816	PICUL_p_HapMapv14_GenomeWideSNP_6_H02_181402.CEL	NA20816	0	0	1	TSI	0	TSI
NA20818	PICUL_p_HapMapv14_GenomeWideSNP_6_H03_181418.CEL	NA20818	0	0	2	TSI	0	TSI
NA20819	PICUL_p_HapMapv14_GenomeWideSNP_6_H04_181434.CEL	NA20819	0	0	2	TSI	0	TSI
NA20826	PICUL_p_HapMapv14_GenomeWideSNP_6_H05_181450.CEL	NA20826	0	0	2	TSI	0	TSI
NA20845	DINGO_p_HapMapv15_GenomeWideSNP_6_D08_180914.CEL	NA20845	0	0	1	GIH	0	GIH
NA20847	DINGO_p_HapMapv15_GenomeWideSNP_6_A01_180796.CEL	NA20847	0	0	2	GIH	0	GIH
NA20849	DINGO_p_HapMapv15_GenomeWideSNP_6_A02_180812.CEL	NA20849	0	0	2	GIH	0	GIH
NA20850	DINGO_p_HapMapv15_GenomeWideSNP_6_D09_180930.CEL	NA20850	0	0	1	GIH	0	GIH
NA20851	DINGO_p_HapMapv15_GenomeWideSNP_6_A03_180828.CEL	NA20851	0	0	2	GIH	0	GIH
NA20852	DINGO_p_HapMapv15_GenomeWideSNP_6_D10_180946.CEL	NA20852	0	0	1	GIH	0	GIH
NA20853	DINGO_p_HapMapv15_GenomeWideSNP_6_A04_180844.CEL	NA20853	0	0	2	GIH	0	GIH
NA20854	DINGO_p_HapMapv15_GenomeWideSNP_6_A05_180860.CEL	NA20854	0	0	2	GIH	0	GIH
NA20856	DINGO_p_HapMapv15_GenomeWideSNP_6_A06_180876.CEL	NA20856	0	0	2	GIH	0	GIH
NA20858	DINGO_p_HapMapv15_GenomeWideSNP_6_D11_180962.CEL	NA20858	0	0	1	GIH	0	GIH
NA20862	DINGO_p_HapMapv15_GenomeWideSNP_6_H05_180874.CEL	NA20862	0	0	2	GIH	0	GIH
NA20866	DINGO_p_HapMapv15_GenomeWideSNP_6_E01_180804.CEL	NA20866	0	0	1	GIH	0	GIH
NA20869	DINGO_p_HapMapv15_GenomeWideSNP_6_A08_180908.CEL	NA20869	0	0	2	GIH	0	GIH
NA20870	DINGO_p_HapMapv15_GenomeWideSNP_6_E02_180820.CEL	NA20870	0	0	1	GIH	0	GIH
NA20871	DINGO_p_HapMapv15_GenomeWideSNP_6_E03_180836.CEL	NA20871	0	0	1	GIH	0	GIH
NA20872	DINGO_p_HapMapv15_GenomeWideSNP_6_A09_180924.CEL	NA20872	0	0	2	GIH	0	GIH
NA20874	DINGO_p_HapMapv15_GenomeWideSNP_6_A10_180940.CEL	NA20874	0	0	2	GIH	0	GIH
NA20881	CHEAP_p_HapMapP3Redo2_GenomeWideSNP_6_A07_235576.CEL	NA20881	0	0	2	GIH	0	GIH
NA20881	CORER_p_HapMapP3Redo2_GenomeWideSNP_6_A07_230928.CEL	NA20881	0	0	2	GIH	0	GIH
NA20882	DINGO_p_HapMapv15_GenomeWideSNP_6_B04_180846.CEL	NA20882	0	0	2	GIH	0	GIH
NA20883	DINGO_p_HapMapv15_GenomeWideSNP_6_E05_180868.CEL	NA20883	0	0	1	GIH	0	GIH
NA20886	DINGO_p_HapMapv15_GenomeWideSNP_6_B05_180862.CEL	NA20886	0	0	2	GIH	0	GIH
NA20887	DINGO_p_HapMapv15_GenomeWideSNP_6_E08_180916.CEL	NA20887	0	0	1	GIH	0	GIH
NA20888	DINGO_p_HapMapv15_GenomeWideSNP_6_B06_180878.CEL	NA20888	0	0	2	GIH	0	GIH
NA20889	DINGO_p_HapMapv15_GenomeWideSNP_6_E09_180932.CEL	NA20889	0	0	1	GIH	0	GIH
NA20890	DINGO_p_HapMapv15_GenomeWideSNP_6_E10_180948.CEL	NA20890	0	0	1	GIH	0	GIH
NA20891	DINGO_p_HapMapv15_GenomeWideSNP_6_E11_180964.CEL	NA20891	0	0	1	GIH	0	GIH
NA20892	DINGO_p_HapMapv15_GenomeWideSNP_6_B07_180894.CEL	NA20892	0	0	2	GIH	0	GIH
NA20894	DINGO_p_HapMapv15_GenomeWideSNP_6_B08_180910.CEL	NA20894	0	0	2	GIH	0	GIH
NA20895	DINGO_p_HapMapv15_GenomeWideSNP_6_E12_180980.CEL	NA20895	0	0	1	GIH	0	GIH
NA20896	DINGO_p_HapMapv15_GenomeWideSNP_6_B09_180926.CEL	NA20896	0	0	2	GIH	0	GIH
NA20897	DINGO_p_HapMapv15_GenomeWideSNP_6_F01_180806.CEL	NA20897	0	0	1	GIH	0	GIH
NA20898	DINGO_p_HapMapv15_GenomeWideSNP_6_F02_180822.CEL	NA20898	0	0	1	GIH	0	GIH
NA20900	DINGO_p_HapMapv15_GenomeWideSNP_6_B11_180958.CEL	NA20900	0	0	2	GIH	0	GIH
NA20901	DINGO_p_HapMapv15_GenomeWideSNP_6_F03_180838.CEL	NA20901	0	0	1	GIH	0	GIH
NA20902	DINGO_p_HapMapv15_GenomeWideSNP_6_B12_180974.CEL	NA20902	0	0	2	GIH	0	GIH
NA20903	DINGO_p_HapMapv15_GenomeWideSNP_6_F04_180854.CEL	NA20903	0	0	1	GIH	0	GIH
NA20904	DINGO_p_HapMapv15_GenomeWideSNP_6_F05_180870.CEL	NA20904	0	0	1	GIH	0	GIH
NA20906	DINGO_p_HapMapv15_GenomeWideSNP_6_C01_180800.CEL	NA20906	0	0	2	GIH	0	GIH
NA20907	DINGO_p_HapMapv15_GenomeWideSNP_6_C02_180816.CEL	NA20907	0	0	2	GIH	0	GIH
NA20908	DINGO_p_HapMapv15_GenomeWideSNP_6_C03_180832.CEL	NA20908	0	0	2	GIH	0	GIH
NA20909	DINGO_p_HapMapv15_GenomeWideSNP_6_F06_180886.CEL	NA20909	0	0	1	GIH	0	GIH
NA20910	DINGO_p_HapMapv15_GenomeWideSNP_6_C04_180848.CEL	NA20910	0	0	2	GIH	0	GIH
NA20911	DINGO_p_HapMapv15_GenomeWideSNP_6_F07_180902.CEL	NA20911	0	0	1	GIH	0	GIH
NA21086	DINGO_p_HapMapv15_GenomeWideSNP_6_C05_180864.CEL	NA21086	0	0	2	GIH	0	GIH
NA21088	DINGO_p_HapMapv15_GenomeWideSNP_6_C06_180880.CEL	NA21088	0	0	2	GIH	0	GIH
NA21089	DINGO_p_HapMapv15_GenomeWideSNP_6_C07_180896.CEL	NA21089	0	0	2	GIH	0	GIH
NA21090	DINGO_p_HapMapv15_GenomeWideSNP_6_F08_180918.CEL	NA21090	0	0	1	GIH	0	GIH
NA21092	DINGO_p_HapMapv15_GenomeWideSNP_6_F10_180950.CEL	NA21092	0	0	1	GIH	0	GIH
NA21094	DINGO_p_HapMapv15_GenomeWideSNP_6_F11_180966.CEL	NA21094	0	0	1	GIH	0	GIH
NA21097	DINGO_p_HapMapv15_GenomeWideSNP_6_H04_180858.CEL	NA21097	0	0	2	GIH	0	GIH
NA21098	DINGO_p_HapMapv15_GenomeWideSNP_6_F12_180982.CEL	NA21098	0	0	1	GIH	0	GIH
NA21099	DINGO_p_HapMapv15_GenomeWideSNP_6_G01_180808.CEL	NA21099	0	0	1	GIH	0	GIH
NA21100	DINGO_p_HapMapv15_GenomeWideSNP_6_G02_180824.CEL	NA21100	0	0	1	GIH	0	GIH
NA21101	DINGO_p_HapMapv15_GenomeWideSNP_6_C08_180912.CEL	NA21101	0	0	2	GIH	0	GIH
NA21102	DINGO_p_HapMapv15_GenomeWideSNP_6_C09_180928.CEL	NA21102	0	0	2	GIH	0	GIH
NA21104	DINGO_p_HapMapv15_GenomeWideSNP_6_G03_180840.CEL	NA21104	0	0	1	GIH	0	GIH
NA21105	DINGO_p_HapMapv15_GenomeWideSNP_6_G04_180856.CEL	NA21105	0	0	1	GIH	0	GIH
NA21106	DINGO_p_HapMapv15_GenomeWideSNP_6_C11_180960.CEL	NA21106	0	0	2	GIH	0	GIH
NA21107	DINGO_p_HapMapv15_GenomeWideSNP_6_G05_180872.CEL	NA21107	0	0	1	GIH	0	GIH
NA21109	DINGO_p_HapMapv15_GenomeWideSNP_6_G06_180888.CEL	NA21109	0	0	1	GIH	0	GIH
NA21112	DINGO_p_HapMapv15_GenomeWideSNP_6_G08_180920.CEL	NA21112	0	0	1	GIH	0	GIH
NA21113	DINGO_p_HapMapv15_GenomeWideSNP_6_G09_180936.CEL	NA21113	0	0	1	GIH	0	GIH
NA21115	DINGO_p_HapMapv15_GenomeWideSNP_6_G10_180952.CEL	NA21115	0	0	1	GIH	0	GIH
NA21116	DINGO_p_HapMapv15_GenomeWideSNP_6_G11_180968.CEL	NA21116	0	0	1	GIH	0	GIH
NA21118	DINGO_p_HapMapv15_GenomeWideSNP_6_H01_180810.CEL	NA21118	0	0	1	GIH	0	GIH
NA21119	DINGO_p_HapMapv15_GenomeWideSNP_6_H02_180826.CEL	NA21119	0	0	1	GIH	0	GIH
NA21121	DINGO_p_HapMapv15_GenomeWideSNP_6_D01_180802.CEL	NA21121	0	0	2	GIH	0	GIH
NA21123	DINGO_p_HapMapv15_GenomeWideSNP_6_H03_180842.CEL	NA21123	0	0	1	GIH	0	GIH
NA21125	DINGO_p_HapMapv15_GenomeWideSNP_6_D02_180818.CEL	NA21125	0	0	2	GIH	0	GIH
NA21137	DINGO_p_HapMapv15_GenomeWideSNP_6_D03_180834.CEL	NA21137	0	0	2	GIH	0	GIH
NA21141	DINGO_p_HapMapv15_GenomeWideSNP_6_D04_180850.CEL	NA21141	0	0	2	GIH	0	GIH
NA21142	DINGO_p_HapMapv15_GenomeWideSNP_6_D05_180866.CEL	NA21142	0	0	2	GIH	0	GIH
NA21143	DINGO_p_HapMapv15_GenomeWideSNP_6_D06_180882.CEL	NA21143	0	0	2	GIH	0	GIH
NA21144	DINGO_p_HapMapv15_GenomeWideSNP_6_D07_180898.CEL	NA21144	0	0	2	GIH	0	GIH
NA21295	HUSKS_p_HapMap_Massai_redo1_GenomeWideSNP_6_A12_221832.CEL	2560	0	0	1	MKK	0	MKK
NA21297	SLOTH_p_HapMap_p3m09_GenomeWideSNP_6_E06_218448.CEL	2561	0	0	2	MKK	0	MKK
NA21300	SLOTH_p_HapMap_p3m09_GenomeWideSNP_6_F01_218370.CEL	2562	0	0	2	MKK	0	MKK
NA21301	HUFFS_p_HapMap_p3m08_GenomeWideSNP_6_A10_218312.CEL	2563	0	0	1	MKK	0	MKK
NA21302	HUFFS_p_HapMap_p3m08_GenomeWideSNP_6_B10_218314.CEL	2563	NA21301	NA21303	2	MKK	0	MKK
NA21303	HUFFS_p_HapMap_p3m08_GenomeWideSNP_6_D04_218222.CEL	2563	0	0	2	MKK	0	MKK
NA21306	SLOTH_p_HapMap_p3m09_GenomeWideSNP_6_B09_218490.CEL	2564	0	0	2	MKK	0	MKK
NA21307	HUFFS_p_HapMap_p3m08_GenomeWideSNP_6_G12_218356.CEL	2565	0	0	1	MKK	0	MKK
NA21308	HUFFS_p_HapMap_p3m08_GenomeWideSNP_6_G09_218308.CEL	2565	0	0	2	MKK	0	MKK
NA21309	HUFFS_p_HapMap_p3m08_GenomeWideSNP_6_E03_218208.CEL	2565	NA21307	NA21308	2	MKK	0	MKK
NA21310	HUFFS_p_HapMap_p3m08_GenomeWideSNP_6_A05_218232.CEL	2566	NA21311	NA21363	1	MKK	0	MKK
NA21311	HUFFS_p_HapMap_p3m08_GenomeWideSNP_6_A04_218216.CEL	2566	0	0	1	MKK	0	MKK
NA21312	HUFFS_p_HapMap_p3m08_GenomeWideSNP_6_G08_218292.CEL	2567	0	0	1	MKK	0	MKK
NA21313	HUFFS_p_HapMap_p3m08_GenomeWideSNP_6_B01_218170.CEL	2567	NA21312	NA21362	1	MKK	0	MKK
NA21314	HUSKS_p_HapMap_Massai_redo1_GenomeWideSNP_6_B02_221674.CEL	2568	0	0	1	MKK	0	MKK
NA21316	HUSKS_p_HapMap_Massai_redo1_GenomeWideSNP_6_A02_221672.CEL	2569	0	0	1	MKK	0	MKK
NA21317	HUFFS_p_HapMap_p3m08_GenomeWideSNP_6_G05_218244.CEL	2569	NA21316	NA21580	1	MKK	0	MKK
NA21318	HUSKS_p_HapMap_Massai_redo1_GenomeWideSNP_6_B06_221738.CEL	2570	0	0	1	MKK	0	MKK
NA21320	SLOTH_p_HapMap_p3m09_GenomeWideSNP_6_F07_218466.CEL	2571	0	0	2	MKK	0	MKK
NA21333	HUSKS_p_HapMap_Massai_redo1_GenomeWideSNP_6_B03_221690.CEL	2560	0	0	2	MKK	0	MKK
NA21336	SLOTH_p_HapMap_p3m09_GenomeWideSNP_6_A02_218376.CEL	2572	0	0	2	MKK	0	MKK
NA21339	SLOTH_p_HapMap_p3m09_GenomeWideSNP_6_G06_218452.CEL	2573	0	0	2	MKK	0	MKK
NA21344	HUFFS_p_HapMap_p3m08_GenomeWideSNP_6_F07_218274.CEL	2575	0	0	1	MKK	0	MKK
NA21352	SLOTH_p_HapMap_p3m09_GenomeWideSNP_6_C09_218492.CEL	2576	0	0	1	MKK	0	MKK
NA21353	SLOTH_p_HapMap_p3m09_GenomeWideSNP_6_E04_218416.CEL	2576	0	0	2	MKK	0	MKK
NA21355	SLOTH_p_HapMap_p3m09_GenomeWideSNP_6_F04_218418.CEL	2577	0	0	1	MKK	0	MKK
NA21356	SLOTH_p_HapMap_p3m09_GenomeWideSNP_6_G03_218404.CEL	2578	0	0	1	MKK	0	MKK
NA21357	SLOTH_p_HapMap_p3m09_GenomeWideSNP_6_F03_218402.CEL	2578	0	0	2	MKK	0	MKK
NA21359	HUFFS_p_HapMap_p3m08_GenomeWideSNP_6_B05_218234.CEL	2579	0	0	1	MKK	0	MKK
NA21360	HUFFS_p_HapMap_p3m08_GenomeWideSNP_6_A09_218296.CEL	2579	0	0	2	MKK	0	MKK
NA21361	HUFFS_p_HapMap_p3m08_GenomeWideSNP_6_D06_218254.CEL	2579	NA21359	NA21360	2	MKK	0	MKK
NA21362	HUFFS_p_HapMap_p3m08_GenomeWideSNP_6_H08_218294.CEL	2567	0	0	2	MKK	0	MKK
NA21363	HUFFS_p_HapMap_p3m08_GenomeWideSNP_6_H04_218230.CEL	2566	0	0	2	MKK	0	MKK
NA21364	SLOTH_p_HapMap_p3m09_GenomeWideSNP_6_D11_218526.CEL	2568	0	0	2	MKK	0	MKK
NA21365	HUFFS_p_HapMap_p3m08_GenomeWideSNP_6_G03_218212.CEL	2575	0	0	2	MKK	0	MKK
NA21366	HUFFS_p_HapMap_p3m08_GenomeWideSNP_6_F01_218178.CEL	2575	NA21344	NA21365	1	MKK	0	MKK
NA21367	SLOTH_p_HapMap_p3m09_GenomeWideSNP_6_D02_218382.CEL	2580	0	0	1	MKK	0	MKK
NA21368	SLOTH_p_HapMap_p3m09_GenomeWideSNP_6_B11_218522.CEL	2580	0	0	2	MKK	0	MKK
NA21370	HUSKS_p_HapMap_Massai_redo1_GenomeWideSNP_6_B07_221754.CEL	2581	0	0	1	MKK	0	MKK
NA21371	CHEAP_p_HapMapP3Redo2_GenomeWideSNP_6_C03_235616.CEL	2581	0	0	2	MKK	0	MKK
NA21378	SLOTH_p_HapMap_p3m09_GenomeWideSNP_6_B10_218506.CEL	2582	0	0	1	MKK	0	MKK
NA21379	SLOTH_p_HapMap_p3m09_GenomeWideSNP_6_E08_218480.CEL	2582	0	0	2	MKK	0	MKK
NA21381	HUSKS_p_HapMap_Massai_redo1_GenomeWideSNP_6_A06_221736.CEL	2583	0	0	1	MKK	0	MKK
NA21382	HUFFS_p_HapMap_p3m08_GenomeWideSNP_6_F10_218322.CEL	2583	0	0	2	MKK	0	MKK
NA21383	HUFFS_p_HapMap_p3m08_GenomeWideSNP_6_C12_218348.CEL	2583	NA21381	NA21382	1	MKK	0	MKK
NA21384	HUFFS_p_HapMap_p3m08_GenomeWideSNP_6_D11_218334.CEL	2584	0	0	1	MKK	0	MKK
NA21385	HUFFS_p_HapMap_p3m08_GenomeWideSNP_6_E11_218336.CEL	2584	0	0	2	MKK	0	MKK
NA21386	HUFFS_p_HapMap_p3m08_GenomeWideSNP_6_B04_218218.CEL	2584	NA21384	NA21385	2	MKK	0	MKK
NA21387	HUFFS_p_HapMap_p3m08_GenomeWideSNP_6_H11_218342.CEL	2585	0	0	1	MKK	0	MKK
NA21388	HUFFS_p_HapMap_p3m08_GenomeWideSNP_6_G01_218180.CEL	2585	0	0	2	MKK	0	MKK
NA21389	HUFFS_p_HapMap_p3m08_GenomeWideSNP_6_H12_218358.CEL	2585	NA21387	NA21388	1	MKK	0	MKK
NA21390	HUFFS_p_HapMap_p3m08_GenomeWideSNP_6_D01_218174.CEL	2586	0	0	1	MKK	0	MKK
NA21391	HUFFS_p_HapMap_p3m08_GenomeWideSNP_6_E01_218176.CEL	2586	0	0	2	MKK	0	MKK
NA21399	HUFFS_p_HapMap_p3m08_GenomeWideSNP_6_F11_218338.CEL	2587	0	0	1	MKK	0	MKK
NA21400	HUFFS_p_HapMap_p3m08_GenomeWideSNP_6_C01_218172.CEL	2587	0	0	2	MKK	0	MKK
NA21401	HUFFS_p_HapMap_p3m08_GenomeWideSNP_6_H09_218310.CEL	2587	NA21399	NA21400	1	MKK	0	MKK
NA21402	HUFFS_p_HapMap_p3m08_GenomeWideSNP_6_F03_218210.CEL	2588	0	0	1	MKK	0	MKK
NA21403	HUFFS_p_HapMap_p3m08_GenomeWideSNP_6_E09_218304.CEL	2588	0	0	2	MKK	0	MKK
NA21404	HUFFS_p_HapMap_p3m08_GenomeWideSNP_6_C11_218332.CEL	2588	NA21402	NA21403	2	MKK	0	MKK
NA21405	SLOTH_p_HapMap_p3m09_GenomeWideSNP_6_F10_218514.CEL	2589	0	0	1	MKK	0	MKK
NA21408	SLOTH_p_HapMap_p3m09_GenomeWideSNP_6_C07_218460.CEL	2590	0	0	1	MKK	0	MKK
NA21414	SLOTH_p_HapMap_p3m09_GenomeWideSNP_6_F06_218450.CEL	2593	0	0	1	MKK	0	MKK
NA21415	SLOTH_p_HapMap_p3m09_GenomeWideSNP_6_H11_218534.CEL	2593	0	0	2	MKK	0	MKK
NA21417	SLOTH_p_HapMap_p3m09_GenomeWideSNP_6_H08_218486.CEL	2594	0	0	1	MKK	0	MKK
NA21418	SLOTH_p_HapMap_p3m09_GenomeWideSNP_6_C12_218540.CEL	2594	0	0	2	MKK	0	MKK
NA21420	SLOTH_p_HapMap_p3m09_GenomeWideSNP_6_D10_218510.CEL	2595	0	0	1	MKK	0	MKK
NA21421	SLOTH_p_HapMap_p3m09_GenomeWideSNP_6_H09_218502.CEL	2595	0	0	2	MKK	0	MKK
NA21423	HUFFS_p_HapMap_p3m08_GenomeWideSNP_6_B07_218266.CEL	2596	0	0	1	MKK	0	MKK
NA21424	HUFFS_p_HapMap_p3m08_GenomeWideSNP_6_C09_218300.CEL	2596	0	0	2	MKK	0	MKK
NA21425	HUSKS_p_HapMap_Massai_redo1_GenomeWideSNP_6_A01_221656.CEL	2596	NA21423	NA21424	2	MKK	0	MKK
NA21434	SLOTH_p_HapMap_p3m09_GenomeWideSNP_6_E10_218512.CEL	2600	0	0	2	MKK	0	MKK
NA21435	SLOTH_p_HapMap_p3m09_GenomeWideSNP_6_F02_218386.CEL	2601	0	0	1	MKK	0	MKK
NA21436	SLOTH_p_HapMap_p3m09_GenomeWideSNP_6_D09_218494.CEL	2601	0	0	2	MKK	0	MKK
NA21438	HUFFS_p_HapMap_p3m08_GenomeWideSNP_6_H06_218262.CEL	2602	0	0	2	MKK	0	MKK
NA21439	HUFFS_p_HapMap_p3m08_GenomeWideSNP_6_D07_218270.CEL	2602	NA21447	NA21438	1	MKK	0	MKK
NA21440	HUFFS_p_HapMap_p3m08_GenomeWideSNP_6_D05_218238.CEL	2603	0	0	1	MKK	0	MKK
NA21441	HUFFS_p_HapMap_p3m08_GenomeWideSNP_6_A12_218344.CEL	2603	0	0	2	MKK	0	MKK
NA21442	HUSKS_p_HapMap_Massai_redo1_GenomeWideSNP_6_A07_221752.CEL	2603	NA21440	NA21441	1	MKK	0	MKK
NA21447	HUFFS_p_HapMap_p3m08_GenomeWideSNP_6_B11_218330.CEL	2602	0	0	1	MKK	0	MKK
NA21448	SLOTH_p_HapMap_p3m09_GenomeWideSNP_6_H02_218390.CEL	2606	0	0	1	MKK	0	MKK
NA21451	SLOTH_p_HapMap_p3m09_GenomeWideSNP_6_A08_218472.CEL	2607	0	0	2	MKK	0	MKK
NA21453	HUFFS_p_HapMap_p3m08_GenomeWideSNP_6_B03_218202.CEL	2608	0	0	1	MKK	0	MKK
NA21454	HUFFS_p_HapMap_p3m08_GenomeWideSNP_6_C05_218236.CEL	2608	0	0	2	MKK	0	MKK
NA21455	HUFFS_p_HapMap_p3m08_GenomeWideSNP_6_F06_218258.CEL	2608	NA21453	NA21454	2	MKK	0	MKK
NA21457	HUSKS_p_HapMap_Massai_redo1_GenomeWideSNP_6_B04_221706.CEL	2609	0	0	2	MKK	0	MKK
NA21473	SLOTH_p_HapMap_p3m09_GenomeWideSNP_6_C06_218444.CEL	2613	0	0	2	MKK	0	MKK
NA21475	HUSKS_p_HapMap_Massai_redo1_GenomeWideSNP_6_A05_221720.CEL	2614	0	0	1	MKK	0	MKK
NA21476	HUFFS_p_HapMap_p3m08_GenomeWideSNP_6_D10_218318.CEL	2614	0	0	2	MKK	0	MKK
NA21477	HUFFS_p_HapMap_p3m08_GenomeWideSNP_6_E10_218320.CEL	2614	NA21475	NA21476	1	MKK	0	MKK
NA21478	HUFFS_p_HapMap_p3m08_GenomeWideSNP_6_E06_218256.CEL	2615	0	0	1	MKK	0	MKK
NA21479	HUFFS_p_HapMap_p3m08_GenomeWideSNP_6_H10_218326.CEL	2615	0	0	2	MKK	0	MKK
NA21480	HUFFS_p_HapMap_p3m08_GenomeWideSNP_6_C07_218268.CEL	2615	NA21478	NA21479	2	MKK	0	MKK
NA21485	HUSKS_p_HapMap_Massai_redo1_GenomeWideSNP_6_A04_221704.CEL	2618	0	0	1	MKK	0	MKK
NA21486	HUFFS_p_HapMap_p3m08_GenomeWideSNP_6_B02_218186.CEL	2618	0	0	2	MKK	0	MKK
NA21487	HUSKS_p_HapMap_Massai_redo1_GenomeWideSNP_6_A03_221688.CEL	2618	NA21485	NA21486	2	MKK	0	MKK
NA21488	HUFFS_p_HapMap_p3m08_GenomeWideSNP_6_H07_218278.CEL	2619	0	0	1	MKK	0	MKK
NA21489	HUFFS_p_HapMap_p3m08_GenomeWideSNP_6_C03_218204.CEL	2619	0	0	2	MKK	0	MKK
NA21490	HUFFS_p_HapMap_p3m08_GenomeWideSNP_6_C10_218316.CEL	2619	NA21488	NA21489	1	MKK	0	MKK
NA21491	SLOTH_p_HapMap_p3m09_GenomeWideSNP_6_F09_218498.CEL	2620	0	0	2	MKK	0	MKK
NA21493	HUSKS_p_HapMap_Massai_redo1_GenomeWideSNP_6_A09_221784.CEL	2621	0	0	2	MKK	0	MKK
NA21494	HUFFS_p_HapMap_p3m08_GenomeWideSNP_6_G07_218276.CEL	2621	NA21522	NA21493	2	MKK	0	MKK
NA21509	SLOTH_p_HapMap_p3m09_GenomeWideSNP_6_C01_218364.CEL	2636	0	0	1	MKK	0	MKK
NA21510	SLOTH_p_HapMap_p3m09_GenomeWideSNP_6_C08_218476.CEL	2636	0	0	2	MKK	0	MKK
NA21512	HUFFS_p_HapMap_p3m08_GenomeWideSNP_6_H01_218182.CEL	2637	0	0	1	MKK	0	MKK
NA21513	HUFFS_p_HapMap_p3m08_GenomeWideSNP_6_B12_218346.CEL	2637	0	0	2	MKK	0	MKK
NA21514	HUFFS_p_HapMap_p3m08_GenomeWideSNP_6_E04_218224.CEL	2637	NA21512	NA21513	1	MKK	0	MKK
NA21517	HUSKS_p_HapMap_Massai_redo1_GenomeWideSNP_6_B01_221658.CEL	2639	0	0	2	MKK	0	MKK
NA21519	SLOTH_p_HapMap_p3m09_GenomeWideSNP_6_G11_218532.CEL	2613	0	0	1	MKK	0	MKK
NA21520	SLOTH_p_HapMap_p3m09_GenomeWideSNP_6_C11_218524.CEL	2629	0	0	1	MKK	0	MKK
NA21521	SLOTH_p_HapMap_p3m09_GenomeWideSNP_6_H12_218550.CEL	2632	0	0	1	MKK	0	MKK
NA21522	HUFFS_p_HapMap_p3m08_GenomeWideSNP_6_H05_218246.CEL	2621	0	0	1	MKK	0	MKK
NA21523	HUFFS_p_HapMap_p3m08_GenomeWideSNP_6_A02_218184.CEL	2633	0	0	1	MKK	0	MKK
NA21524	HUSKS_p_HapMap_Massai_redo1_GenomeWideSNP_6_A08_221768.CEL	2633	0	0	2	MKK	0	MKK
NA21525	HUFFS_p_HapMap_p3m08_GenomeWideSNP_6_F09_218306.CEL	2633	NA21523	NA21524	1	MKK	0	MKK
NA21526	HUFFS_p_HapMap_p3m08_GenomeWideSNP_6_D02_218190.CEL	2634	0	0	2	MKK	0	MKK
NA21527	HUFFS_p_HapMap_p3m08_GenomeWideSNP_6_G10_218324.CEL	2634	NA21583	NA21526	1	MKK	0	MKK
NA21528	SLOTH_p_HapMap_p3m09_GenomeWideSNP_6_E09_218496.CEL	2635	0	0	1	MKK	0	MKK
NA21529	SLOTH_p_HapMap_p3m09_GenomeWideSNP_6_D07_218462.CEL	2635	0	0	2	MKK	0	MKK
NA21573	SLOTH_p_HapMap_p3m09_GenomeWideSNP_6_E07_218464.CEL	2653	0	0	1	MKK	0	MKK
NA21574	SLOTH_p_HapMap_p3m09_GenomeWideSNP_6_G08_218484.CEL	2653	0	0	2	MKK	0	MKK
NA21575	SLOTH_p_HapMap_p3m09_GenomeWideSNP_6_B04_218410.CEL	2654	0	0	1	MKK	0	MKK
NA21576	SLOTH_p_HapMap_p3m09_GenomeWideSNP_6_A04_218408.CEL	2654	0	0	2	MKK	0	MKK
NA21577	HUSKS_p_HapMap_Massai_redo1_GenomeWideSNP_6_A11_221816.CEL	2655	0	0	1	MKK	0	MKK
NA21578	SLOTH_p_HapMap_p3m09_GenomeWideSNP_6_F05_218434.CEL	2655	0	0	2	MKK	0	MKK
NA21580	HUFFS_p_HapMap_p3m08_GenomeWideSNP_6_A03_218200.CEL	2569	0	0	2	MKK	0	MKK
NA21581	HUFFS_p_HapMap_p3m08_GenomeWideSNP_6_A06_218248.CEL	2586	NA21390	NA21391	1	MKK	0	MKK
NA21582	SLOTH_p_HapMap_p3m09_GenomeWideSNP_6_B02_218378.CEL	2620	0	0	1	MKK	0	MKK
NA21583	HUFFS_p_HapMap_p3m08_GenomeWideSNP_6_D03_218206.CEL	2634	0	0	1	MKK	0	MKK
NA21587	SLOTH_p_HapMap_p3m09_GenomeWideSNP_6_D06_218446.CEL	2657	0	0	1	MKK	0	MKK
NA21596	SLOTH_p_HapMap_p3m09_GenomeWideSNP_6_C05_218428.CEL	2663	0	0	1	MKK	0	MKK
NA21597	SLOTH_p_HapMap_p3m09_GenomeWideSNP_6_E02_218384.CEL	2663	0	0	2	MKK	0	MKK
NA21599	HUFFS_p_HapMap_p3m08_GenomeWideSNP_6_G04_218228.CEL	2664	0	0	1	MKK	0	MKK
NA21600	HUFFS_p_HapMap_p3m08_GenomeWideSNP_6_E05_218240.CEL	2664	0	0	2	MKK	0	MKK
NA21601	HUFFS_p_HapMap_p3m08_GenomeWideSNP_6_E07_218272.CEL	2664	NA21599	NA21600	2	MKK	0	MKK
NA21608	HUFFS_p_HapMap_p3m08_GenomeWideSNP_6_C08_218284.CEL	2666	NA21614	NA21615	1	MKK	0	MKK
NA21611	SLOTH_p_HapMap_p3m09_GenomeWideSNP_6_G12_218548.CEL	2670	0	0	2	MKK	0	MKK
NA21613	SLOTH_p_HapMap_p3m09_GenomeWideSNP_6_H01_218374.CEL	2638	0	0	2	MKK	0	MKK
NA21614	HUFFS_p_HapMap_p3m08_GenomeWideSNP_6_C02_218188.CEL	2666	0	0	1	MKK	0	MKK
NA21615	HUFFS_p_HapMap_p3m08_GenomeWideSNP_6_F02_218194.CEL	2666	0	0	2	MKK	0	MKK
NA21616	SLOTH_p_HapMap_p3m09_GenomeWideSNP_6_A11_218520.CEL	2667	0	0	1	MKK	0	MKK
NA21617	SLOTH_p_HapMap_p3m09_GenomeWideSNP_6_C10_218508.CEL	2667	0	0	2	MKK	0	MKK
NA21619	HUSKS_p_HapMap_Massai_redo1_GenomeWideSNP_6_A10_221800.CEL	2668	0	0	1	MKK	0	MKK
NA21620	SLOTH_p_HapMap_p3m09_GenomeWideSNP_6_D03_218398.CEL	2668	0	0	2	MKK	0	MKK
NA21631	SLOTH_p_HapMap_p3m09_GenomeWideSNP_6_H10_218518.CEL	2673	0	0	1	MKK	0	MKK
NA21632	SLOTH_p_HapMap_p3m09_GenomeWideSNP_6_H05_218438.CEL	2673	0	0	2	MKK	0	MKK
NA21634	HUFFS_p_HapMap_p3m08_GenomeWideSNP_6_B09_218298.CEL	2674	0	0	1	MKK	0	MKK
NA21635	HUFFS_p_HapMap_p3m08_GenomeWideSNP_6_B06_218250.CEL	2674	0	0	2	MKK	0	MKK
NA21636	HUFFS_p_HapMap_p3m08_GenomeWideSNP_6_A07_218264.CEL	2674	NA21634	NA21635	2	MKK	0	MKK
NA21647	HUFFS_p_HapMap_p3m08_GenomeWideSNP_6_G06_218260.CEL	2677	0	0	1	MKK	0	MKK
NA21648	HUFFS_p_HapMap_p3m08_GenomeWideSNP_6_A11_218328.CEL	2677	NA21647	NA21686	1	MKK	0	MKK
NA21649	SLOTH_p_HapMap_p3m09_GenomeWideSNP_6_D12_218542.CEL	2678	0	0	1	MKK	0	MKK
NA21650	SLOTH_p_HapMap_p3m09_GenomeWideSNP_6_A12_218536.CEL	2678	0	0	2	MKK	0	MKK
NA21678	SLOTH_p_HapMap_p3m09_GenomeWideSNP_6_F08_218482.CEL	2689	0	0	1	MKK	0	MKK
NA21682	SLOTH_p_HapMap_p3m09_GenomeWideSNP_6_G01_218372.CEL	2690	0	0	1	MKK	0	MKK
NA21683	SLOTH_p_HapMap_p3m09_GenomeWideSNP_6_H03_218406.CEL	2690	0	0	2	MKK	0	MKK
NA21685	SLOTH_p_HapMap_p3m09_GenomeWideSNP_6_G05_218436.CEL	2571	0	0	1	MKK	0	MKK
NA21686	HUFFS_p_HapMap_p3m08_GenomeWideSNP_6_F12_218354.CEL	2677	0	0	2	MKK	0	MKK
NA21689	SLOTH_p_HapMap_p3m09_GenomeWideSNP_6_E01_218368.CEL	2691	0	0	1	MKK	0	MKK
NA21693	SLOTH_p_HapMap_p3m09_GenomeWideSNP_6_D05_218430.CEL	2692	0	0	2	MKK	0	MKK
NA21716	HUFFS_p_HapMap_p3m08_GenomeWideSNP_6_E02_218192.CEL	2699	0	0	1	MKK	0	MKK
NA21717	HUFFS_p_HapMap_p3m08_GenomeWideSNP_6_D08_218286.CEL	2699	0	0	2	MKK	0	MKK
NA21718	HUFFS_p_HapMap_p3m08_GenomeWideSNP_6_H03_218214.CEL	2699	NA21716	NA21717	1	MKK	0	MKK
NA21719	SLOTH_p_HapMap_p3m09_GenomeWideSNP_6_B08_218474.CEL	2700	0	0	1	MKK	0	MKK
NA21722	HUSKS_p_HapMap_Massai_redo1_GenomeWideSNP_6_B05_221722.CEL	2701	0	0	1	MKK	0	MKK
NA21723	SLOTH_p_HapMap_p3m09_GenomeWideSNP_6_G02_218388.CEL	2701	0	0	2	MKK	0	MKK
NA21733	SLOTH_p_HapMap_p3m09_GenomeWideSNP_6_A10_218504.CEL	NA21733	0	0	2	MKK	0	MKK
NA21738	SLOTH_p_HapMap_p3m09_GenomeWideSNP_6_H04_218422.CEL	NA21738	0	0	1	MKK	0	MKK
NA21739	SLOTH_p_HapMap_p3m09_GenomeWideSNP_6_H06_218454.CEL	NA21739	0	0	1	MKK	0	MKK
NA21740	SLOTH_p_HapMap_p3m09_GenomeWideSNP_6_A07_218456.CEL	NA21740	0	0	1	MKK	0	MKK
NA21741	SLOTH_p_HapMap_p3m09_GenomeWideSNP_6_A03_218392.CEL	NA21741	0	0	1	MKK	0	MKK
NA21742	SLOTH_p_HapMap_p3m09_GenomeWideSNP_6_B12_218538.CEL	NA21742	0	0	1	MKK	0	MKK
NA21743	SLOTH_p_HapMap_p3m09_GenomeWideSNP_6_F12_218546.CEL	NA21743	0	0	1	MKK	0	MKK
NA21744	SLOTH_p_HapMap_p3m09_GenomeWideSNP_6_G09_218500.CEL	NA21744	0	0	1	MKK	0	MKK
NA21768	SLOTH_p_HapMap_p3m09_GenomeWideSNP_6_B01_218362.CEL	NA21768	0	0	2	MKK	0	MKK
NA21774	SLOTH_p_HapMap_p3m09_GenomeWideSNP_6_G04_218420.CEL	NA21774	0	0	2	MKK	0	MKK
NA21776	SLOTH_p_HapMap_p3m09_GenomeWideSNP_6_B03_218394.CEL	NA21776	0	0	2	MKK	0	MKK
NA21784	SLOTH_p_HapMap_p3m09_GenomeWideSNP_6_E12_218544.CEL	NA21784	0	0	2	MKK	0	MKK
NA21825	SLOTH_p_HapMap_p3m09_GenomeWideSNP_6_B05_218426.CEL	NA21825	0	0	2	MKK	0	MKK
NA21826	SLOTH_p_HapMap_p3m09_GenomeWideSNP_6_G10_218516.CEL	NA21826	0	0	2	MKK	0	MKK
