# Supplementary material for: SNPpy - Database Management for SNP Data from Genome Wide Association Studies
Source: PLoS One. 2011 Oct 19;6(10):e24982. doi: 10.1371/journal.pone.0024982 (PMC3198468; doi:10.1371/journal.pone.0024982)
Supplement: File S1 — Source code. SNPpy source code in an archive file format. See docs/MANUAL for usage information. This archive corresponds to a revision of the Mercurial repository. That revision can be identified by the character string which follows the snppy string in the archive name. That string is the revisions's hash identifier (short version). (TBZ2) [file pone.0024982.s001.tbz2 › snppy-f6041cdb8bb3/data/Hapmap610/Pheno/ceupheno.csv]

faid	expid	pid	mid	sex	pheno	race
1420	NA12003	0	0	1	0	CEU
1420	NA12004	0	0	2	0	CEU
1420	NA10838	9	10	1	0	CEU
1420	NA12005	0	0	1	0	CEU
1420	NA12006	0	0	2	0	CEU
1420	NA10839	11	12	2	0	CEU
1344	NA12057	0	0	2	0	CEU
1344	NA10851	12	13	1	0	CEU
1350	NA11829	0	0	1	0	CEU
1350	NA11830	0	0	2	0	CEU
1350	NA11832	0	0	2	0	CEU
1350	NA10855	12	13	2	0	CEU
1362	NA11992	0	0	1	0	CEU
1362	NA11993	0	0	2	0	CEU
1362	NA11994	0	0	1	0	CEU
1362	NA11995	0	0	2	0	CEU
1362	NA10861	15	16	2	0	CEU
1408	NA12154	0	0	1	0	CEU
1408	NA10830	10	11	1	0	CEU
1408	NA12155	0	0	1	0	CEU
1408	NA10831	12	13	2	0	CEU
1345	NA07357	0	0	1	0	CEU
1345	NA07348	12	13	2	0	CEU
1340	NA06994	0	0	1	0	CEU
1340	NA07000	0	0	2	0	CEU
1340	NA07029	9	10	1	0	CEU
1340	NA07022	0	0	1	0	CEU
1340	NA07056	0	0	2	0	CEU
1340	NA07019	11	12	2	0	CEU
1349	NA11840	0	0	2	0	CEU
1346	NA12043	0	0	1	0	CEU
1346	NA12044	0	0	2	0	CEU
1346	NA10857	11	12	1	0	CEU
1334	NA12144	0	0	1	0	CEU
1334	NA12145	0	0	2	0	CEU
1334	NA12146	0	0	1	0	CEU
1334	NA10847	12	13	2	0	CEU
1375	NA12264	0	0	1	0	CEU
1375	NA12234	0	0	2	0	CEU
1375	NA10863	11	12	2	0	CEU
1358	NA12716	0	0	1	0	CEU
1358	NA12717	0	0	2	0	CEU
1463	NA12891	0	0	1	0	CEU
1463	NA12892	0	0	2	0	CEU
1463	NA12878	15	16	2	0	CEU
1454	NA12812	0	0	1	0	CEU
1454	NA12813	0	0	2	0	CEU
1454	NA12801	12	13	1	0	CEU
1454	NA12814	0	0	1	0	CEU
1454	NA12815	0	0	2	0	CEU
1454	NA12802	14	15	2	0	CEU
1459	NA12872	0	0	1	0	CEU
1459	NA12873	0	0	2	0	CEU
1459	NA12864	9	10	1	0	CEU
1459	NA12874	0	0	1	0	CEU
1459	NA12875	0	0	2	0	CEU
1447	NA12760	0	0	1	0	CEU
1447	NA12761	0	0	2	0	CEU
1447	NA12762	0	0	1	0	CEU
1447	NA12763	0	0	2	0	CEU
1447	NA12753	11	12	2	0	CEU
1341	NA07034	0	0	1	0	CEU
1341	NA07048	11	12	1	0	CEU
1341	NA06993	0	0	1	0	CEU
1341	NA06985	0	0	2	0	CEU
1341	NA06991	13	14	2	0	CEU
1444	NA12750	0	0	1	0	CEU
1444	NA12751	0	0	2	0	CEU
1347	NA11881	0	0	1	0	CEU
1347	NA11882	0	0	2	0	CEU
1347	NA10859	14	15	2	0	CEU
1416	NA12249	0	0	2	0	CEU
1416	NA10835	11	12	1	0	CEU
