# Supplementary material for: SNPpy - Database Management for SNP Data from Genome Wide Association Studies
Source: PLoS One. 2011 Oct 19;6(10):e24982. doi: 10.1371/journal.pone.0024982 (PMC3198468; doi:10.1371/journal.pone.0024982)
Supplement: File S1 — Source code. SNPpy source code in an archive file format. See docs/MANUAL for usage information. This archive corresponds to a revision of the Mercurial repository. That revision can be identified by the character string which follows the snppy string in the archive name. That string is the revisions's hash identifier (short version). (TBZ2) [file pone.0024982.s001.tbz2 › snppy-f6041cdb8bb3/data/Hapmap610/Pheno/chbjptpheno.csv]

faid	expid	pid	mid	sex	pheno	race
NA	NA18524	0	0	1	0	CHBJPT
NA	NA18529	0	0	2	0	CHBJPT
NA	NA18532	0	0	2	0	CHBJPT
NA	NA18561	0	0	1	0	CHBJPT
NA	NA18562	0	0	1	0	CHBJPT
NA	NA18537	0	0	2	0	CHBJPT
NA	NA18603	0	0	1	0	CHBJPT
NA	NA18605	0	0	1	0	CHBJPT
NA	NA18542	0	0	2	0	CHBJPT
NA	NA18545	0	0	2	0	CHBJPT
NA	NA18572	0	0	1	0	CHBJPT
NA	NA18547	0	0	2	0	CHBJPT
NA	NA18609	0	0	1	0	CHBJPT
NA	NA18550	0	0	2	0	CHBJPT
NA	NA18608	0	0	1	0	CHBJPT
NA	NA18552	0	0	2	0	CHBJPT
NA	NA18611	0	0	1	0	CHBJPT
NA	NA18564	0	0	2	0	CHBJPT
NA	NA18566	0	0	2	0	CHBJPT
NA	NA18563	0	0	1	0	CHBJPT
NA	NA18570	0	0	2	0	CHBJPT
NA	NA18612	0	0	1	0	CHBJPT
NA	NA18571	0	0	2	0	CHBJPT
NA	NA18620	0	0	1	0	CHBJPT
NA	NA18621	0	0	1	0	CHBJPT
NA	NA18594	0	0	2	0	CHBJPT
NA	NA18622	0	0	1	0	CHBJPT
NA	NA18573	0	0	2	0	CHBJPT
NA	NA18623	0	0	1	0	CHBJPT
NA	NA18577	0	0	2	0	CHBJPT
NA	NA18624	0	0	1	0	CHBJPT
NA	NA18632	0	0	1	0	CHBJPT
NA	NA18582	0	0	2	0	CHBJPT
NA	NA18633	0	0	1	0	CHBJPT
NA	NA18635	0	0	1	0	CHBJPT
NA	NA18592	0	0	2	0	CHBJPT
NA	NA18593	0	0	2	0	CHBJPT
NA	NA18637	0	0	1	0	CHBJPT
NA	NA18942	0	0	2	0	CHBJPT
NA	NA18951	0	0	2	0	CHBJPT
NA	NA18943	0	0	1	0	CHBJPT
NA	NA18947	0	0	2	0	CHBJPT
NA	NA18944	0	0	1	0	CHBJPT
NA	NA18945	0	0	1	0	CHBJPT
NA	NA18948	0	0	1	0	CHBJPT
NA	NA18952	0	0	1	0	CHBJPT
NA	NA18956	0	0	2	0	CHBJPT
NA	NA18964	0	0	2	0	CHBJPT
NA	NA18953	0	0	1	0	CHBJPT
NA	NA18968	0	0	2	0	CHBJPT
NA	NA18959	0	0	1	0	CHBJPT
NA	NA18969	0	0	2	0	CHBJPT
NA	NA18960	0	0	1	0	CHBJPT
NA	NA18961	0	0	1	0	CHBJPT
NA	NA18972	0	0	2	0	CHBJPT
NA	NA18965	0	0	1	0	CHBJPT
NA	NA18973	0	0	2	0	CHBJPT
NA	NA18966	0	0	1	0	CHBJPT
NA	NA18975	0	0	2	0	CHBJPT
NA	NA18967	0	0	1	0	CHBJPT
NA	NA18978	0	0	2	0	CHBJPT
NA	NA18980	0	0	2	0	CHBJPT
NA	NA18981	0	0	2	0	CHBJPT
NA	NA18971	0	0	1	0	CHBJPT
NA	NA18974	0	0	1	0	CHBJPT
NA	NA18987	0	0	2	0	CHBJPT
NA	NA18990	0	0	1	0	CHBJPT
NA	NA18991	0	0	2	0	CHBJPT
NA	NA18992	0	0	2	0	CHBJPT
NA	NA18997	0	0	2	0	CHBJPT
NA	NA19005	0	0	1	0	CHBJPT
NA	NA18999	0	0	2	0	CHBJPT
NA	NA19007	0	0	1	0	CHBJPT
NA	NA19003	0	0	2	0	CHBJPT
NA	NA19012	0	0	1	0	CHBJPT
