# Supplementary material for: SNPpy - Database Management for SNP Data from Genome Wide Association Studies
Source: PLoS One. 2011 Oct 19;6(10):e24982. doi: 10.1371/journal.pone.0024982 (PMC3198468; doi:10.1371/journal.pone.0024982)
Supplement: File S1 — Source code. SNPpy source code in an archive file format. See docs/MANUAL for usage information. This archive corresponds to a revision of the Mercurial repository. That revision can be identified by the character string which follows the snppy string in the archive name. That string is the revisions's hash identifier (short version). (TBZ2) [file pone.0024982.s001.tbz2 › snppy-f6041cdb8bb3/data/Hapmap610/Pheno/yripheno.csv]

faid	expid	pid	mid	sex	pheno	race
4	NA18500	3	2	1	0	YRI
4	NA18502	0	0	2	0	YRI
4	NA18501	0	0	1	0	YRI
5	NA18503	3	2	1	0	YRI
5	NA18505	0	0	2	0	YRI
5	NA18504	0	0	1	0	YRI
9	NA18506	3	2	1	0	YRI
9	NA18508	0	0	2	0	YRI
9	NA18507	0	0	1	0	YRI
12	NA18860	3	2	1	0	YRI
12	NA18859	0	0	1	0	YRI
13	NA18515	3	2	1	0	YRI
13	NA18517	0	0	2	0	YRI
13	NA18516	0	0	1	0	YRI
16	NA18521	3	2	1	0	YRI
17	NA18872	3	2	1	0	YRI
17	NA18870	0	0	2	0	YRI
17	NA18871	0	0	1	0	YRI
18	NA18854	3	2	1	0	YRI
18	NA18852	0	0	2	0	YRI
18	NA18853	0	0	1	0	YRI
23	NA18857	3	2	1	0	YRI
23	NA18855	0	0	2	0	YRI
23	NA18856	0	0	1	0	YRI
24	NA18863	3	2	1	0	YRI
24	NA18861	0	0	2	0	YRI
24	NA18862	0	0	1	0	YRI
28	NA18912	0	0	2	0	YRI
28	NA18913	0	0	1	0	YRI
40	NA19094	3	2	2	0	YRI
40	NA19093	0	0	2	0	YRI
40	NA19092	0	0	1	0	YRI
42	NA19103	3	2	1	0	YRI
42	NA19102	0	0	2	0	YRI
42	NA19101	0	0	1	0	YRI
43	NA19139	3	2	1	0	YRI
43	NA19138	0	0	1	0	YRI
45	NA19202	3	2	2	0	YRI
45	NA19201	0	0	2	0	YRI
45	NA19200	0	0	1	0	YRI
47	NA19173	3	2	1	0	YRI
47	NA19172	0	0	2	0	YRI
47	NA19171	0	0	1	0	YRI
48	NA19205	3	2	1	0	YRI
48	NA19204	0	0	2	0	YRI
48	NA19203	0	0	1	0	YRI
50	NA19211	3	2	1	0	YRI
50	NA19209	0	0	2	0	YRI
50	NA19210	0	0	1	0	YRI
51	NA19208	3	2	1	0	YRI
51	NA19206	0	0	2	0	YRI
51	NA19207	0	0	1	0	YRI
56	NA19161	3	2	1	0	YRI
56	NA19160	0	0	1	0	YRI
58	NA19221	3	2	2	0	YRI
58	NA19222	0	0	2	0	YRI
60	NA19120	3	2	1	0	YRI
60	NA19116	0	0	2	0	YRI
60	NA19119	0	0	1	0	YRI
71	NA19142	3	2	1	0	YRI
71	NA19140	0	0	2	0	YRI
71	NA19141	0	0	1	0	YRI
72	NA19154	3	2	1	0	YRI
72	NA19152	0	0	2	0	YRI
72	NA19153	0	0	1	0	YRI
74	NA19145	3	2	1	0	YRI
74	NA19143	0	0	2	0	YRI
74	NA19144	0	0	1	0	YRI
77	NA19129	3	2	2	0	YRI
77	NA19128	0	0	1	0	YRI
105	NA19100	3	2	2	0	YRI
105	NA19099	0	0	2	0	YRI
112	NA19194	3	2	1	0	YRI
112	NA19193	0	0	2	0	YRI
112	NA19192	0	0	1	0	YRI
117	NA19240	3	2	2	0	YRI
117	NA19239	0	0	1	0	YRI
