# Supplementary material for: SNPpy - Database Management for SNP Data from Genome Wide Association Studies
Source: PLoS One. 2011 Oct 19;6(10):e24982. doi: 10.1371/journal.pone.0024982 (PMC3198468; doi:10.1371/journal.pone.0024982)
Supplement: File S1 — Source code. SNPpy source code in an archive file format. See docs/MANUAL for usage information. This archive corresponds to a revision of the Mercurial repository. That revision can be identified by the character string which follows the snppy string in the archive name. That string is the revisions's hash identifier (short version). (TBZ2) [file pone.0024982.s001.tbz2 › snppy-f6041cdb8bb3/data/affy6-anno.txt]

##For information about the Annotation file content, please see the bundled README file.
#%create_date=2009-07-07 PDT 13:26:49
#%chip_type=GenomeWideSNP_6
#%chip_type=GenomeWideSNP_6.Full
#%genome-species=Homo sapiens
#%genome-version=hg18
#%genome-version-ucsc=hg18
#%genome-version-ncbi=36
#%genome-version-create_date=2006-03
#%dbsnp-date=2007-10-23
#%dbsnp-version=128
#%dgv-date=2009-03-00
#%dgv-version=7
#%hapmap-date=2008-01-08
#%hapmap-version=23
#%netaffx-annotation-date=2009-07-13
#%netaffx-annotation-netaffx-build=29
#%netaffx-annotation-tabular-data-version=1.0
#%netaffx-annotation-tabular-format-version=1.0
#%netaffx-annotation-docgen-method=com.affymetrix.database.docgen.DocGenDriver
#%netaffx-annotation-docgen-version=cluster_friendly_submission
##This database/product contains information from the Online Mendelian Inheritance in Man� (OMIM�) database, which has been obtained under a license from the Johns Hopkins University.  This database/product does not represent the entire, unmodified OMIM� database, which is available in its entirety at www.ncbi.nlm.nih.gov/omim/.
"Probe Set ID","dbSNP RS ID","Chromosome","Physical Position","Strand","ChrX pseudo-autosomal region 1","Cytoband","Flank","Allele A","Allele B","Associated Gene","Genetic Map","Microsatellite","Fragment Enzyme Type Length Start Stop","Allele Frequencies","Heterozygous Allele Frequencies","Number of individuals/Number of chromosomes","In Hapmap","Strand Versus dbSNP","Copy Number Variation","Probe Count","ChrX pseudo-autosomal region 2","In Final List","Minor Allele","Minor Allele Frequency","% GC","OMIM"
"SNP_A-1780419","rs6576700","1","84647761","-","0","p31.1","GGATACATTTTATTGC[A/G]CTTGCAGAGTATTTTT","A","G","NM_021233 // intron // 0 // Hs.129142 // DNASE2B // 58511 // deoxyribonuclease II beta /// NM_058248 // intron // 0 // Hs.129142 // DNASE2B // 58511 // deoxyribonuclease II beta","108.402547694204 // D1S2889 // D1S2766 // --- // --- /// 116.765222864103 // D1S2889 // D1S2766 // --- // --- /// 102.95735950781 // --- // --- // TSC586552 // TSC615456","D1S2889 // downstream // 39379 /// D1S1746E // upstream // 140114","StyI // CCATGG_CCTTGG // 1336 // 84647550 // 84648885 /// NspI // GCATGT_ACATGC // 798 // 84647137 // 84647934","0.55 // 0.45 // Caucasian /// 0.6 // 0.4 // Han Chinese /// 0.6222 // 0.3778 // Japanese /// 0.5167 // 0.4833 // Yoruban","0.5333 // Caucasian /// 0.5778 // Han Chinese /// 0.5333 // Japanese /// 0.5 // Yoruban","60.0 // Caucasian /// 45.0 // Han Chinese /// 45.0 // Japanese /// 60.0 // Yoruban","YES","reverse","---","6","0","YES","G // Caucasian /// G // Han Chinese /// G // Japanese /// G // Yoruban","0.45 // Caucasian /// 0.4 // Han Chinese /// 0.3778 // Japanese /// 0.4833 // Yoruban","0.3827352","---"
"SNP_A-1780418","rs17054099","5","156323558","-","0","q33.3","GGATACATTACCCAAA[C/T]GGTCACAGGTCAAAGG","C","T","NM_001099414 // downstream // 65550 // Hs.129711 // HAVCR1 // 26762 // hepatitis A virus cellular receptor 1 /// NM_001146726 // upstream // 714 // --- // TIMD4 // 91937 // T-cell immunoglobulin and mucin domain containing 4","161.231323294181 // D5S820 // D5S2049 // --- // --- /// 159.37910567766 // D5S1499 // D5S1403 // --- // --- /// 154.762533280549 // --- // --- // TSC157925 // TSC272584","D5S2417 // downstream // 196993 /// D5S2112 // upstream // 291875","NspI // ACATGT_GCATGC // 822 // 156323187 // 156324008","1.0 // 0.0 // Caucasian /// 0.9667 // 0.0333 // Han Chinese /// 1.0 // 0.0 // Japanese /// 0.825 // 0.175 // Yoruban","0.0 // Caucasian /// 0.0667 // Han Chinese /// 0.0 // Japanese /// 0.3167 // Yoruban","60.0 // Caucasian /// 45.0 // Han Chinese /// 45.0 // Japanese /// 60.0 // Yoruban","YES","reverse","---","6","0","YES","T // Caucasian /// T // Han Chinese /// T // Japanese /// T // Yoruban","0.0 // Caucasian /// 0.0333 // Han Chinese /// 0.0 // Japanese /// 0.175 // Yoruban","0.4099432","606518 // Atopy, resistance to // 147050 // NM_001099414 // downstream"
"SNP_A-1780415","rs7730126","5","158662525","-","0","q33.3","GGATACATCCCCCCCA[A/G]AAAATGAGAATAAAGC","A","G","NM_002187 // downstream // 11843 // Hs.674 // IL12B // 3593 // interleukin 12B (natural killer cell stimulatory factor 2, cytotoxic lymphocyte maturation factor 2, p40) /// NM_145049 // downstream // 16899 // Hs.591733 // UBLCP1 // 134510 // ubiquitin-like domain containing CTD phosphatase 1","162.620806994332 // D5S1352 // D5S403 // --- // --- /// 162.037128151922 // D5S1971 // D5S2093 // --- // --- /// 156.668365937775 // D5S1971 // --- // --- // TSC626279","D5S1352 // downstream // 105043 /// D5S2582 // upstream // 87970","StyI // CCATGG_CCTAGG // 441 // 158662435 // 158662875 /// NspI // ACATGT_ACATGC // 379 // 158662354 // 158662732","0.2333 // 0.7667 // Caucasian /// 0.2444 // 0.7556 // Han Chinese /// 0.2222 // 0.7778 // Japanese /// 0.1833 // 0.8167 // Yoruban","0.3667 // Caucasian /// 0.4 // Han Chinese /// 0.3556 // Japanese /// 0.2333 // Yoruban","60.0 // Caucasian /// 45.0 // Han Chinese /// 45.0 // Japanese /// 60.0 // Yoruban","YES","reverse","---","6","0","YES","A // Caucasian /// A // Han Chinese /// A // Japanese /// A // Yoruban","0.2333 // Caucasian /// 0.2444 // Han Chinese /// 0.2222 // Japanese /// 0.1833 // Yoruban","0.4076272","161561 // BCG and salmonella infection, disseminated // 209950 // NM_002187 // downstream /// 161561 // Asthma, susceptibility to // 600807 // NM_002187 // downstream"
"SNP_A-1780414","rs2061700","9","22966592","+","0","p21.3","GGATACATAGCTTAAC[A/C]GTACATGGCCCATTTT","A","C","XM_001722407 // upstream // 705302 // --- // LOC402360 // 402360 // similar to hCG1742476 /// XR_037907 // downstream // 228316 // --- // LOC646609 // 646609 // similar to Clic4","44.2054046867339 // D9S1870 // D9S171 // --- // --- /// 39.3867313621411 // D9S1870 // D9S1833 // --- // --- /// 50.5697156406711 // --- // --- // TSC49516 // TSC62649","D9S1960 // downstream // 200884 /// D9S2020 // upstream // 715391","StyI // CCTAGG_CCTTGG // 586 // 22966054 // 22966639","1.0 // 0.0 // Caucasian /// 1.0 // 0.0 // Han Chinese /// 1.0 // 0.0 // Japanese /// 0.8917 // 0.1083 // Yoruban","0.0 // Caucasian /// 0.0 // Han Chinese /// 0.0 // Japanese /// 0.2167 // Yoruban","60.0 // Caucasian /// 45.0 // Han Chinese /// 45.0 // Japanese /// 60.0 // Yoruban","YES","reverse","---","6","0","YES","C // Caucasian /// C // Han Chinese /// C // Japanese /// C // Yoruban","0.0 // Caucasian /// 0.0 // Han Chinese /// 0.0 // Japanese /// 0.1083 // Yoruban","0.3549713","---"
"SNP_A-1780413","rs10834942","11","26257545","+","0","p14.2","GGATACATAATTGTAA[A/G]GAACTTTGCAAATCAT","A","G","NM_031418 // upstream // 52708 // Hs.91791 // ANO3 // 63982 // anoctamin 3 /// XM_001134038 // upstream // 690629 // --- // RPL36AP46 // 729621 // ribosomal protein L36a pseudogene 46","43.2004618152885 // D11S4204 // D11S2364 // --- // --- /// 32.4793632094595 // D11S4114 // D11S1750 // --- // --- /// 34.8443702492746 // D11S4080 // --- // --- // TSC296033","D11S930 // downstream // 5879 /// D11S1906 // upstream // 36149","NspI // ACATGC_ACATGT // 923 // 26257364 // 26258286","0.825 // 0.175 // Caucasian /// 0.9222 // 0.0778 // Han Chinese /// 0.9 // 0.1 // Japanese /// 0.525 // 0.475 // Yoruban","0.2833 // Caucasian /// 0.1111 // Han Chinese /// 0.2 // Japanese /// 0.55 // Yoruban","60.0 // Caucasian /// 45.0 // Han Chinese /// 45.0 // Japanese /// 60.0 // Yoruban","YES","same","---","8","0","YES","G // Caucasian /// G // Han Chinese /// G // Japanese /// G // Yoruban","0.175 // Caucasian /// 0.0778 // Han Chinese /// 0.1 // Japanese /// 0.475 // Yoruban","0.3609913","---"
"SNP_A-1780412","rs17419765","5","123106484","+","0","q23.2","GGATACATAATAGATA[C/T]GCGATATTAAATAGAT","C","T","NM_020747 // downstream // 894024 // Hs.266616 // ZNF608 // 57507 // zinc finger protein 608 /// XR_037743 // downstream // 105426 // --- // KRT18P17 // 344866 // keratin 18 pseudogene 17","127.289670065713 // D5S1975 // D5S818 // --- // --- /// 130.92084120876 // D5S622 // D5S2020 // --- // --- /// 127.316763731594 // --- // --- // TSC624250 // TSC273421","D5S1902 // downstream // 51603 /// D5S2020 // upstream // 19345","NspI // ACATGC_ACATGC // 920 // 123106128 // 123107047","0.1667 // 0.8333 // Caucasian /// 0.0667 // 0.9333 // Han Chinese /// 0.1222 // 0.8778 // Japanese /// 0.1667 // 0.8333 // Yoruban","0.3 // Caucasian /// 0.1333 // Han Chinese /// 0.1556 // Japanese /// 0.2667 // Yoruban","60.0 // Caucasian /// 45.0 // Han Chinese /// 45.0 // Japanese /// 60.0 // Yoruban","YES","same","---","6","0","NO","C // Caucasian /// C // Han Chinese /// C // Japanese /// C // Yoruban","0.1667 // Caucasian /// 0.0667 // Han Chinese /// 0.1222 // Japanese /// 0.1667 // Yoruban","---","---"
"SNP_A-1780379","rs7995987","13","76334809","+","0","q22.3","GGATAATTGCATTGAA[G/T]TAGTTGTACAAAAAAA","G","T","NM_138444 // downstream // 17495 // Hs.644125 // KCTD12 // 115207 // potassium channel tetramerisation domain containing 12 /// NM_005358 // downstream // 1002804 // Hs.207631 // LMO7 // 4008 // LIM domain 7","72.4507520730385 // D13S162 // D13S1812 // --- // --- /// 59.7393441785351 // D13S162 // D13S160 // --- // --- /// 59.6718201889089 // --- // --- // TSC991247 // TSC815067","D13S1010 // downstream // 74847 /// D13S1684 // upstream // 17502","NspI // ACATGT_ACATGC // 575 // 76334327 // 76334901","0.2667 // 0.7333 // Caucasian /// 0.2444 // 0.7556 // Han Chinese /// 0.1477 // 0.8523 // Japanese /// 0.3083 // 0.6917 // Yoruban","0.3333 // Caucasian /// 0.4 // Han Chinese /// 0.25 // Japanese /// 0.45 // Yoruban","60.0 // Caucasian /// 45.0 // Han Chinese /// 45.0 // Japanese /// 60.0 // Yoruban","YES","same","---","6","0","YES","G // Caucasian /// G // Han Chinese /// G // Japanese /// G // Yoruban","0.2667 // Caucasian /// 0.2444 // Han Chinese /// 0.1477 // Japanese /// 0.3083 // Yoruban","0.3941992","---"
"SNP_A-1780410","rs16865866","2","224934756","+","0","q36.2","GGATACAGTTTATGCC[A/G]GCAGAATGAAAACATC","A","G","NM_024785 // downstream // 16903 // Hs.147585 // FAM124B // 79843 // family with sequence similarity 124B /// NM_001136528 // upstream // 322476 // Hs.38449 // SERPINE2 // 5270 // serpin peptidase inhibitor, clade E (nexin, plasminogen activator inhibitor type 1), member 2","227.656421667718 // D2S2228 // D2S353 // --- // --- /// 224.902885795023 // D2S2228 // D2S2390 // --- // --- /// 209.246088858275 // D2S130 // --- // --- // TSC518381","D2S2574 // downstream // 386643 /// D2S353 // upstream // 58359","StyI // CCATGG_CCAAGG // 352 // 224934589 // 224934940","0.0 // 1.0 // Caucasian /// 0.2222 // 0.7778 // Han Chinese /// 0.2444 // 0.7556 // Japanese /// 0.0083 // 0.9917 // Yoruban","0.0 // Caucasian /// 0.3111 // Han Chinese /// 0.4 // Japanese /// 0.0167 // Yoruban","60.0 // Caucasian /// 45.0 // Han Chinese /// 45.0 // Japanese /// 60.0 // Yoruban","YES","same","---","8","0","YES","A // Caucasian /// A // Han Chinese /// A // Japanese /// A // Yoruban","0.0 // Caucasian /// 0.2222 // Han Chinese /// 0.2444 // Japanese /// 0.0083 // Yoruban","0.4023872","---"
"SNP_A-1780378","rs7828844","8","119481632","-","0","q24.12","GGATAATTCGTGTCGA[A/G]CACTTATCACAGTGCC","A","G","NM_001101676 // intron // 0 // Hs.359393 // SAMD12 // 401474 // sterile alpha motif domain containing 12 /// NM_207506 // intron // 0 // Hs.359393 // SAMD12 // 401474 // sterile alpha motif domain containing 12","119.275532398441 // D8S527 // D8S1016 // --- // --- /// 125.227290728385 // UNKNOWN // D8S522 // --- // --- /// 112.430115576225 // --- // D8S522 // TSC563867 // ---","D8S43 // downstream // 56604 /// D8S1016 // upstream // 6648","NspI // ACATGC_GCATGC // 552 // 119481546 // 119482097","0.2 // 0.8 // Caucasian /// 0.0 // 1.0 // Han Chinese /// 0.0 // 1.0 // Japanese /// 0.0847 // 0.9153 // Yoruban","0.3333 // Caucasian /// 0.0 // Han Chinese /// 0.0 // Japanese /// 0.1695 // Yoruban","60.0 // Caucasian /// 45.0 // Han Chinese /// 45.0 // Japanese /// 60.0 // Yoruban","YES","reverse","---","6","0","YES","A // Caucasian /// A // Han Chinese /// A // Japanese /// A // Yoruban","0.2 // Caucasian /// 0.0 // Han Chinese /// 0.0 // Japanese /// 0.0847 // Yoruban","0.3967752","---"
"SNP_A-1780377","rs11040883","11","6366366","+","0","p15.4","GGATAATTATAATACC[A/G]ACTTCCAAATTTGTTG","A","G","NM_001007593 // upstream // 1864 // Hs.498173 // SMPD1 // 6609 // sphingomyelin phosphodiesterase 1, acid lysosomal /// NM_145040 // upstream // 68050 // Hs.434044 // PRKCDBP // 112464 // protein kinase C, delta binding protein","10.069054565366 // D11S1323 // D11S1331 // --- // --- /// 12.076511371105 // D11S1323 // D11S1996 // --- // --- /// 7.46166278216338 // --- // --- // TSC517971 // TSC490436","D11S4034 // downstream // 43276 /// D11S4426 // upstream // 6044","StyI // CCTTGG_CCAAGG // 237 // 6366203 // 6366439 /// NspI // ACATGT_GCATGC // 608 // 6366246 // 6366853","0.1333 // 0.8667 // Caucasian /// 0.0 // 1.0 // Han Chinese /// 0.0 // 1.0 // Japanese /// 0.1667 // 0.8333 // Yoruban","0.2 // Caucasian /// 0.0 // Han Chinese /// 0.0 // Japanese /// 0.3 // Yoruban","60.0 // Caucasian /// 45.0 // Han Chinese /// 45.0 // Japanese /// 60.0 // Yoruban","YES","same","---","6","0","YES","A // Caucasian /// A // Han Chinese /// A // Japanese /// A // Yoruban","0.1333 // Caucasian /// 0.0 // Han Chinese /// 0.0 // Japanese /// 0.1667 // Yoruban","0.4506011","607608 // Niemann-Pick disease, type A // 257200 // NM_001007593 // upstream /// 607608 // Niemann-Pick disease, type B // 607616 // NM_001007593 // upstream"
"SNP_A-1780376","rs730002","6","169694703","-","0","q27","GGATAATTACATCACA[A/G]TAAATTAGGTTCCAGG","A","G","NM_182552 // intron // 0 // Hs.709476 // WDR27 // 253769 // WD repeat domain 27","188.301753523449 // D6S503 // D6S281 // --- // --- /// 189.973828366934 // D6S1027 // D6S281 // --- // --- /// 178.576052911161 // D6S1027 // D6S2522 // --- // ---","D6S2107 // downstream // 63721 /// D6S281 // upstream // 45029","NspI // ACATGC_GCATGT // 575 // 169694231 // 169694805","1.0 // 0.0 // Caucasian /// 1.0 // 0.0 // Han Chinese /// 1.0 // 0.0 // Japanese /// 0.95 // 0.05 // Yoruban","0.0 // Caucasian /// 0.0 // Han Chinese /// 0.0 // Japanese /// 0.1 // Yoruban","60.0 // Caucasian /// 45.0 // Han Chinese /// 45.0 // Japanese /// 60.0 // Yoruban","YES","same","---","6","0","YES","G // Caucasian /// G // Han Chinese /// G // Japanese /// G // Yoruban","0.0 // Caucasian /// 0.0 // Han Chinese /// 0.0 // Japanese /// 0.05 // Yoruban","0.4266112","---"
"SNP_A-1780375","rs2024406","7","12953585","-","0","p21.3","GGATAATTAACTTCTA[A/G]AGGATAGTGGCAGGGT","A","G","NM_004956 // downstream // 943797 // Hs.22634 // ETV1 // 2115 // ets variant 1 /// NM_005738 // downstream // 256501 // Hs.245540 // ARL4A // 10124 // ADP-ribosylation factor-like 4A","24.998357988343 // D7S620 // D7S664 // --- // --- /// 20.0531411975588 // D7S641 // D7S664 // --- // --- /// 16.1255727620086 // --- // --- // TSC44830 // TSC517038","D7S1589 // downstream // 49762 /// D7S710 // upstream // 47093","StyI // CCTTGG_CCTTGG // 1966 // 12952399 // 12954364 /// NspI // ACATGT_ACATGT // 425 // 12953483 // 12953907","0.5667 // 0.4333 // Caucasian /// 0.4778 // 0.5222 // Han Chinese /// 0.5667 // 0.4333 // Japanese /// 0.125 // 0.875 // Yoruban","0.4 // Caucasian /// 0.6 // Han Chinese /// 0.4222 // Japanese /// 0.2167 // Yoruban","60.0 // Caucasian /// 45.0 // Han Chinese /// 45.0 // Japanese /// 60.0 // Yoruban","YES","same","---","6","0","YES","G // Caucasian /// A // Han Chinese /// G // Japanese /// A // Yoruban","0.4333 // Caucasian /// 0.4778 // Han Chinese /// 0.4333 // Japanese /// 0.125 // Yoruban","0.3690173","---"
"SNP_A-1780374","rs515983","2","135002148","-","0","q21.3","GGATAATGTGATTTAG[A/G]ATCTGGATGGTGTTAG","A","G","NM_030923 // intron // 0 // Hs.369471 // TMEM163 // 81615 // transmembrane protein 163","148.669187828467 // D2S267 // D2S2196 // --- // --- /// 143.84409214944 // D2S114 // D2S1334 // --- // --- /// 134.546187874153 // --- // --- // TSC480114 // TSC58831","D2S2773 // downstream // 32341 /// D2S2871 // upstream // 641616","StyI // CCTTGG_CCTAGG // 683 // 135001709 // 135002391 /// NspI // ACATGT_GCATGT // 1352 // 135001890 // 135003241","0.3167 // 0.6833 // Caucasian /// 0.5556 // 0.4444 // Han Chinese /// 0.4889 // 0.5111 // Japanese /// 0.5583 // 0.4417 // Yoruban","0.4667 // Caucasian /// 0.5333 // Han Chinese /// 0.4889 // Japanese /// 0.5167 // Yoruban","60.0 // Caucasian /// 45.0 // Han Chinese /// 45.0 // Japanese /// 60.0 // Yoruban","YES","reverse","---","6","0","YES","A // Caucasian /// G // Han Chinese /// A // Japanese /// G // Yoruban","0.3167 // Caucasian /// 0.4444 // Han Chinese /// 0.4889 // Japanese /// 0.4417 // Yoruban","0.4303972","---"
"SNP_A-1780373","rs2287407","14","74337694","+","0","q24.3","GGATAATGTCATAGCC[A/G]AATACAAGTCGTTTAT","A","G","NM_019589 // intron // 0 // Hs.531111 // YLPM1 // 56252 // YLP motif containing 1","72.9813239934651 // D14S1047 // D14S1433 // --- // --- /// 84.36141467165 // D14S43 // D14S1036 // --- // --- /// 67.617671332406 // D14S77 // --- // --- // TSC1028420","D14S1173 // downstream // 28936 /// D14S907 // upstream // 34865","StyI // CCAAGG_CCATGG // 817 // 74337526 // 74338342 /// NspI // GCATGC_GCATGT // 971 // 74337219 // 74338189","0.125 // 0.875 // Caucasian /// 0.2333 // 0.7667 // Han Chinese /// 0.2333 // 0.7667 // Japanese /// 0.2 // 0.8 // Yoruban","0.1833 // Caucasian /// 0.3778 // Han Chinese /// 0.3778 // Japanese /// 0.3 // Yoruban","60.0 // Caucasian /// 45.0 // Han Chinese /// 45.0 // Japanese /// 60.0 // Yoruban","YES","same","Variation_4839 // chr14:74243194-74421029 // BAC Array CGH // 17160897 // Wong et al. (2007) // CopyNumber","6","0","YES","A // Caucasian /// A // Han Chinese /// A // Japanese /// A // Yoruban","0.125 // Caucasian /// 0.2333 // Han Chinese /// 0.2333 // Japanese /// 0.2 // Yoruban","0.4536591","---"
"SNP_A-1780372","rs35877559","6","3567750","+","0","p25.2","GGATAATGGTTTACAA[C/T]GCACATTCGGCATCTC","C","T","XM_001724905 // downstream // 71402 // --- // LOC100129626 // 100129626 // similar to Chromosome 9 open reading frame 105 /// NM_015482 // upstream // 165958 // Hs.713588 // SLC22A23 // 63027 // solute carrier family 22, member 23","9.53223126468081 // D6S344 // D6S1713 // --- // --- /// 5.54816884555647 // D6S344 // D6S1713 // --- // --- /// 9.36276354702763 // --- // --- // TSC51266 // TSC60742","D6S1193E // downstream // 353393 /// D6S1196E // upstream // 100192","StyI // CCTTGG_CCATGG // 606 // 3567459 // 3568064 /// NspI // ACATGT_GCATGT // 974 // 3567626 // 3568599","0.1083 // 0.8917 // Caucasian /// 0.0667 // 0.9333 // Han Chinese /// 0.0333 // 0.9667 // Japanese /// 0.0417 // 0.9583 // Yoruban","0.1833 // Caucasian /// 0.1333 // Han Chinese /// 0.0667 // Japanese /// 0.0833 // Yoruban","60.0 // Caucasian /// 45.0 // Han Chinese /// 45.0 // Japanese /// 60.0 // Yoruban","YES","same","---","6","0","YES","C // Caucasian /// C // Han Chinese /// C // Japanese /// C // Yoruban","0.1083 // Caucasian /// 0.0667 // Han Chinese /// 0.0333 // Japanese /// 0.0417 // Yoruban","0.4540371","---"
"SNP_A-1780371","rs10759862","9","118623551","-","0","q33.1","GGATAATGGTGGAGAA[A/G]AAGAGACTAATTCAAG","A","G","NM_014010 // intron // 0 // Hs.601562 // ASTN2 // 23245 // astrotactin 2 /// NM_198186 // intron // 0 // Hs.601562 // ASTN2 // 23245 // astrotactin 2 /// NM_198187 // intron // 0 // Hs.601562 // ASTN2 // 23245 // astrotactin 2","123.483801611368 // D9S154 // D9S1802 // --- // --- /// 125.37637097923 // D9S737 // D9S1802 // --- // --- /// 125.315551428998 // --- // D9S1802 // TSC661862 // ---","D9S737 // downstream // 30634 /// D9S2151 // upstream // 29964","StyI // CCTTGG_CCAAGG // 1155 // 118622697 // 118623851 /// NspI // ACATGT_ACATGT // 772 // 118622966 // 118623737","0.7881 // 0.2119 // Caucasian /// 0.8889 // 0.1111 // Han Chinese /// 0.9318 // 0.0682 // Japanese /// 0.7083 // 0.2917 // Yoruban","0.2542 // Caucasian /// 0.1778 // Han Chinese /// 0.0909 // Japanese /// 0.3167 // Yoruban","60.0 // Caucasian /// 45.0 // Han Chinese /// 45.0 // Japanese /// 60.0 // Yoruban","YES","reverse","Variation_33151 // chr9:118599776-118661642 // Agilent Custom CGH Arrays // 18304495 // Perry et al. (2008) // CopyNumber","6","0","YES","G // Caucasian /// G // Han Chinese /// G // Japanese /// G // Yoruban","0.2119 // Caucasian /// 0.1111 // Han Chinese /// 0.0682 // Japanese /// 0.2917 // Yoruban","0.4166092","---"
"SNP_A-1780370","rs13032261","2","226976835","+","0","q36.3","GGATAATGGCATAACA[A/C]CCTTTCTCATGAACCA","A","C","NM_005544 // downstream // 327442 // Hs.471508 // IRS1 // 3667 // insulin receptor substrate 1 /// NM_020864 // downstream // 749857 // Hs.224409 // KIAA1486 // 57624 // KIAA1486 protein","229.421231502017 // D2S1363 // D2S2389 // --- // --- /// 226.976029908509 // D2S2390 // D2S2308 // --- // --- /// 211.66901395737 // --- // D2S2308 // TSC64543 // ---","D2S1333 // downstream // 239181 /// D2S2308 // upstream // 24457","NspI // GCATGC_GCATGC // 565 // 226976812 // 226977376","0.7083 // 0.2917 // Caucasian /// 0.2333 // 0.7667 // Han Chinese /// 0.1222 // 0.8778 // Japanese /// 0.5 // 0.5 // Yoruban","0.45 // Caucasian /// 0.3333 // Han Chinese /// 0.1556 // Japanese /// 0.4667 // Yoruban","60.0 // Caucasian /// 45.0 // Han Chinese /// 45.0 // Japanese /// 60.0 // Yoruban","YES","same","---","6","0","YES","C // Caucasian /// A // Han Chinese /// A // Japanese /// A // Yoruban","0.2917 // Caucasian /// 0.2333 // Han Chinese /// 0.1222 // Japanese /// 0.5 // Yoruban","0.3815973","147545 // Coronary artery disease // 0 // NM_005544 // downstream /// 147545 // Diabetes mellitus, noninsulin-dependent // 125853 // NM_005544 // downstream"
"SNP_A-1780409","rs34227797","4","160202001","-","0","q32.1","GGATACAGTGAAGGGC[C/G]AACAGTGTTCCTGGTC","C","G","NM_014247 // upstream // 206446 // Hs.113912 // RAPGEF2 // 9693 // Rap guanine nucleotide exchange factor (GEF) 2 /// NM_152543 // upstream // 26218 // Hs.415576 // C4orf45 // 152940 // chromosome 4 open reading frame 45","153.476233308136 // D4S1629 // D4S2980 // --- // --- /// 157.812151173046 // UNKNOWN // D4S2918 // --- // --- /// 153.335337571676 // D4S2411 // --- // --- // TSC58939","D4S2535E // downstream // 187212 /// D4S2918 // upstream // 346590","NspI // ACATGT_ACATGC // 320 // 160201963 // 160202282","0.6667 // 0.3333 // Caucasian /// 0.9222 // 0.0778 // Han Chinese /// 0.9556 // 0.0444 // Japanese /// 0.9833 // 0.0167 // Yoruban","0.5 // Caucasian /// 0.1111 // Han Chinese /// 0.0889 // Japanese /// 0.0333 // Yoruban","60.0 // Caucasian /// 45.0 // Han Chinese /// 45.0 // Japanese /// 60.0 // Yoruban","YES","reverse","---","6","0","YES","G // Caucasian /// G // Han Chinese /// G // Japanese /// G // Yoruban","0.3333 // Caucasian /// 0.0778 // Han Chinese /// 0.0444 // Japanese /// 0.0167 // Yoruban","0.3903152","---"
"SNP_A-1780408","rs1245317","14","26563232","+","0","q12","GGATACAGCGACAGAT[G/T]AAAAACAGCATTTGAG","G","T","XM_001720562 // downstream // 297639 // --- // LOC728755 // 728755 // similar to hCG1984907 /// NM_006491 // upstream // 426432 // Hs.31588 // NOVA1 // 4857 // neuro-oncological ventral antigen 1","23.7603747882298 // D14S275 // D14S80 // --- // --- /// 26.3618356395219 // D14S123 // D14S252 // --- // --- /// 19.562674834335 // D14S1032 // --- // --- // TSC903034","D14S834 // downstream // 196602 /// D14S1431 // upstream // 85584","StyI // CCTAGG_CCAAGG // 647 // 26562707 // 26563353 /// NspI // GCATGC_ACATGC // 842 // 26562670 // 26563511","0.825 // 0.175 // Caucasian /// 0.8889 // 0.1111 // Han Chinese /// 0.9111 // 0.0889 // Japanese /// 0.5678 // 0.4322 // Yoruban","0.3167 // Caucasian /// 0.2222 // Han Chinese /// 0.1778 // Japanese /// 0.3559 // Yoruban","60.0 // Caucasian /// 45.0 // Han Chinese /// 45.0 // Japanese /// 60.0 // Yoruban","YES","same","---","6","0","NO","T // Caucasian /// T // Han Chinese /// T // Japanese /// T // Yoruban","0.175 // Caucasian /// 0.1111 // Han Chinese /// 0.0889 // Japanese /// 0.4322 // Yoruban","---","---"
"SNP_A-1780405","rs17240650","15","56266300","-","0","q22.1","GGATACAGATAATTCA[A/G]CCATATAAACATTCTC","A","G","NM_000236 // upstream // 245166 // Hs.654472 // LIPC // 3990 // lipase, hepatic /// NM_020980 // downstream // 898 // Hs.104624 // AQP9 // 366 // aquaporin 9","56.4580531708442 // D15S1022 // D15S117 // --- // --- /// 50.154819211217 // UNKNOWN // D15S155 // --- // --- /// 52.0564282298081 // D15S998 // --- // --- // TSC54159","D15S1283 // downstream // 3354 /// D15S117 // upstream // 538","NspI // ACATGT_GCATGT // 771 // 56265719 // 56266489","0.875 // 0.125 // Caucasian /// 0.8556 // 0.1444 // Han Chinese /// 0.8333 // 0.1667 // Japanese /// 0.975 // 0.025 // Yoruban","0.1833 // Caucasian /// 0.2889 // Han Chinese /// 0.2889 // Japanese /// 0.05 // Yoruban","60.0 // Caucasian /// 45.0 // Han Chinese /// 45.0 // Japanese /// 60.0 // Yoruban","YES","reverse","---","6","0","YES","G // Caucasian /// G // Han Chinese /// G // Japanese /// G // Yoruban","0.125 // Caucasian /// 0.1444 // Han Chinese /// 0.1667 // Japanese /// 0.025 // Yoruban","0.4054472","151670 // Hepatic lipase deficiency // 0 // NM_000236 // upstream /// 602914 // Glycerol release during exercise // 0 // NM_020980 // downstream /// 151670 // High density lipoprotein cholesterol level QTL 12 // 612797 // NM_000236 // upstream /// 151670 // Diabetes mellitus, noninsulin-dependent // 125853 // NM_000236 // upstream"
"SNP_A-1780404","rs2383618","9","26069175","+","0","p21.2","GGATACAGAGTTTAGA[C/T]AATGAGAGTGACAGCT","C","T","NM_001031689 // downstream // 824192 // Hs.27182 // PLAA // 9373 // phospholipase A2-activating protein /// NM_001004125 // upstream // 400319 // Hs.26268 // TUSC1 // 286319 // tumor suppressor candidate 1","48.3791632939185 // D9S259 // D9S2154 // --- // --- /// 46.569469498238 // D9S126 // UNKNOWN // --- // --- /// 54.8780886561201 // --- // --- // TSC42779 // TSC60222","D9S1114 // downstream // 4365 /// D9S965 // upstream // 10979","NspI // GCATGT_ACATGT // 353 // 26069109 // 26069461","0.8167 // 0.1833 // Caucasian /// 0.9889 // 0.0111 // Han Chinese /// 0.9778 // 0.0222 // Japanese /// 0.9417 // 0.0583 // Yoruban","0.3333 // Caucasian /// 0.0222 // Han Chinese /// 0.0444 // Japanese /// 0.1167 // Yoruban","60.0 // Caucasian /// 45.0 // Han Chinese /// 45.0 // Japanese /// 60.0 // Yoruban","YES","same","---","6","0","YES","T // Caucasian /// T // Han Chinese /// T // Japanese /// T // Yoruban","0.1833 // Caucasian /// 0.0111 // Han Chinese /// 0.0222 // Japanese /// 0.0583 // Yoruban","0.3643453","---"
"SNP_A-1780403","rs2049923","6","113895049","+","0","q21","GGATACAGAATATACA[A/C]TCGCCACTTCTGCTCA","A","C","XM_001725160 // upstream // 114306 // --- // RPS27AP11 // 728590 // ribosomal protein S27a pseudogene 11 /// XR_019231 // upstream // 1104238 // Hs.651269 // LOC442249 // 442249 // similar to hCG1783452","117.591150470341 // D6S1603 // D6S401 // --- // --- /// 119.74780400376 // D6S432 // D6S1657 // --- // --- /// 117.826794014102 // D6S474 // --- // --- // TSC39822","D6S1603 // downstream // 40624 /// D6S261 // upstream // 368028","StyI // CCTTGG_CCATGG // 1383 // 113894272 // 113895654 /// NspI // ACATGC_ACATGT // 463 // 113894891 // 113895353","0.25 // 0.75 // Caucasian /// 0.0556 // 0.9444 // Han Chinese /// 0.0556 // 0.9444 // Japanese /// 0.1083 // 0.8917 // Yoruban","0.3333 // Caucasian /// 0.1111 // Han Chinese /// 0.1111 // Japanese /// 0.2167 // Yoruban","60.0 // Caucasian /// 45.0 // Han Chinese /// 45.0 // Japanese /// 60.0 // Yoruban","YES","reverse","---","6","0","YES","A // Caucasian /// A // Han Chinese /// A // Japanese /// A // Yoruban","0.25 // Caucasian /// 0.0556 // Han Chinese /// 0.0556 // Japanese /// 0.1083 // Yoruban","0.3813352","---"
"SNP_A-1780402","rs17082122","4","65963541","+","0","q13.1","GGATACAGAAATCACA[C/T]GCTCAAATATAACGGG","C","T","NM_004439 // intron // 0 // Hs.654492 // EPHA5 // 2044 // EPH receptor A5 /// NM_182472 // intron // 0 // Hs.654492 // EPHA5 // 2044 // EPH receptor A5","78.1342673085785 // D4S1574 // D4S1541 // --- // --- /// 74.9888059424513 // D4S2308 // D4S2432 // --- // --- /// 73.0861110167158 // --- // D4S1568 // TSC265417 // ---","D4S1574 // downstream // 39685 /// D4S2683 // upstream // 174819","StyI // CCATGG_CCTAGG // 413 // 65963521 // 65963933 /// NspI // ACATGC_GCATGT // 1171 // 65963538 // 65964708","0.2417 // 0.7583 // Caucasian /// 0.3222 // 0.6778 // Han Chinese /// 0.2556 // 0.7444 // Japanese /// 0.0 // 1.0 // Yoruban","0.2833 // Caucasian /// 0.4667 // Han Chinese /// 0.3778 // Japanese /// 0.0 // Yoruban","60.0 // Caucasian /// 45.0 // Han Chinese /// 45.0 // Japanese /// 60.0 // Yoruban","YES","same","---","6","0","YES","C // Caucasian /// C // Han Chinese /// C // Japanese /// C // Yoruban","0.2417 // Caucasian /// 0.3222 // Han Chinese /// 0.2556 // Japanese /// 0.0 // Yoruban","0.3382293","---"
"SNP_A-1780401","rs8105431","19","14795891","-","0","p13.12","GGATACACTTATTATC[C/T]AGAAAATCTGGGGACT","C","T","NM_017506 // downstream // 2247 // Hs.137573 // OR7A5 // 26659 // olfactory receptor, family 7, subfamily A, member 5 /// NM_198944 // upstream // 23943 // Hs.466053 // OR7C1 // 26664 // olfactory receptor, family 7, subfamily C, member 1","36.6806623391529 // D19S226 // D19S415 // --- // --- /// 39.9443401310632 // D19S840 // D19S885 // --- // --- /// 30.2556692740697 // --- // D19S714 // TSC60550 // ---","D19S556 // downstream // 207067 /// D19S415 // upstream // 90573","StyI // CCAAGG_CCAAGG // 732 // 14795211 // 14795942 /// NspI // ACATGC_ACATGT // 842 // 14795519 // 14796360","0.4417 // 0.5583 // Caucasian /// 0.6444 // 0.3556 // Han Chinese /// 0.6444 // 0.3556 // Japanese /// 0.575 // 0.425 // Yoruban","0.5833 // Caucasian /// 0.3111 // Han Chinese /// 0.4889 // Japanese /// 0.45 // Yoruban","60.0 // Caucasian /// 45.0 // Han Chinese /// 45.0 // Japanese /// 60.0 // Yoruban","YES","reverse","---","6","0","YES","C // Caucasian /// T // Han Chinese /// T // Japanese /// T // Yoruban","0.4417 // Caucasian /// 0.3556 // Han Chinese /// 0.3556 // Japanese /// 0.425 // Yoruban","0.4460951","---"
"SNP_A-1780400","rs12022561","1","80008407","+","0","p31.1","GGATACACTGTTCTTA[C/T]GAATTCTGATGGACTT","C","T","NR_002944 // downstream // 680620 // --- // HNRPA1L-2 // 664709 // heterogeneous nuclear ribonucleoprotein A1 pseudogene /// XR_039006 // downstream // 247925 // --- // ADH5P3 // 100131810 // alcohol dehydrogenase 5 (class III), chi polypeptide, pseudogene 3","104.534597106958 // D1S500 // D1S465 // --- // --- /// 106.865428267252 // D1S2618 // D1S465 // --- // --- /// 97.4972320054301 // --- // --- // TSC61261 // TSC54515","D1S1581 // downstream // 5217 /// D1S3225 // upstream // 104396","StyI // CCAAGG_CCATGG // 707 // 80008077 // 80008783","0.175 // 0.825 // Caucasian /// 0.6556 // 0.3444 // Han Chinese /// 0.5778 // 0.4222 // Japanese /// 0.075 // 0.925 // Yoruban","0.2833 // Caucasian /// 0.5556 // Han Chinese /// 0.4 // Japanese /// 0.15 // Yoruban","60.0 // Caucasian /// 45.0 // Han Chinese /// 45.0 // Japanese /// 60.0 // Yoruban","YES","same","Variation_8918 // chr1:79841670-81616474 // Affymetrix 500K SNP Mapping Array // 17911159 // Pinto et al. (2007) // CopyNumber","6","0","YES","C // Caucasian /// T // Han Chinese /// T // Japanese /// C // Yoruban","0.175 // Caucasian /// 0.3444 // Han Chinese /// 0.4222 // Japanese /// 0.075 // Yoruban","0.3558473","---"
"SNP_A-1780368","rs1427609","2","137190920","-","0","q22.1","GGATAATGCAGACAAG[A/G]AGGTAAACCATACACA","A","G","NM_001080427 // upstream // 274011 // Hs.68533 // THSD7B // 80731 // thrombospondin, type I, domain containing 7B /// XR_018377 // upstream // 385234 // --- // LOC648390 // 648390 // similar to ubiquitin B","149.644426456235 // D2S2196 // D2S2376 // --- // --- /// 146.065435121658 // D2S1334 // D2S2376 // --- // --- /// 139.219081453691 // D2S2196 // --- // --- // TSC531482","D2S442 // downstream // 215180 /// D2S314 // upstream // 62166","StyI // CCTAGG_CCAAGG // 824 // 137190535 // 137191358","0.475 // 0.525 // Caucasian /// 0.7 // 0.3 // Han Chinese /// 0.5778 // 0.4222 // Japanese /// 0.3167 // 0.6833 // Yoruban","0.6167 // Caucasian /// 0.3778 // Han Chinese /// 0.5778 // Japanese /// 0.4333 // Yoruban","60.0 // Caucasian /// 45.0 // Han Chinese /// 45.0 // Japanese /// 60.0 // Yoruban","YES","same","---","8","0","YES","A // Caucasian /// G // Han Chinese /// G // Japanese /// A // Yoruban","0.475 // Caucasian /// 0.3 // Han Chinese /// 0.4222 // Japanese /// 0.3167 // Yoruban","0.3929992","---"
"SNP_A-1780367","rs3740547","10","129096903","-","0","q26.2","GGATAATGATGTCCAC[A/G]CTTTTTCTTGTTTTTG","A","G","NM_001380 // intron // 0 // Hs.645702 // DOCK1 // 1793 // dedicator of cytokinesis 1","159.203080482995 // D10S1782 // D10S217 // --- // --- /// 156.18142559554 // D10S1703 // D10S1727 // --- // --- /// 149.832664293459 // D10S575 // --- // --- // TSC994704","D10S1862 // downstream // 3191 /// D10S1223 // upstream // 53919","StyI // CCTTGG_CCATGG // 1749 // 129095718 // 129097466 /// NspI // ACATGT_ACATGC // 496 // 129096600 // 129097095","0.4667 // 0.5333 // Caucasian /// 0.4222 // 0.5778 // Han Chinese /// 0.2889 // 0.7111 // Japanese /// 0.4667 // 0.5333 // Yoruban","0.6 // Caucasian /// 0.4 // Han Chinese /// 0.3556 // Japanese /// 0.4667 // Yoruban","60.0 // Caucasian /// 45.0 // Han Chinese /// 45.0 // Japanese /// 60.0 // Yoruban","YES","same","Variation_3826 // chr10:128798515-129129012 // BAC Array CGH // 17122850 // Redon et al. (2006) // CopyNumber","6","0","YES","A // Caucasian /// A // Han Chinese /// A // Japanese /// A // Yoruban","0.4667 // Caucasian /// 0.4222 // Han Chinese /// 0.2889 // Japanese /// 0.4667 // Yoruban","0.4361751","---"
"SNP_A-1780366","rs13336225","16","4221944","-","0","p13.3","GGATAATGATACTTGC[C/T]CTATTTCCAGCATGGG","C","T","NM_001098814 // intron // 0 // Hs.10041 // SRL // 6345 // sarcalumenin","10.7612053752268 // D16S3027 // D16S3072 // --- // --- /// 8.61543170081915 // D16S3065 // D16S423 // --- // --- /// 12.0325298501848 // D16S3024 // --- // --- // TSC505838","D16S3084 // downstream // 11882 /// D16S3315 // upstream // 14073","StyI // CCAAGG_CCTTGG // 616 // 4221699 // 4222314","0.2333 // 0.7667 // Caucasian /// 0.0889 // 0.9111 // Han Chinese /// 0.0778 // 0.9222 // Japanese /// 0.6667 // 0.3333 // Yoruban","0.4 // Caucasian /// 0.1333 // Han Chinese /// 0.1556 // Japanese /// 0.4333 // Yoruban","60.0 // Caucasian /// 45.0 // Han Chinese /// 45.0 // Japanese /// 60.0 // Yoruban","YES","reverse","Variation_8810 // chr16:4109390-4228924 // Affymetrix 500K SNP Mapping Array // 17911159 // Pinto et al. (2007) // CopyNumber","6","0","YES","C // Caucasian /// C // Han Chinese /// C // Japanese /// T // Yoruban","0.2333 // Caucasian /// 0.0889 // Han Chinese /// 0.0778 // Japanese /// 0.3333 // Yoruban","0.513533","---"
"SNP_A-1780365","rs17108533","14","70319555","-","0","q24.2","GGATAATGACCTTCCA[A/G]GAAGAGTAAAAGTGAC","A","G","NM_033141 // intron // 0 // Hs.593542 // MAP3K9 // 4293 // mitogen-activated protein kinase kinase kinase 9","69.2180288049109 // D14S258 // D14S1002 // --- // --- /// 77.0884788328906 // D14S251 // D14S277 // --- // --- /// 64.0470065378682 // --- // --- // TSC51743 // TSC56164","D14S102E // downstream // 57678 /// D14S1002 // upstream // 51121","NspI // GCATGT_ACATGT // 946 // 70318746 // 70319691","0.075 // 0.925 // Caucasian /// 0.0111 // 0.9889 // Han Chinese /// 0.0 // 1.0 // Japanese /// 0.1833 // 0.8167 // Yoruban","0.1167 // Caucasian /// 0.0222 // Han Chinese /// 0.0 // Japanese /// 0.3667 // Yoruban","60.0 // Caucasian /// 45.0 // Han Chinese /// 45.0 // Japanese /// 60.0 // Yoruban","YES","reverse","---","6","0","YES","A // Caucasian /// A // Han Chinese /// A // Japanese /// A // Yoruban","0.075 // Caucasian /// 0.0111 // Han Chinese /// 0.0 // Japanese /// 0.1833 // Yoruban","0.4128532","---"
"SNP_A-1780364","rs2623587","8","3543676","-","0","p23.2","GGATAATCTTCAGTAA[G/T]GAACATGATCCTCTTT","G","T","NM_033225 // intron // 0 // Hs.571466 // CSMD1 // 64478 // CUB and Sushi multiple domains 1","6.41760788811836 // D8S1806 // D8S262 // --- // --- /// 3.69409472815247 // D8S264 // D8S518 // --- // --- /// 7.96590497526695 // --- // --- // TSC236072 // TSC511140","D8S1824 // downstream // 3816 /// D8S1781 // upstream // 21781","NspI // GCATGC_ACATGT // 375 // 3543464 // 3543838","0.1417 // 0.8583 // Caucasian /// 0.0111 // 0.9889 // Han Chinese /// 0.0111 // 0.9889 // Japanese /// 0.2833 // 0.7167 // Yoruban","0.2167 // Caucasian /// 0.0222 // Han Chinese /// 0.0222 // Japanese /// 0.4667 // Yoruban","60.0 // Caucasian /// 45.0 // Han Chinese /// 45.0 // Japanese /// 60.0 // Yoruban","YES","same","---","8","0","YES","G // Caucasian /// G // Han Chinese /// G // Japanese /// G // Yoruban","0.1417 // Caucasian /// 0.0111 // Han Chinese /// 0.0111 // Japanese /// 0.2833 // Yoruban","0.3891612","---"
"SNP_A-1780363","rs16974879","18","37366254","+","0","q12.3","GGATAATCCAGCAAGA[A/T]AATGTTTTTGTGATCT","A","T","NM_002647 // upstream // 422942 // Hs.464971 // PIK3C3 // 5289 // phosphoinositide-3-kinase, class 3 /// NR_002838 // upstream // 11695 // --- // KC6 // 641516 // keratoconus gene 6","61.4770411987386 // D18S1130 // D18S34 // --- // --- /// 64.3671699661309 // D18S1128 // D18S72 // --- // --- /// 65.0468987770799 // --- // --- // TSC474359 // TSC42944","D18S954 // downstream // 194189 /// D18S34 // upstream // 135949","StyI // CCAAGG_CCATGG // 1482 // 37364848 // 37366329 /// NspI // GCATGT_ACATGC // 798 // 37366115 // 37366912","0.975 // 0.025 // Caucasian /// 0.8667 // 0.1333 // Han Chinese /// 0.8778 // 0.1222 // Japanese /// 0.9333 // 0.0667 // Yoruban","0.05 // Caucasian /// 0.2667 // Han Chinese /// 0.2444 // Japanese /// 0.1333 // Yoruban","60.0 // Caucasian /// 45.0 // Han Chinese /// 45.0 // Japanese /// 60.0 // Yoruban","YES","same","---","6","0","YES","T // Caucasian /// T // Han Chinese /// T // Japanese /// T // Yoruban","0.025 // Caucasian /// 0.1333 // Han Chinese /// 0.1222 // Japanese /// 0.0667 // Yoruban","0.3742552","---"
"SNP_A-1780362","rs6092385","20","54921793","-","0","q13.31","GGATAATCATGGTACC[A/C]CTTCATGTTTCATTGG","A","C","XM_001133409 // downstream // 242714 // --- // LOC728902 // 728902 // hypothetical LOC728902 /// NM_003222 // downstream // 274050 // Hs.473152 // TFAP2C // 7022 // transcription factor AP-2 gamma (activating enhancer binding protein 2 gamma)","92.6166624469298 // D20S100 // D20S158 // --- // --- /// 86.3039558632225 // UNKNOWN // D20S430 // --- // --- /// 82.4784068938174 // --- // --- // TSC48896 // TSC194174","D20S743 // downstream // 394090 /// D20S149 // upstream // 25544","StyI // CCAAGG_CCTAGG // 490 // 54921741 // 54922230 /// NspI // GCATGC_ACATGC // 1215 // 54921331 // 54922545","0.2333 // 0.7667 // Caucasian /// 0.2556 // 0.7444 // Han Chinese /// 0.2 // 0.8 // Japanese /// 0.2333 // 0.7667 // Yoruban","0.3667 // Caucasian /// 0.4222 // Han Chinese /// 0.2667 // Japanese /// 0.3333 // Yoruban","60.0 // Caucasian /// 45.0 // Han Chinese /// 45.0 // Japanese /// 60.0 // Yoruban","YES","reverse","---","6","0","YES","A // Caucasian /// A // Han Chinese /// A // Japanese /// A // Yoruban","0.2333 // Caucasian /// 0.2556 // Han Chinese /// 0.2 // Japanese /// 0.2333 // Yoruban","0.478617","---"
"SNP_A-1780361","rs10906851","10","15265356","+","0","p13","GGATAATCAGTCTATC[A/G]AGGGAAAATGTGTTAG","A","G","NM_001010924 // downstream // 28295 // Hs.66762 // FAM171A1 // 221061 // family with sequence similarity 171, member A1 /// NM_004808 // upstream // 14655 // Hs.60339 // NMT2 // 9397 // N-myristoyltransferase 2","36.5474554086459 // D10S1168 // D10S1653 // --- // --- /// 39.3645531154171 // D10S191 // D10S1653 // --- // --- /// 37.797448650201 // D10S191 // --- // --- // TSC826300","D10S2335 // downstream // 38343 /// D10S1296E // upstream // 28368","StyI // CCAAGG_CCAAGG // 312 // 15265309 // 15265620 /// NspI // GCATGC_GCATGC // 1174 // 15264311 // 15265484","0.7333 // 0.2667 // Caucasian /// 0.6222 // 0.3778 // Han Chinese /// 0.6556 // 0.3444 // Japanese /// 0.4833 // 0.5167 // Yoruban","0.4 // Caucasian /// 0.4889 // Han Chinese /// 0.3333 // Japanese /// 0.5 // Yoruban","60.0 // Caucasian /// 45.0 // Han Chinese /// 45.0 // Japanese /// 60.0 // Yoruban","YES","same","---","6","0","YES","G // Caucasian /// G // Han Chinese /// G // Japanese /// A // Yoruban","0.2667 // Caucasian /// 0.3778 // Han Chinese /// 0.3444 // Japanese /// 0.4833 // Yoruban","0.4437951","---"
"SNP_A-1780360","rs10746194","12","80533829","+","0","q21.31","GGATAATCACTAGAGC[A/C]ATGTCCTTGAGTAGAT","A","C","NM_003625 // intron // 0 // Hs.506216 // PPFIA2 // 8499 // protein tyrosine phosphatase, receptor type, f polypeptide (PTPRF), interacting protein (liprin), alpha 2","95.298327637311 // D12S326 // D12S1708 // --- // --- /// 90.7594884671604 // D12S64 // D12S106 // --- // --- /// 89.2343044393226 // D12S1297 // --- // --- // TSC63355","D12S1434 // downstream // 271234 /// D12S106 // upstream // 19831","NspI // GCATGT_GCATGT // 179 // 80533749 // 80533927","0.725 // 0.275 // Caucasian /// 0.8444 // 0.1556 // Han Chinese /// 0.8222 // 0.1778 // Japanese /// 0.2583 // 0.7417 // Yoruban","0.3833 // Caucasian /// 0.2222 // Han Chinese /// 0.2667 // Japanese /// 0.3833 // Yoruban","60.0 // Caucasian /// 45.0 // Han Chinese /// 45.0 // Japanese /// 60.0 // Yoruban","YES","same","Variation_4774 // chr12:80380972-80564119 // BAC Array CGH // 17160897 // Wong et al. (2007) // CopyNumber","8","0","YES","C // Caucasian /// C // Han Chinese /// C // Japanese /// A // Yoruban","0.275 // Caucasian /// 0.1556 // Han Chinese /// 0.1778 // Japanese /// 0.2583 // Yoruban","0.3470433","---"
"SNP_A-1780551","rs12454921","18","52924726","-","0","q21.31","GGATATCAAAGTTCCA[A/G]GATGTCTTTTGAGGTT","A","G","NM_015879 // upstream // 245992 // Hs.23172 // ST8SIA3 // 51046 // ST8 alpha-N-acetyl-neuraminide alpha-2,8-sialyltransferase 3 /// NM_015285 // downstream // 76692 // Hs.465213 // WDR7 // 23335 // WD repeat domain 7","77.6893686345296 // D18S1152 // D18S1144 // --- // --- /// 79.8578612782982 // D18S39 // D18S858 // --- // --- /// 79.9817673628658 // --- // --- // TSC46653 // TSC470145","D18S1152 // downstream // 57209 /// D18S971 // upstream // 88587","StyI // CCTTGG_CCTTGG // 728 // 52924072 // 52924799 /// NspI // ACATGT_ACATGT // 1139 // 52923797 // 52924935","0.0583 // 0.9417 // Caucasian /// 0.1 // 0.9 // Han Chinese /// 0.3 // 0.7 // Japanese /// 0.0 // 1.0 // Yoruban","0.1167 // Caucasian /// 0.1556 // Han Chinese /// 0.3778 // Japanese /// 0.0 // Yoruban","60.0 // Caucasian /// 45.0 // Han Chinese /// 45.0 // Japanese /// 60.0 // Yoruban","YES","reverse","---","6","0","YES","A // Caucasian /// A // Han Chinese /// A // Japanese /// A // Yoruban","0.0583 // Caucasian /// 0.1 // Han Chinese /// 0.3 // Japanese /// 0.0 // Yoruban","0.4128992","---"
"SNP_A-1780358","rs17325399","5","54442707","+","0","q11.2","GGATAATACATATTCA[A/G]ACCAATAACATACAGC","A","G","NM_001145734 // downstream // 1872 // Hs.669184 // CDC20B // 166979 // cell division cycle 20 homolog B (S. cerevisiae) /// NM_006144 // downstream // 871 // Hs.90708 // GZMA // 3001 // granzyme A (granzyme 1, cytotoxic T-lymphocyte-associated serine esterase 3)","70.1601759256984 // D5S2076 // D5S645 // --- // --- /// 62.4491689961378 // D5S2076 // D5S2068 // --- // --- /// 62.8883024925915 // --- // --- // TSC529024 // TSC226185","D5S1741 // downstream // 149692 /// D5S2546 // upstream // 393390","StyI // CCTAGG_CCATGG // 511 // 54442325 // 54442835","1.0 // 0.0 // Caucasian /// 1.0 // 0.0 // Han Chinese /// 1.0 // 0.0 // Japanese /// 0.8083 // 0.1917 // Yoruban","0.0 // Caucasian /// 0.0 // Han Chinese /// 0.0 // Japanese /// 0.2167 // Yoruban","60.0 // Caucasian /// 45.0 // Han Chinese /// 45.0 // Japanese /// 60.0 // Yoruban","YES","same","Variation_36418 // chr5:54413754-54457644 // Paired End Mapping // 18451855 // Kidd et al. (2008) // CopyNumber","6","0","YES","G // Caucasian /// G // Han Chinese /// G // Japanese /// G // Yoruban","0.0 // Caucasian /// 0.0 // Han Chinese /// 0.0 // Japanese /// 0.1917 // Yoruban","0.4007832","---"
"SNP_A-1780550","rs7965238","12","32113857","+","0","p11.21","GGATATATTTTCACAG[C/T]AGCTTTTAGTGTAGCC","C","T","NM_001003398 // upstream // 37594 // Hs.505202 // BICD1 // 636 // bicaudal D homolog 1 (Drosophila) /// NM_018169 // downstream // 76551 // Hs.445129 // C12orf35 // 55196 // chromosome 12 open reading frame 35","55.196825783519 // D12S1621 // D12S345 // --- // --- /// 52.8928122805497 // D12S1621 // D12S345 // --- // --- /// 51.1236167924795 // D12S1621 // D12S1692 // --- // ---","D12S1579 // downstream // 27848 /// D12S1308 // upstream // 50601","StyI // CCAAGG_CCTTGG // 747 // 32113382 // 32114128 /// NspI // GCATGC_GCATGC // 1872 // 32112901 // 32114772","0.85 // 0.15 // Caucasian /// 0.9667 // 0.0333 // Han Chinese /// 0.9889 // 0.0111 // Japanese /// 0.8167 // 0.1833 // Yoruban","0.3 // Caucasian /// 0.0222 // Han Chinese /// 0.0222 // Japanese /// 0.3333 // Yoruban","60.0 // Caucasian /// 45.0 // Han Chinese /// 45.0 // Japanese /// 60.0 // Yoruban","YES","same","---","6","0","YES","T // Caucasian /// T // Han Chinese /// T // Japanese /// T // Yoruban","0.15 // Caucasian /// 0.0333 // Han Chinese /// 0.0111 // Japanese /// 0.1833 // Yoruban","0.4219932","---"
"SNP_A-1780357","rs2713901","15","54398617","-","0","q21.3","GGATAATACAGATGGA[C/T]GATACAGATTTTTAAA","C","T","NM_198524 // upstream // 46318 // Hs.511476 // TEX9 // 374618 // testis expressed 9 /// NM_022841 // upstream // 75842 // Hs.282855 // RFX7 // 64864 // regulatory factor X, 7","53.761971760522 // D15S1049 // D15S648 // --- // --- /// 47.7383118746007 // D15S1016 // D15S648 // --- // --- /// 49.8467793173013 // --- // D15S998 // TSC522616 // ---","D15S962 // downstream // 36302 /// D15S924 // upstream // 377401","StyI // CCTAGG_CCTAGG // 646 // 54398503 // 54399148 /// NspI // ACATGC_GCATGT // 599 // 54398455 // 54399053","0.0 // 1.0 // Caucasian /// 0.0889 // 0.9111 // Han Chinese /// 0.1 // 0.9 // Japanese /// 0.1 // 0.9 // Yoruban","0.0 // Caucasian /// 0.1778 // Han Chinese /// 0.2 // Japanese /// 0.2 // Yoruban","60.0 // Caucasian /// 45.0 // Han Chinese /// 45.0 // Japanese /// 60.0 // Yoruban","YES","same","---","6","0","YES","C // Caucasian /// C // Han Chinese /// C // Japanese /// C // Yoruban","0.0 // Caucasian /// 0.0889 // Han Chinese /// 0.1 // Japanese /// 0.1 // Yoruban","0.3755792","---"
"SNP_A-1780352","rs17012816","4","88667542","+","0","q22.1","GGATAAGTGAGGACTA[C/T]GTGCACTTCAGATCTT","C","T","NM_001128310 // intron // 0 // Hs.62886 // SPARCL1 // 8404 // SPARC-like 1 (hevin) /// NM_004684 // intron // 0 // Hs.62886 // SPARCL1 // 8404 // SPARC-like 1 (hevin)","95.3514747314008 // D4S1542 // D4S2929 // --- // --- /// 95.869410402114 // D4S1534 // D4S2929 // --- // --- /// 95.8435547202882 // --- // --- // TSC260346 // TSC260791","D4S3294 // downstream // 190516 /// D4S564 // upstream // 61832","StyI // CCTAGG_CCTAGG // 461 // 88667355 // 88667815 /// NspI // ACATGC_ACATGT // 1857 // 88666042 // 88667898","0.2 // 0.8 // Caucasian /// 0.3444 // 0.6556 // Han Chinese /// 0.2556 // 0.7444 // Japanese /// 0.5333 // 0.4667 // Yoruban","0.3333 // Caucasian /// 0.4222 // Han Chinese /// 0.4222 // Japanese /// 0.5667 // Yoruban","60.0 // Caucasian /// 45.0 // Han Chinese /// 45.0 // Japanese /// 60.0 // Yoruban","YES","same","---","6","0","YES","C // Caucasian /// C // Han Chinese /// C // Japanese /// T // Yoruban","0.2 // Caucasian /// 0.3444 // Han Chinese /// 0.2556 // Japanese /// 0.4667 // Yoruban","0.3940632","---"
"SNP_A-1780351","rs5995963","22","39632919","-","0","q13.2","GGATAAGTGACCATAA[A/T]GGGGCTTGGTGGAGTG","A","T","NM_022098 // intron // 0 // Hs.529163 // XPNPEP3 // 63929 // X-prolyl aminopeptidase (aminopeptidase P) 3, putative","49.219080954344 // D22S423 // D22S276 // --- // --- /// 46.1926516748556 // D22S1156 // D22S1171 // --- // --- /// 40.731821175824 // --- // D22S1157 // TSC242417 // ---","D22S1256 // downstream // 29722 /// D22S1541 // upstream // 271987","StyI // CCAAGG_CCAAGG // 349 // 39632788 // 39633136 /// NspI // GCATGC_GCATGT // 1465 // 39632238 // 39633702","0.5083 // 0.4917 // Caucasian /// 0.9333 // 0.0667 // Han Chinese /// 0.9 // 0.1 // Japanese /// 0.5667 // 0.4333 // Yoruban","0.45 // Caucasian /// 0.1333 // Han Chinese /// 0.2 // Japanese /// 0.5667 // Yoruban","60.0 // Caucasian /// 45.0 // Han Chinese /// 45.0 // Japanese /// 60.0 // Yoruban","YES","reverse","---","6","0","YES","T // Caucasian /// T // Han Chinese /// T // Japanese /// T // Yoruban","0.4917 // Caucasian /// 0.0667 // Han Chinese /// 0.1 // Japanese /// 0.4333 // Yoruban","0.4453691","---"
"SNP_A-1780350","rs7785921","7","36729248","-","0","p14.2","GGATAAGTCTGATGGC[C/T]ACATGCTGCAAATGGA","C","T","NM_001637 // intron // 0 // Hs.488007 // AOAH // 313 // acyloxyacyl hydrolase (neutrophil)","57.3089132783688 // D7S2250 // D7S2209 // --- // --- /// 55.5977319643468 // D7S2251 // D7S2846 // --- // --- /// 46.802163927909 // D7S656 // --- // --- // TSC51248","D7S781 // downstream // 112152 /// D7S704 // upstream // 97739","StyI // CCAAGG_CCATGG // 533 // 36728829 // 36729361 /// NspI // GCATGT_ACATGC // 382 // 36729242 // 36729623","0.725 // 0.275 // Caucasian /// 0.9556 // 0.0444 // Han Chinese /// 0.9889 // 0.0111 // Japanese /// 0.975 // 0.025 // Yoruban","0.3833 // Caucasian /// 0.0889 // Han Chinese /// 0.0222 // Japanese /// 0.05 // Yoruban","60.0 // Caucasian /// 45.0 // Han Chinese /// 45.0 // Japanese /// 60.0 // Yoruban","YES","reverse","---","6","0","YES","T // Caucasian /// T // Han Chinese /// T // Japanese /// T // Yoruban","0.275 // Caucasian /// 0.0444 // Han Chinese /// 0.0111 // Japanese /// 0.025 // Yoruban","0.4158572","---"
"SNP_A-1780549","rs1423107","5","75468493","+","0","q13.3","GGATATATTGTGAAGA[C/T]CTTAATGCCAAGATAG","C","T","NM_014979 // intron // 0 // Hs.663229 // SV2C // 22987 // synaptic vesicle glycoprotein 2C","89.7091712989519 // D5S2003 // D5S424 // --- // --- /// 78.7390220305634 // D5S1404 // D5S1977 // --- // --- /// 79.8137043081195 // --- // --- // TSC49883 // TSC47629","D5S1404 // downstream // 152480 /// D5S1678E // upstream // 569052","StyI // CCATGG_CCAAGG // 751 // 75468239 // 75468989 /// NspI // ACATGT_ACATGC // 1080 // 75468282 // 75469361","1.0 // 0.0 // Caucasian /// 0.8667 // 0.1333 // Han Chinese /// 0.9667 // 0.0333 // Japanese /// 1.0 // 0.0 // Yoruban","0.0 // Caucasian /// 0.2667 // Han Chinese /// 0.0667 // Japanese /// 0.0 // Yoruban","60.0 // Caucasian /// 45.0 // Han Chinese /// 45.0 // Japanese /// 60.0 // Yoruban","YES","reverse","Variation_2582 // chr5:75462619-75510536 // Affymetrix 500K EA SNP Mapping Array // 17122850 // Redon et al. (2006) // CopyNumber /// Variation_8488 // chr5:75464771-75485900 // Affymetrix 500K SNP Mapping Array // 17911159 // Pinto et al. (2007) // CopyNumber /// Variation_8489 // chr5:75464771-75510677 // Affymetrix 500K SNP Mapping Array // 17911159 // Pinto et al. (2007) // CopyNumber /// Variation_9511 // chr5:75467195-75485883 // Illumina HumanHap550 BeadChip // 17921354 // Wang et al. (2007) // CopyNumber","6","0","YES","T // Caucasian /// T // Han Chinese /// T // Japanese /// T // Yoruban","0.0 // Caucasian /// 0.1333 // Han Chinese /// 0.0333 // Japanese /// 0.0 // Yoruban","0.4082792","---"
"SNP_A-1780547","rs3771596","2","159101785","+","0","q24.1","GGATATATTAGACCTG[A/C]AATAAATGGTTGTTCG","A","C","NM_003628 // intron // 0 // Hs.407580 // PKP4 // 8502 // plakophilin 4 /// NM_001005476 // intron // 0 // Hs.407580 // PKP4 // 8502 // plakophilin 4","167.167042060094 // D2S142 // D2S306 // --- // --- /// 162.471969128829 // D2S284 // D2S354 // --- // --- /// 157.8942831251 // --- // --- // TSC536454 // TSC65548","D2S1320 // downstream // 14732 /// D2S1991 // upstream // 74694","StyI // CCTTGG_CCATGG // 483 // 159101765 // 159102247","0.2583 // 0.7417 // Caucasian /// 0.1889 // 0.8111 // Han Chinese /// 0.2222 // 0.7778 // Japanese /// 0.0833 // 0.9167 // Yoruban","0.3167 // Caucasian /// 0.3778 // Han Chinese /// 0.3556 // Japanese /// 0.1333 // Yoruban","60.0 // Caucasian /// 45.0 // Han Chinese /// 45.0 // Japanese /// 60.0 // Yoruban","YES","same","---","6","0","YES","A // Caucasian /// A // Han Chinese /// A // Japanese /// A // Yoruban","0.2583 // Caucasian /// 0.1889 // Han Chinese /// 0.2222 // Japanese /// 0.0833 // Yoruban","0.3939692","---"
"SNP_A-1780544","rs17025902","12","95701457","-","0","q23.1","GGATATATCCTGAAAA[C/T]GTACAATGAGTTAACA","C","T","XM_001717978 // intron // 0 // --- // LOC387876 // 387876 // similar to mCG112958 /// XM_944873 // intron // 0 // --- // LOC387876 // 387876 // similar to mCG112958","108.137818084883 // D12S348 // D12S2081 // --- // --- /// 101.710908551882 // D12S1716 // D12S1041 // --- // --- /// 100.764370513869 // D12S348 // --- // --- // TSC59273","D12S1055 // downstream // 118949 /// D12S143 // upstream // 193138","NspI // GCATGT_GCATGC // 312 // 95701353 // 95701664","0.0 // 1.0 // Caucasian /// 0.1111 // 0.8889 // Han Chinese /// 0.1 // 0.9 // Japanese /// 0.0 // 1.0 // Yoruban","0.0 // Caucasian /// 0.1778 // Han Chinese /// 0.1556 // Japanese /// 0.0 // Yoruban","60.0 // Caucasian /// 45.0 // Han Chinese /// 45.0 // Japanese /// 60.0 // Yoruban","YES","reverse","---","6","0","YES","C // Caucasian /// C // Han Chinese /// C // Japanese /// C // Yoruban","0.0 // Caucasian /// 0.1111 // Han Chinese /// 0.1 // Japanese /// 0.0 // Yoruban","0.3780352","---"
"SNP_A-1780542","rs1672866","16","55628876","+","0","q13","GGATATAGGCTGCTCA[C/T]GGTTTATACCTCTGGA","C","T","NM_032206 // intron // 0 // Hs.528836 // NLRC5 // 84166 // NLR family, CARD domain containing 5","73.0630090395751 // D16S408 // D16S3057 // --- // --- /// 76.3364560958435 // D16S3112 // D16S3057 // --- // --- /// 71.4550644120453 // --- // --- // TSC458726 // TSC61460","D16S3244 // downstream // 53796 /// D16S2726 // upstream // 42491","StyI // CCTTGG_CCTTGG // 119 // 55628782 // 55628900 /// NspI // ACATGC_ACATGC // 560 // 55628573 // 55629132","0.775 // 0.225 // Caucasian /// 0.4111 // 0.5889 // Han Chinese /// 0.4556 // 0.5444 // Japanese /// 0.55 // 0.45 // Yoruban","0.3833 // Caucasian /// 0.5556 // Han Chinese /// 0.4222 // Japanese /// 0.5 // Yoruban","60.0 // Caucasian /// 45.0 // Han Chinese /// 45.0 // Japanese /// 60.0 // Yoruban","YES","reverse","---","6","0","YES","T // Caucasian /// C // Han Chinese /// C // Japanese /// T // Yoruban","0.225 // Caucasian /// 0.4111 // Han Chinese /// 0.4556 // Japanese /// 0.45 // Yoruban","0.481291","---"
"SNP_A-1780349","rs17138822","16","5891936","-","0","p13.3","GGATAAGTCGCTTCTA[C/G]GTGGAGAACCAAAGAA","C","G","NM_001142333 // upstream // 117196 // Hs.459842 // A2BP1 // 54715 // ataxin 2-binding protein 1 /// NM_199185 // downstream // 534927 // Hs.557550 // NPM1 // 4869 // nucleophosmin (nucleolar phosphoprotein B23, numatrin)","13.8780958292872 // D16S3072 // D16S423 // --- // --- /// 10.2696551913555 // D16S3065 // D16S423 // --- // --- /// 15.4955210972836 // --- // --- // TSC59315 // TSC628969","D16S2822 // downstream // 32696 /// D16S423 // upstream // 91205","StyI // CCTTGG_CCATGG // 1644 // 5890928 // 5892571 /// NspI // GCATGT_GCATGT // 531 // 5891529 // 5892059","0.0 // 1.0 // Caucasian /// 0.0 // 1.0 // Han Chinese /// 0.0 // 1.0 // Japanese /// 0.161 // 0.839 // Yoruban","0.0 // Caucasian /// 0.0 // Han Chinese /// 0.0 // Japanese /// 0.2881 // Yoruban","60.0 // Caucasian /// 45.0 // Han Chinese /// 45.0 // Japanese /// 60.0 // Yoruban","YES","reverse","---","6","0","YES","C // Caucasian /// C // Han Chinese /// C // Japanese /// C // Yoruban","0.0 // Caucasian /// 0.0 // Han Chinese /// 0.0 // Japanese /// 0.161 // Yoruban","0.4329071","164040 // Leukemia, acute myeloid // 601626 // NM_199185 // downstream /// 164040 // Leukemia, acute promyelocytic // 0 // NM_199185 // downstream"
"SNP_A-1780541","rs4503732","15","44429555","-","0","q21.1","GGATATAGCTCAATGA[G/T]TATGCAGCCTTAAATA","G","T","NM_024966 // upstream // 1368422 // Hs.511265 // SEMA6D // 80031 // sema domain, transmembrane domain (TM), and cytoplasmic domain, (semaphorin) 6D /// NM_021199 // downstream // 658785 // Hs.511251 // SQRDL // 58472 // sulfide quinone reductase-like (yeast)","44.8866820461145 // D15S659 // D15S1006 // --- // --- /// 43.7971925005584 // D15S659 // D15S1006 // --- // --- /// 42.9025193575905 // --- // --- // TSC585384 // TSC955261","D15S830 // downstream // 37432 /// D15S933 // upstream // 498270","StyI // CCTTGG_CCATGG // 870 // 44429243 // 44430112 /// NspI // GCATGC_ACATGT // 468 // 44429179 // 44429646","0.025 // 0.975 // Caucasian /// 0.3222 // 0.6778 // Han Chinese /// 0.3444 // 0.6556 // Japanese /// 0.275 // 0.725 // Yoruban","0.05 // Caucasian /// 0.4222 // Han Chinese /// 0.5111 // Japanese /// 0.45 // Yoruban","60.0 // Caucasian /// 45.0 // Han Chinese /// 45.0 // Japanese /// 60.0 // Yoruban","YES","reverse","---","6","0","YES","G // Caucasian /// G // Han Chinese /// G // Japanese /// G // Yoruban","0.025 // Caucasian /// 0.3222 // Han Chinese /// 0.3444 // Japanese /// 0.275 // Yoruban","0.3744752","---"
"SNP_A-1780348","rs9461060","6","24872901","-","0","p22.2","GGATAAGTAGGCGCTA[A/G]ACAGGCGGGGGCCAGA","A","G","NM_015895 // upstream // 10241 // Hs.234896 // GMNN // 51053 // geminin, DNA replication inhibitor /// XM_001714068 // downstream // 12992 // --- // LOC100130509 // 100130509 // hypothetical protein LOC100130509","48.7234940230142 // D6S2439 // D6S1554 // --- // --- /// 42.1369704520336 // D6S461 // D6S1554 // --- // --- /// 47.7811763376594 // --- // --- // TSC61110 // TSC62715","D6S2034 // downstream // 59756 /// D6S2297 // upstream // 6770","StyI // CCTTGG_CCAAGG // 1125 // 24872798 // 24873922 /// NspI // ACATGC_ACATGT // 431 // 24872491 // 24872921","1.0 // 0.0 // Caucasian /// 0.9556 // 0.0444 // Han Chinese /// 0.9545 // 0.0455 // Japanese /// 0.7167 // 0.2833 // Yoruban","0.0 // Caucasian /// 0.0889 // Han Chinese /// 0.0909 // Japanese /// 0.3667 // Yoruban","60.0 // Caucasian /// 45.0 // Han Chinese /// 45.0 // Japanese /// 60.0 // Yoruban","YES","reverse","---","6","0","YES","G // Caucasian /// G // Han Chinese /// G // Japanese /// G // Yoruban","0.0 // Caucasian /// 0.0444 // Han Chinese /// 0.0455 // Japanese /// 0.2833 // Yoruban","0.4154972","---"
"SNP_A-1780540","rs10101449","8","57990051","-","0","q12.1","GGATATAGCACAATAA[G/T]GAAATGGATTACTATG","G","T","NM_017813 // downstream // 42991 // Hs.716471 // IMPAD1 // 54928 // inositol monophosphatase domain containing 1 /// XR_016813 // upstream // 374472 // --- // LOC389662 // 389662 // similar to hCG1984745","69.2271994452439 // D8S166 // D8S1113 // --- // --- /// 72.2291215924731 // D8S166 // D8S374 // --- // --- /// 64.7297996441154 // --- // --- // TSC56764 // TSC520297","D8S125 // downstream // 90430 /// D8S1039 // upstream // 269016","NspI // GCATGT_ACATGC // 409 // 57989881 // 57990289","0.4917 // 0.5083 // Caucasian /// 0.1444 // 0.8556 // Han Chinese /// 0.1667 // 0.8333 // Japanese /// 0.3167 // 0.6833 // Yoruban","0.55 // Caucasian /// 0.2889 // Han Chinese /// 0.3333 // Japanese /// 0.4 // Yoruban","60.0 // Caucasian /// 45.0 // Han Chinese /// 45.0 // Japanese /// 60.0 // Yoruban","YES","reverse","---","6","0","YES","G // Caucasian /// G // Han Chinese /// G // Japanese /// G // Yoruban","0.4917 // Caucasian /// 0.1444 // Han Chinese /// 0.1667 // Japanese /// 0.3167 // Yoruban","0.3836952","---"
"SNP_A-1780347","rs7498265","16","47445773","+","0","q12.1","GGATAAGTAGGACCAG[C/T]CATATAAAAAGCTGGA","C","T","NM_004352 // downstream // 423938 // Hs.458423 // CBLN1 // 869 // cerebellin 1 precursor /// XM_001127579 // downstream // 215642 // Hs.684343 // LOC728504 // 728504 // hypothetical LOC728504","58.3480619707678 // D16S3044 // D16S540 // --- // --- /// 58.2384556756546 // D16S3145 // D16S517 // --- // --- /// 60.155852836311 // --- // --- // TSC51115 // TSC933209","D16S409 // downstream // 112419 /// D16S477 // upstream // 34318","NspI // ACATGT_GCATGT // 487 // 47445331 // 47445817","0.2167 // 0.7833 // Caucasian /// 0.0333 // 0.9667 // Han Chinese /// 0.0333 // 0.9667 // Japanese /// 0.1083 // 0.8917 // Yoruban","0.3667 // Caucasian /// 0.0667 // Han Chinese /// 0.0667 // Japanese /// 0.2167 // Yoruban","60.0 // Caucasian /// 45.0 // Han Chinese /// 45.0 // Japanese /// 60.0 // Yoruban","YES","same","---","8","0","YES","C // Caucasian /// C // Han Chinese /// C // Japanese /// C // Yoruban","0.2167 // Caucasian /// 0.0333 // Han Chinese /// 0.0333 // Japanese /// 0.1083 // Yoruban","0.4308431","---"
"SNP_A-1780346","rs10203791","2","6540146","-","0","p25.2","GGATAAGGTTGGTATC[A/G]CTATTCAGGCAGGAAT","A","G","NM_207315 // downstream // 365757 // Hs.7155 // CMPK2 // 129607 // cytidine monophosphate (UMP-CMP) kinase 2, mitochondrial /// NR_026833 // downstream // 494331 // --- // LOC400940 // 400940 // hypothetical LOC400940","14.8280794490834 // D2S205 // D2S330 // --- // --- /// 13.8208913274587 // D2S2166 // D2S330 // --- // --- /// 13.1018022918146 // --- // D2S281 // TSC514233 // ---","D2S1377 // downstream // 135380 /// D2S281 // upstream // 35505","StyI // CCATGG_CCTAGG // 861 // 6539454 // 6540314 /// NspI // ACATGC_ACATGC // 587 // 6539866 // 6540452","1.0 // 0.0 // Caucasian /// 1.0 // 0.0 // Han Chinese /// 1.0 // 0.0 // Japanese /// 0.925 // 0.075 // Yoruban","0.0 // Caucasian /// 0.0 // Han Chinese /// 0.0 // Japanese /// 0.15 // Yoruban","60.0 // Caucasian /// 45.0 // Han Chinese /// 45.0 // Japanese /// 60.0 // Yoruban","YES","reverse","---","6","0","YES","G // Caucasian /// G // Han Chinese /// G // Japanese /// G // Yoruban","0.0 // Caucasian /// 0.0 // Han Chinese /// 0.0 // Japanese /// 0.075 // Yoruban","0.3924912","---"
"SNP_A-1780345","rs7921545","10","14183642","-","0","p13","GGATAAGGTATGACAT[A/C]AGTAGAACGTGTCATC","A","C","NM_018027 // intron // 0 // Hs.330463 // FRMD4A // 55691 // FERM domain containing 4A","35.1199541305775 // D10S1707 // D10S1664 // --- // --- /// 35.758909393639 // D10S527 // D10S1664 // --- // --- /// 35.2394684084589 // --- // D10S1664 // TSC599491 // ---","D10S485E // downstream // 82565 /// D10S1270E // upstream // 139921","StyI // CCTAGG_CCAAGG // 734 // 14183563 // 14184296 /// NspI // GCATGT_GCATGC // 1999 // 14182218 // 14184216","0.425 // 0.575 // Caucasian /// 0.2556 // 0.7444 // Han Chinese /// 0.2778 // 0.7222 // Japanese /// 0.7667 // 0.2333 // Yoruban","0.4167 // Caucasian /// 0.3778 // Han Chinese /// 0.4222 // Japanese /// 0.4 // Yoruban","60.0 // Caucasian /// 45.0 // Han Chinese /// 45.0 // Japanese /// 60.0 // Yoruban","YES","reverse","---","6","0","YES","A // Caucasian /// A // Han Chinese /// A // Japanese /// C // Yoruban","0.425 // Caucasian /// 0.2556 // Han Chinese /// 0.2778 // Japanese /// 0.2333 // Yoruban","0.4305771","---"
"SNP_A-1780344","rs16948812","15","92569233","+","0","q26.2","GGATAAGGTACAATGG[G/T]AGTTCATTAAGCAGAG","G","T","NM_018349 // upstream // 73200 // Hs.592017 // MCTP2 // 55784 // multiple C2 domains, transmembrane 2 /// XM_001132563 // upstream // 395826 // --- // LOC728292 // 728292 // hypothetical LOC728292","108.713164153555 // D15S130 // D15S816 // --- // --- /// 99.456505953854 // UNKNOWN // D15S816 // --- // --- /// 101.531384180547 // D15S130 // --- // --- // TSC934302","D15S130 // downstream // 57060 /// D15S1038 // upstream // 205291","NspI // ACATGT_ACATGC // 897 // 92568857 // 92569753","0.0 // 1.0 // Caucasian /// 0.0 // 1.0 // Han Chinese /// 0.0 // 1.0 // Japanese /// 0.225 // 0.775 // Yoruban","0.0 // Caucasian /// 0.0 // Han Chinese /// 0.0 // Japanese /// 0.3167 // Yoruban","60.0 // Caucasian /// 45.0 // Han Chinese /// 45.0 // Japanese /// 60.0 // Yoruban","YES","same","---","6","0","YES","G // Caucasian /// G // Han Chinese /// G // Japanese /// G // Yoruban","0.0 // Caucasian /// 0.0 // Han Chinese /// 0.0 // Japanese /// 0.225 // Yoruban","0.3864212","---"
"SNP_A-1780342","rs2660228","16","4868340","+","0","p13.3","GGATAAGGGGAGAGCC[A/G]CTCGTATGGAAGCCAG","A","G","NM_001079514 // intron // 0 // Hs.440219 // UBN1 // 29855 // ubinuclein 1 /// NM_016936 // intron // 0 // Hs.440219 // UBN1 // 29855 // ubinuclein 1","11.9488321676316 // D16S3072 // D16S423 // --- // --- /// 9.25572425754321 // D16S3065 // D16S423 // --- // --- /// 12.8072219945032 // --- // --- // TSC505838 // TSC484657","D16S2965 // downstream // 5409 /// D16S2903 // upstream // 2531","StyI // CCAAGG_CCATGG // 623 // 4867839 // 4868461 /// NspI // GCATGT_GCATGT // 830 // 4868052 // 4868881","0.9167 // 0.0833 // Caucasian /// 0.9889 // 0.0111 // Han Chinese /// 1.0 // 0.0 // Japanese /// 0.4083 // 0.5917 // Yoruban","0.1333 // Caucasian /// 0.0222 // Han Chinese /// 0.0 // Japanese /// 0.55 // Yoruban","60.0 // Caucasian /// 45.0 // Han Chinese /// 45.0 // Japanese /// 60.0 // Yoruban","YES","same","Variation_5436 // chr16:4765922-5150981 // Illumina HumanHap300 BeadChip // 17116639 // Simon-Sanchez et al. (2007) // CopyNumber","6","0","YES","G // Caucasian /// G // Han Chinese /// G // Japanese /// A // Yoruban","0.0833 // Caucasian /// 0.0111 // Han Chinese /// 0.0 // Japanese /// 0.4083 // Yoruban","0.5158809","---"
"SNP_A-1780341","rs16981668","20","20124387","+","0","p11.23","GGATAAGGCCCAATTA[C/T]GCAGTTTTATAGCAGG","C","T","XM_001725765 // downstream // 167947 // Hs.434904 // LOC100131342 // 100131342 // hypothetical protein LOC100131342 /// NM_016652 // upstream // 139697 // Hs.171342 // CRNKL1 // 51340 // crooked neck pre-mRNA splicing factor-like 1 (Drosophila)","49.3476870142322 // D20S432 // D20S912 // --- // --- /// 44.2347392961788 // D20S860 // D20S54 // --- // --- /// 46.9547154655615 // D20S471 // --- // --- // TSC48858","D20S578E // downstream // 160705 /// D20S1101 // upstream // 174057","StyI // CCTTGG_CCATGG // 861 // 20124101 // 20124961 /// NspI // ACATGT_ACATGT // 1350 // 20123067 // 20124416","0.95 // 0.05 // Caucasian /// 0.5444 // 0.4556 // Han Chinese /// 0.5 // 0.5 // Japanese /// 0.95 // 0.05 // Yoruban","0.1 // Caucasian /// 0.5111 // Han Chinese /// 0.6 // Japanese /// 0.1 // Yoruban","60.0 // Caucasian /// 45.0 // Han Chinese /// 45.0 // Japanese /// 60.0 // Yoruban","YES","same","---","6","0","YES","T // Caucasian /// T // Han Chinese /// C // Japanese /// T // Yoruban","0.05 // Caucasian /// 0.4556 // Han Chinese /// 0.5 // Japanese /// 0.05 // Yoruban","0.4254631","---"
"SNP_A-1780340","rs11168370","12","46721547","+","0","q13.11","GGATAAGGCAATCTCC[A/C]GAAGTAAGGAATTGAT","A","C","NM_014554 // downstream // 1476 // Hs.719362 // SENP1 // 29843 // SUMO1/sentrin specific peptidase 1 /// XM_001126812 // upstream // 35283 // --- // LOC728181 // 728181 // hypothetical LOC728181","62.4953057794749 // D12S1701 // D12S2199 // --- // --- /// 63.5526859324791 // D12S1701 // D12S1661 // --- // --- /// 59.9763293669542 // D12S1701 // --- // --- // TSC63309","D12S2021 // downstream // 68531 /// D12S1814 // upstream // 46224","StyI // CCTTGG_CCATGG // 848 // 46721232 // 46722079 /// NspI // ACATGT_ACATGC // 1761 // 46721243 // 46723003","0.8417 // 0.1583 // Caucasian /// 0.7333 // 0.2667 // Han Chinese /// 0.8 // 0.2 // Japanese /// 0.8417 // 0.1583 // Yoruban","0.25 // Caucasian /// 0.3556 // Han Chinese /// 0.3556 // Japanese /// 0.2833 // Yoruban","60.0 // Caucasian /// 45.0 // Han Chinese /// 45.0 // Japanese /// 60.0 // Yoruban","YES","same","Variation_3888 // chr12:46715969-47111766 // BAC Array CGH // 17122850 // Redon et al. (2006) // CopyNumber","8","0","YES","C // Caucasian /// C // Han Chinese /// C // Japanese /// C // Yoruban","0.1583 // Caucasian /// 0.2667 // Han Chinese /// 0.2 // Japanese /// 0.1583 // Yoruban","0.4505351","---"
"SNP_A-1780539","rs10818679","9","124100712","+","0","q33.2","GGATATAGAGTTTTTA[C/T]GCTGAAATGTAAAACT","C","T","NM_199177 // intron // 0 // Hs.368011 // MRRF // 92399 // mitochondrial ribosome recycling factor /// NM_138777 // intron // 0 // Hs.368011 // MRRF // 92399 // mitochondrial ribosome recycling factor","128.86132312369 // D9S1682 // D9S242 // --- // --- /// 132.20555700405 // D9S1682 // D9S778 // --- // --- /// 131.938017210297 // --- // D9S1881 // TSC603488 // ---","D9S2100 // downstream // 55351 /// D9S2049 // upstream // 93932","StyI // CCATGG_CCTTGG // 1482 // 124100255 // 124101736 /// NspI // GCATGT_GCATGC // 323 // 124100636 // 124100958","0.0083 // 0.9917 // Caucasian /// 0.1444 // 0.8556 // Han Chinese /// 0.1444 // 0.8556 // Japanese /// 0.0 // 1.0 // Yoruban","0.0167 // Caucasian /// 0.2444 // Han Chinese /// 0.2444 // Japanese /// 0.0 // Yoruban","60.0 // Caucasian /// 45.0 // Han Chinese /// 45.0 // Japanese /// 60.0 // Yoruban","YES","same","---","6","0","YES","C // Caucasian /// C // Han Chinese /// C // Japanese /// C // Yoruban","0.0083 // Caucasian /// 0.1444 // Han Chinese /// 0.1444 // Japanese /// 0.0 // Yoruban","0.4454511","---"
"SNP_A-1780538","rs2351161","4","67019692","+","0","q13.2","GGATATAGAGAAATTC[A/T]AACCCTTGCACACACT","A","T","NM_001812 // downstream // 1000891 // Hs.479867 // CENPC1 // 1060 // centromere protein C 1 /// NM_021034 // downstream // 376693 // Hs.374650 // IFITM3 // 10410 // interferon induced transmembrane protein 3 (1-8U)","78.8679577454063 // D4S416 // D4S1568 // --- // --- /// 76.8819555745989 // D4S416 // D4S1568 // --- // --- /// 73.8918148422215 // --- // D4S1568 // TSC265417 // ---","D4S2848 // downstream // 307636 /// D4S3253 // upstream // 132441","StyI // CCTTGG_CCTTGG // 1601 // 67019117 // 67020717 /// NspI // GCATGT_ACATGT // 767 // 67019148 // 67019914","0.4 // 0.6 // Caucasian /// 0.4333 // 0.5667 // Han Chinese /// 0.3778 // 0.6222 // Japanese /// 0.6833 // 0.3167 // Yoruban","0.6 // Caucasian /// 0.5111 // Han Chinese /// 0.4444 // Japanese /// 0.4667 // Yoruban","60.0 // Caucasian /// 45.0 // Han Chinese /// 45.0 // Japanese /// 60.0 // Yoruban","YES","same","---","6","0","YES","A // Caucasian /// A // Han Chinese /// A // Japanese /// T // Yoruban","0.4 // Caucasian /// 0.4333 // Han Chinese /// 0.3778 // Japanese /// 0.3167 // Yoruban","0.3483873","---"
"SNP_A-1780537","rs17676550","16","74567282","+","0","q23.1","GGATATAGAAAACTGA[A/C]ACTGGCTATACATTCA","A","C","NM_000979 // downstream // 259138 // Hs.515517 // RPL18 // 6141 // ribosomal protein L18 /// NM_018975 // downstream // 318453 // Hs.301419 // TERF2IP // 54386 // telomeric repeat binding factor 2, interacting protein","91.7510563007728 // D16S3115 // D16S515 // --- // --- /// 91.4158123100488 // D16S3018 // D16S3090 // --- // --- /// 84.4412594242098 // --- // --- // TSC1014885 // TSC513689","D16S2879 // downstream // 12669 /// D16S2890 // upstream // 310194","StyI // CCAAGG_CCAAGG // 1816 // 74566778 // 74568593 /// NspI // GCATGT_ACATGT // 256 // 74567095 // 74567350","0.825 // 0.175 // Caucasian /// 0.8667 // 0.1333 // Han Chinese /// 0.8889 // 0.1111 // Japanese /// 0.9667 // 0.0333 // Yoruban","0.3167 // Caucasian /// 0.2667 // Han Chinese /// 0.2222 // Japanese /// 0.0667 // Yoruban","60.0 // Caucasian /// 45.0 // Han Chinese /// 45.0 // Japanese /// 60.0 // Yoruban","YES","same","Variation_3126 // chr16:74567282-74579010 // Affymetrix 500K EA SNP Mapping Array // 17122850 // Redon et al. (2006) // CopyNumber /// Variation_9280 // chr16:74566800-74579034 // Affymetrix 500K SNP Mapping Array // 17911159 // Pinto et al. (2007) // CopyNumber /// Variation_10507 // chr16:74563413-74576356 // Illumina HumanHap550 BeadChip // 17921354 // Wang et al. (2007) // CopyNumber","6","0","YES","C // Caucasian /// C // Han Chinese /// C // Japanese /// C // Yoruban","0.175 // Caucasian /// 0.1333 // Han Chinese /// 0.1111 // Japanese /// 0.0333 // Yoruban","0.3728693","---"
"SNP_A-1780536","rs2324475","3","8288219","-","0","p26.1","GGATATACTACGTCAC[C/G]CTGCTATAACAGCTTC","C","G","NM_014583 // upstream // 230291 // Hs.475353 // LMCD1 // 29995 // LIM and cysteine-rich domains 1 /// NM_181874 // downstream // 530002 // Hs.660131 // GRM7 // 2917 // glutamate receptor, metabotropic 7","23.1853994154368 // D3S1537 // D3S4545 // --- // --- /// 25.7272348729605 // D3S3591 // D3S3691 // --- // --- /// 25.4523678222016 // --- // --- // TSC59702 // TSC149866","D3S1537 // downstream // 5543 /// D3S4545 // upstream // 271587","StyI // CCTTGG_CCATGG // 554 // 8287902 // 8288455 /// NspI // GCATGT_ACATGT // 1440 // 8287985 // 8289424","0.3333 // 0.6667 // Caucasian /// 0.3333 // 0.6667 // Han Chinese /// 0.4222 // 0.5778 // Japanese /// 0.2 // 0.8 // Yoruban","0.4667 // Caucasian /// 0.4889 // Han Chinese /// 0.4 // Japanese /// 0.3667 // Yoruban","60.0 // Caucasian /// 45.0 // Han Chinese /// 45.0 // Japanese /// 60.0 // Yoruban","YES","reverse","---","6","0","YES","C // Caucasian /// C // Han Chinese /// C // Japanese /// C // Yoruban","0.3333 // Caucasian /// 0.3333 // Han Chinese /// 0.4222 // Japanese /// 0.2 // Yoruban","0.4027572","---"
"SNP_A-1780339","rs9594109","13","85517147","+","0","q31.1","GGATAAGGCAAACCAA[C/T]TCCTCTCTCTATGAGC","C","T","XM_001715259 // downstream // 1289629 // --- // LOC100133947 // 100133947 // similar to hCG1795283 /// NM_032229 // upstream // 245663 // Hs.525105 // SLITRK6 // 84189 // SLIT and NTRK-like family, member 6","78.9414913853501 // D13S282 // D13S253 // --- // --- /// 66.2677442613912 // D13S282 // D13S253 // --- // --- /// 65.1725688146715 // D13S282 // --- // --- // TSC568465","D13S282 // downstream // 399534 /// D13S764 // upstream // 278302","StyI // CCAAGG_CCTAGG // 660 // 85516867 // 85517526 /// NspI // ACATGC_ACATGT // 640 // 85516606 // 85517245","0.025 // 0.975 // Caucasian /// 0.0556 // 0.9444 // Han Chinese /// 0.0111 // 0.9889 // Japanese /// 0.55 // 0.45 // Yoruban","0.05 // Caucasian /// 0.1111 // Han Chinese /// 0.0222 // Japanese /// 0.5667 // Yoruban","60.0 // Caucasian /// 45.0 // Han Chinese /// 45.0 // Japanese /// 60.0 // Yoruban","YES","same","Variation_9227 // chr13:85510900-85638600 // Affymetrix 500K SNP Mapping Array // 17911159 // Pinto et al. (2007) // CopyNumber","6","0","YES","C // Caucasian /// C // Han Chinese /// C // Japanese /// T // Yoruban","0.025 // Caucasian /// 0.0556 // Han Chinese /// 0.0111 // Japanese /// 0.45 // Yoruban","0.3401459","---"
"SNP_A-1780531","rs12434776","14","82683591","+","0","q31.2","GGATATAAGCAAATAA[C/G]GGGCACAGGCATAGTA","C","G","XM_001720905 // upstream // 2380825 // --- // LOC730034 // 730034 // hypothetical LOC730034 /// XM_001715331 // upstream // 319205 // --- // LOC730105 // 730105 // hypothetical LOC730105","82.6512216864472 // D14S1035 // D14S616 // --- // --- /// 91.4018986154764 // D14S1008 // D14S1022 // --- // --- /// 78.1246772499311 // D14S1035 // --- // --- // TSC531955","D14S1035 // downstream // 67689 /// D14S127 // upstream // 146428","NspI // GCATGT_ACATGT // 778 // 82683325 // 82684102","0.675 // 0.325 // Caucasian /// 0.6222 // 0.3778 // Han Chinese /// 0.5778 // 0.4222 // Japanese /// 0.2167 // 0.7833 // Yoruban","0.5167 // Caucasian /// 0.4889 // Han Chinese /// 0.5778 // Japanese /// 0.3333 // Yoruban","60.0 // Caucasian /// 45.0 // Han Chinese /// 45.0 // Japanese /// 60.0 // Yoruban","YES","same","---","6","0","YES","G // Caucasian /// G // Han Chinese /// G // Japanese /// C // Yoruban","0.325 // Caucasian /// 0.3778 // Han Chinese /// 0.4222 // Japanese /// 0.2167 // Yoruban","0.3517113","---"
"SNP_A-1780338","rs4147951","17","64455333","+","0","q24.2","GGATAAGGATGGGCTA[A/G]ATTATCATTGCTGTTA","A","G","NM_007168 // intron // 0 // Hs.58351 // ABCA8 // 10351 // ATP-binding cassette, sub-family A (ABC1), member 8","99.8509956405112 // D17S795 // D17S2182 // --- // --- /// 90.8558727611304 // D17S1870 // D17S840 // --- // --- /// 82.313104851184 // --- // D17S1786 // TSC147671 // ---","D17S795 // downstream // 265562 /// D17S1474E // upstream // 113179","NspI // ACATGT_ACATGT // 536 // 64454999 // 64455534","0.3917 // 0.6083 // Caucasian /// 0.6444 // 0.3556 // Han Chinese /// 0.6 // 0.4 // Japanese /// 0.5667 // 0.4333 // Yoruban","0.3833 // Caucasian /// 0.4889 // Han Chinese /// 0.4444 // Japanese /// 0.5667 // Yoruban","60.0 // Caucasian /// 45.0 // Han Chinese /// 45.0 // Japanese /// 60.0 // Yoruban","YES","reverse","---","6","0","YES","A // Caucasian /// G // Han Chinese /// G // Japanese /// G // Yoruban","0.3917 // Caucasian /// 0.3556 // Han Chinese /// 0.4 // Japanese /// 0.4333 // Yoruban","0.3809472","---"
"SNP_A-1780530","rs1226515","6","47131217","-","0","p12.3","GGATATAACTGAGGAA[A/T]CTTCTTCTGCATTTTT","A","T","NM_014452 // downstream // 176010 // Hs.443577 // TNFRSF21 // 27242 // tumor necrosis factor receptor superfamily, member 21 /// NM_025048 // upstream // 13176 // Hs.256897 // GPR110 // 266977 // G protein-coupled receptor 110","72.2460872020419 // D6S452 // D6S1566 // --- // --- /// 70.4784792264581 // D6S459 // D6S427 // --- // --- /// 71.0103908493285 // --- // --- // TSC59172 // TSC838566","D6S452 // downstream // 107215 /// D6S1981 // upstream // 58717","StyI // CCATGG_CCAAGG // 1016 // 47130218 // 47131233 /// NspI // ACATGT_ACATGC // 917 // 47130914 // 47131830","0.3667 // 0.6333 // Caucasian /// 0.4333 // 0.5667 // Han Chinese /// 0.3556 // 0.6444 // Japanese /// 0.3583 // 0.6417 // Yoruban","0.5333 // Caucasian /// 0.5111 // Han Chinese /// 0.4889 // Japanese /// 0.4167 // Yoruban","60.0 // Caucasian /// 45.0 // Han Chinese /// 45.0 // Japanese /// 60.0 // Yoruban","YES","reverse","---","6","0","YES","A // Caucasian /// A // Han Chinese /// A // Japanese /// A // Yoruban","0.3667 // Caucasian /// 0.4333 // Han Chinese /// 0.3556 // Japanese /// 0.3583 // Yoruban","0.4058772","---"
"SNP_A-1780498","rs10500329","16","5834783","-","0","p13.3","ATGATAGTTCTGTTAA[A/G]ATCAAAGTCGCAATGT","A","G","NM_001142333 // upstream // 174349 // Hs.459842 // A2BP1 // 54715 // ataxin 2-binding protein 1 /// NM_199185 // downstream // 477774 // Hs.557550 // NPM1 // 4869 // nucleophosmin (nucleolar phosphoprotein B23, numatrin)","13.7703744176613 // D16S3072 // D16S423 // --- // --- /// 10.2130418452109 // D16S3065 // D16S423 // --- // --- /// 14.9765370013232 // --- // --- // TSC59315 // TSC628969","D16S784 // downstream // 105764 /// D16S740 // upstream // 22233","StyI // CCAAGG_CCATGG // 435 // 5834759 // 5835193 /// NspI // ACATGT_GCATGT // 1877 // 5834524 // 5836400","0.425 // 0.575 // Caucasian /// 0.6778 // 0.3222 // Han Chinese /// 0.6444 // 0.3556 // Japanese /// 0.325 // 0.675 // Yoruban","0.5167 // Caucasian /// 0.4222 // Han Chinese /// 0.4 // Japanese /// 0.4167 // Yoruban","60.0 // Caucasian /// 45.0 // Han Chinese /// 45.0 // Japanese /// 60.0 // Yoruban","YES","reverse","---","6","0","YES","A // Caucasian /// G // Han Chinese /// G // Japanese /// A // Yoruban","0.425 // Caucasian /// 0.3222 // Han Chinese /// 0.3556 // Japanese /// 0.325 // Yoruban","0.4384111","164040 // Leukemia, acute myeloid // 601626 // NM_199185 // downstream /// 164040 // Leukemia, acute promyelocytic // 0 // NM_199185 // downstream"
"SNP_A-1780336","rs12047850","1","84501722","+","0","p31.1","GGATAAGGAAGAAGGA[A/C]GAAGTCTATTAGTTGG","A","C","NR_002951 // upstream // 13869 // Hs.683444 // SNORA2B // 677794 // small nucleolar RNA, H/ACA box 2B /// NM_006156 // downstream // 18604 // Hs.531064 // NEDD8 // 4738 // neural precursor cell expressed, developmentally down-regulated 8","108.316661508133 // D1S2774 // D1S2889 // --- // --- /// 116.508906567839 // D1S375 // D1S2889 // --- // --- /// 102.80666984819 // --- // --- // TSC586552 // TSC615456","D1S2503E // downstream // 25808 /// D1S1710 // upstream // 86000","StyI // CCATGG_CCAAGG // 1901 // 84501373 // 84503273 /// NspI // ACATGC_GCATGT // 933 // 84501427 // 84502359","0.7667 // 0.2333 // Caucasian /// 0.8889 // 0.1111 // Han Chinese /// 0.9667 // 0.0333 // Japanese /// 0.9833 // 0.0167 // Yoruban","0.3667 // Caucasian /// 0.1778 // Han Chinese /// 0.0667 // Japanese /// 0.0333 // Yoruban","60.0 // Caucasian /// 45.0 // Han Chinese /// 45.0 // Japanese /// 60.0 // Yoruban","YES","same","---","6","0","YES","C // Caucasian /// C // Han Chinese /// C // Japanese /// C // Yoruban","0.2333 // Caucasian /// 0.1111 // Han Chinese /// 0.0333 // Japanese /// 0.0167 // Yoruban","0.3764232","---"
"SNP_A-1780335","rs1637085","7","22053222","+","0","p15.3","GGATAAGCGAGGACAA[C/T]TCAAATATAATCTTAA","C","T","NM_012294 // downstream // 71211 // Hs.174768 // RAPGEF5 // 9771 // Rap guanine nucleotide exchange factor (GEF) 5 /// NM_018719 // upstream // 101155 // Hs.520245 // CDCA7L // 55536 // cell division cycle associated 7-like","37.9786843038056 // D7S493 // D7S2510 // --- // --- /// 35.2557083998393 // D7S493 // D7S682 // --- // --- /// 29.9038393613489 // D7S2562 // --- // --- // TSC49661","D7S1795 // downstream // 12244 /// D7S2458 // upstream // 4331","StyI // CCTTGG_CCTTGG // 1049 // 22053202 // 22054250 /// NspI // ACATGT_GCATGT // 1243 // 22052861 // 22054103","0.2083 // 0.7917 // Caucasian /// 0.1333 // 0.8667 // Han Chinese /// 0.2444 // 0.7556 // Japanese /// 0.3167 // 0.6833 // Yoruban","0.3167 // Caucasian /// 0.2222 // Han Chinese /// 0.4444 // Japanese /// 0.5 // Yoruban","60.0 // Caucasian /// 45.0 // Han Chinese /// 45.0 // Japanese /// 60.0 // Yoruban","YES","reverse","---","6","0","YES","C // Caucasian /// C // Han Chinese /// C // Japanese /// C // Yoruban","0.2083 // Caucasian /// 0.1333 // Han Chinese /// 0.2444 // Japanese /// 0.3167 // Yoruban","0.4037392","---"
"SNP_A-1780496","rs17495439","8","20870829","+","0","p21.3","GGATAGGGGAAAGCTC[C/T]ATGAATGTAAGATCTG","C","T","NM_001495 // downstream // 722982 // Hs.441202 // GFRA2 // 2675 // GDNF family receptor alpha 2 /// NM_021020 // upstream // 713746 // Hs.521432 // LZTS1 // 11178 // leucine zipper, putative tumor suppressor 1","35.863955964345 // D8S280 // D8S1116 // --- // --- /// 41.4978867141159 // UNKNOWN // D8S1116 // --- // --- /// 38.439823238388 // --- // --- // TSC967329 // TSC272959","D8S1053 // downstream // 17741 /// D8S1983 // upstream // 401881","StyI // CCATGG_CCATGG // 797 // 20870630 // 20871426 /// NspI // ACATGT_GCATGC // 1260 // 20870053 // 20871312","0.775 // 0.225 // Caucasian /// 1.0 // 0.0 // Han Chinese /// 1.0 // 0.0 // Japanese /// 0.9833 // 0.0167 // Yoruban","0.3167 // Caucasian /// 0.0 // Han Chinese /// 0.0 // Japanese /// 0.0333 // Yoruban","60.0 // Caucasian /// 45.0 // Han Chinese /// 45.0 // Japanese /// 60.0 // Yoruban","YES","same","Variation_3726 // chr8:20577324-23167554 // BAC Array CGH // 17122850 // Redon et al. (2006) // CopyNumber","6","0","YES","T // Caucasian /// T // Han Chinese /// T // Japanese /// T // Yoruban","0.225 // Caucasian /// 0.0 // Han Chinese /// 0.0 // Japanese /// 0.0167 // Yoruban","0.4321331","606551 // Esophageal squamous cell carcinoma // 133239 // NM_021020 // upstream"
"SNP_A-1780334","rs16847088","4","72910046","-","0","q13.3","GGATAAGCCTACAAAA[A/C]TGTCAAAAAAGAATGT","A","C","NM_004885 // upstream // 206338 // Hs.99231 // NPFFR2 // 10886 // neuropeptide FF receptor 2 /// NM_000583 // upstream // 41294 // Hs.418497 // GC // 2638 // group-specific component (vitamin D binding protein)","82.4313179161873 // D4S2389 // D4S1517 // --- // --- /// 79.7277407685565 // D4S2389 // D4S2990 // --- // --- /// 77.181102585261 // --- // --- // TSC705790 // TSC273145","D4S2389 // downstream // 46610 /// D4S3201 // upstream // 282414","NspI // GCATGC_ACATGT // 842 // 72909357 // 72910198","1.0 // 0.0 // Caucasian /// 0.9111 // 0.0889 // Han Chinese /// 0.8222 // 0.1778 // Japanese /// 0.8417 // 0.1583 // Yoruban","0.0 // Caucasian /// 0.1778 // Han Chinese /// 0.3556 // Japanese /// 0.2833 // Yoruban","60.0 // Caucasian /// 45.0 // Han Chinese /// 45.0 // Japanese /// 60.0 // Yoruban","YES","reverse","---","6","0","YES","C // Caucasian /// C // Han Chinese /// C // Japanese /// C // Yoruban","0.0 // Caucasian /// 0.0889 // Han Chinese /// 0.1778 // Japanese /// 0.1583 // Yoruban","0.3683993","139200 // Graves disease, susceptibility to, 3 // 3 // NM_000583 // upstream"
"SNP_A-1780495","rs9380593","6","36813620","-","0","p21.2","GGATAGGGCTGACAGC[A/G]CAATTGGAGTAGGCCA","A","G","NM_020939 // downstream // 2912 // Hs.657869 // CPNE5 // 57699 // copine V /// XM_001722068 // downstream // 159 // --- // RAB44 // 401258 // RAB44, member RAS oncogene family","56.1454425024009 // D6S1051 // D6S1548 // --- // --- /// 49.9714184970236 // D6S291 // D6S1602 // --- // --- /// 55.8714121028485 // D6S291 // --- // --- // TSC43499","D6S2036 // downstream // 50889 /// D6S1286 // upstream // 177275","StyI // CCATGG_CCTAGG // 779 // 36813544 // 36814322 /// NspI // ACATGC_ACATGT // 1491 // 36812659 // 36814149","0.1333 // 0.8667 // Caucasian /// 0.1778 // 0.8222 // Han Chinese /// 0.2667 // 0.7333 // Japanese /// 0.0167 // 0.9833 // Yoruban","0.2333 // Caucasian /// 0.3111 // Han Chinese /// 0.3556 // Japanese /// 0.0333 // Yoruban","60.0 // Caucasian /// 45.0 // Han Chinese /// 45.0 // Japanese /// 60.0 // Yoruban","YES","reverse","---","6","0","YES","A // Caucasian /// A // Han Chinese /// A // Japanese /// A // Yoruban","0.1333 // Caucasian /// 0.1778 // Han Chinese /// 0.2667 // Japanese /// 0.0167 // Yoruban","0.474223","---"
"SNP_A-1780333","rs2040704","5","132001076","+","0","q31.1","GGATAAGCCAAAATGC[A/G]ATAAGAAAAACCATCC","A","G","NM_005732 // intron // 0 // Hs.655835 // RAD50 // 10111 // RAD50 homolog (S. cerevisiae) /// NM_133482 // intron // 0 // Hs.655835 // RAD50 // 10111 // RAD50 homolog (S. cerevisiae)","134.094360464045 // D5S2110 // D5S2002 // --- // --- /// 135.77289142015 // D5S1984 // D5S2002 // --- // --- /// 134.552296564075 // D5S2057 // D5S2002 // --- // ---","D5S2473 // downstream // 96042 /// D5S2410 // upstream // 22797","StyI // CCATGG_CCTTGG // 575 // 132000799 // 132001373 /// NspI // GCATGT_ACATGC // 1757 // 132000899 // 132002655","0.7833 // 0.2167 // Caucasian /// 0.8111 // 0.1889 // Han Chinese /// 0.8333 // 0.1667 // Japanese /// 0.275 // 0.725 // Yoruban","0.3333 // Caucasian /// 0.3333 // Han Chinese /// 0.2889 // Japanese /// 0.4167 // Yoruban","60.0 // Caucasian /// 45.0 // Han Chinese /// 45.0 // Japanese /// 60.0 // Yoruban","YES","same","---","6","0","YES","G // Caucasian /// G // Han Chinese /// G // Japanese /// A // Yoruban","0.2167 // Caucasian /// 0.1889 // Han Chinese /// 0.1667 // Japanese /// 0.275 // Yoruban","0.4411711","---"
"SNP_A-1780493","rs11758627","6","49125461","-","0","p12.3","GGATAGGATAATGAAC[C/T]GGTAAAGATGACTAAG","C","T","NM_000255 // downstream // 381489 // Hs.485527 // MUT // 4594 // methylmalonyl Coenzyme A mutase /// NM_002139 // upstream // 834797 // Hs.380118 // RBMX // 27316 // RNA binding motif protein, X-linked","73.3648189918326 // D6S1669 // D6S269 // --- // --- /// 71.8120178597134 // D6S459 // D6S427 // --- // --- /// 71.5650482331568 // --- // --- // TSC59172 // TSC838566","D6S1280 // downstream // 167662 /// D6S951 // upstream // 19635","NspI // GCATGT_ACATGT // 972 // 49124680 // 49125651","0.4 // 0.6 // Caucasian /// 0.1333 // 0.8667 // Han Chinese /// 0.2556 // 0.7444 // Japanese /// 0.1417 // 0.8583 // Yoruban","0.5667 // Caucasian /// 0.2222 // Han Chinese /// 0.4222 // Japanese /// 0.2167 // Yoruban","60.0 // Caucasian /// 45.0 // Han Chinese /// 45.0 // Japanese /// 60.0 // Yoruban","YES","reverse","---","6","0","YES","C // Caucasian /// C // Han Chinese /// C // Japanese /// C // Yoruban","0.4 // Caucasian /// 0.1333 // Han Chinese /// 0.2556 // Japanese /// 0.1417 // Yoruban","0.3567313","609058 // Methylmalonic aciduria, mut type // 251000 // NM_000255 // downstream"
"SNP_A-1780331","rs1610133","8","134771610","-","0","q24.22","GGATAAGCACCTTCAC[G/T]CATTATCCCCCAATGC","G","T","NM_020863 // downstream // 787604 // Hs.446172 // ZFAT // 57623 // zinc finger and AT hook domain containing /// NR_002973 // upstream // 45460 // Hs.712030 // SNORA40 // 677822 // small nucleolar RNA, H/ACA box 40","146.499506574152 // D8S1796 // D8S1746 // --- // --- /// 148.376539167248 // D8S378 // D8S1746 // --- // --- /// 133.422809749087 // --- // --- // TSC866370 // TSC62042","D8S1203 // downstream // 91185 /// D8S573 // upstream // 70343","StyI // CCAAGG_CCTTGG // 1924 // 134771028 // 134772951 /// NspI // ACATGC_ACATGT // 682 // 134770949 // 134771630","0.678 // 0.322 // Caucasian /// 0.4889 // 0.5111 // Han Chinese /// 0.4333 // 0.5667 // Japanese /// 0.7583 // 0.2417 // Yoruban","0.6102 // Caucasian /// 0.4889 // Han Chinese /// 0.4222 // Japanese /// 0.4167 // Yoruban","60.0 // Caucasian /// 45.0 // Han Chinese /// 45.0 // Japanese /// 60.0 // Yoruban","YES","same","Variation_4610 // chr8:134707520-134896260 // BAC Array CGH // 17160897 // Wong et al. (2007) // CopyNumber","6","0","YES","T // Caucasian /// G // Han Chinese /// G // Japanese /// T // Yoruban","0.322 // Caucasian /// 0.4889 // Han Chinese /// 0.4333 // Japanese /// 0.2417 // Yoruban","0.4545111","---"
"SNP_A-1780299","rs152454","16","23490612","+","0","p12.1","GGATAAATTGCTTTCA[C/T]GATTAGCTCACCTTCT","C","T","NM_019116 // 3UTR // 0 // Hs.3459 // UBFD1 // 56061 // ubiquitin family domain containing 1","46.0522995973154 // D16S412 // D16S417 // --- // --- /// 43.6158957353631 // D16S412 // D16S3113 // --- // --- /// 44.6739379793393 // D16S403 // D16S3113 // --- // ---","D16S316 // downstream // 16281 /// D16S417 // upstream // 193918","StyI // CCAAGG_CCATGG // 551 // 23490445 // 23490995 /// NspI // ACATGT_GCATGT // 1198 // 23489682 // 23490879","0.075 // 0.925 // Caucasian /// 0.3111 // 0.6889 // Han Chinese /// 0.2111 // 0.7889 // Japanese /// 0.0583 // 0.9417 // Yoruban","0.15 // Caucasian /// 0.4889 // Han Chinese /// 0.2889 // Japanese /// 0.1167 // Yoruban","60.0 // Caucasian /// 45.0 // Han Chinese /// 45.0 // Japanese /// 60.0 // Yoruban","YES","same","---","6","0","YES","C // Caucasian /// C // Han Chinese /// C // Japanese /// C // Yoruban","0.075 // Caucasian /// 0.3111 // Han Chinese /// 0.2111 // Japanese /// 0.0583 // Yoruban","0.4639351","---"
"SNP_A-1780330","rs1332300","9","110052403","-","0","q31.2","GGATAAGCAATGGCTA[C/G]AACTTGATAGTGGGAA","C","G","NM_033643 // upstream // 376463 // Hs.408018 // RPL36 // 25873 // ribosomal protein L36 /// XR_039427 // upstream // 152451 // --- // LOC100128657 // 100128657 // similar to CHCHD4 protein","111.801201259088 // D9S261 // D9S1677 // --- // --- /// 116.86525654316 // D9S1801 // D9S2026 // --- // --- /// 114.311352597335 // --- // --- // TSC76614 // TSC606780","D9S1091 // downstream // 151140 /// D9S1740 // upstream // 476108","StyI // CCTAGG_CCTAGG // 1872 // 110052153 // 110054024 /// NspI // GCATGC_ACATGT // 804 // 110051767 // 110052570","0.6417 // 0.3583 // Caucasian /// 0.9333 // 0.0667 // Han Chinese /// 0.9444 // 0.0556 // Japanese /// 0.6583 // 0.3417 // Yoruban","0.45 // Caucasian /// 0.1333 // Han Chinese /// 0.1111 // Japanese /// 0.45 // Yoruban","60.0 // Caucasian /// 45.0 // Han Chinese /// 45.0 // Japanese /// 60.0 // Yoruban","YES","reverse","---","6","0","YES","G // Caucasian /// G // Han Chinese /// G // Japanese /// G // Yoruban","0.3583 // Caucasian /// 0.0667 // Han Chinese /// 0.0556 // Japanese /// 0.3417 // Yoruban","0.4004072","---"
"SNP_A-1780491","rs764849","11","36925830","+","0","p12","GGATAGGAGCTAATAA[A/G]CTGGAGAGTGAGAAGA","A","G","NM_020929 // downstream // 3166498 // Hs.135736 // LRRC4C // 57689 // leucine rich repeat containing 4C /// XM_001716874 // upstream // 342004 // --- // LOC100128837 // 100128837 // hypothetical protein LOC100128837","54.9810029911008 // D11S4102 // D11S1911 // --- // --- /// 47.7531835940882 // D11S4102 // UNKNOWN // --- // --- /// 48.407487819422 // --- // --- // TSC345031 // TSC543016","D11S4406 // downstream // 13751 /// D11S1155 // upstream // 121101","NspI // ACATGT_ACATGT // 555 // 36925493 // 36926047","0.05 // 0.95 // Caucasian /// 0.0 // 1.0 // Han Chinese /// 0.0111 // 0.9889 // Japanese /// 0.0417 // 0.9583 // Yoruban","0.1 // Caucasian /// 0.0 // Han Chinese /// 0.0222 // Japanese /// 0.0833 // Yoruban","60.0 // Caucasian /// 45.0 // Han Chinese /// 45.0 // Japanese /// 60.0 // Yoruban","YES","reverse","Variation_5274 // chr11:35906274-36945491 // Illumina HumanHap300 BeadChip // 17116639 // Simon-Sanchez et al. (2007) // CopyNumber","6","0","YES","A // Caucasian /// A // Han Chinese /// A // Japanese /// A // Yoruban","0.05 // Caucasian /// 0.0 // Han Chinese /// 0.0111 // Japanese /// 0.0417 // Yoruban","0.3815812","---"
"SNP_A-1780295","rs11081024","18","3209309","-","0","p11.31","GGATAAATGTGAGCGC[A/G]CACAATGATATGGCCT","A","G","NM_019856 // intron // 0 // Hs.464469 // MYOM1 // 8736 // myomesin 1, 185kDa /// NM_003803 // intron // 0 // Hs.464469 // MYOM1 // 8736 // myomesin 1, 185kDa","9.16382150826962 // D18S481 // D18S63 // --- // --- /// 7.05418754536257 // UNKNOWN // D18S1154 // --- // --- /// 12.6976229155688 // --- // --- // TSC582879 // TSC63028","D18S1370 // downstream // 61659 /// D18S1261 // upstream // 36619","NspI // ACATGT_ACATGC // 724 // 3208705 // 3209428","0.025 // 0.975 // Caucasian /// 0.0 // 1.0 // Han Chinese /// 0.0 // 1.0 // Japanese /// 0.0 // 1.0 // Yoruban","0.05 // Caucasian /// 0.0 // Han Chinese /// 0.0 // Japanese /// 0.0 // Yoruban","60.0 // Caucasian /// 45.0 // Han Chinese /// 45.0 // Japanese /// 60.0 // Yoruban","YES","reverse","---","6","0","YES","A // Caucasian /// A // Han Chinese /// A // Japanese /// A // Yoruban","0.025 // Caucasian /// 0.0 // Han Chinese /// 0.0 // Japanese /// 0.0 // Yoruban","0.4170132","---"
"SNP_A-1780294","rs766209","16","5691222","-","0","p13.3","CTCCAAAGCTGAAACA[A/G]CATAGTCTGGCAGGGG","A","G","NM_001142333 // upstream // 317910 // Hs.459842 // A2BP1 // 54715 // ataxin 2-binding protein 1 /// NM_199185 // downstream // 334213 // Hs.557550 // NPM1 // 4869 // nucleophosmin (nucleolar phosphoprotein B23, numatrin)","13.4997920584777 // D16S3072 // D16S423 // --- // --- /// 10.0708363864274 // D16S3065 // D16S423 // --- // --- /// 14.3716739837197 // --- // --- // TSC551686 // TSC59315","D16S510 // downstream // 9330 /// D16S784 // upstream // 37797","StyI // CCTTGG_CCAAGG // 1324 // 5690082 // 5691405 /// NspI // GCATGC_GCATGT // 452 // 5690897 // 5691348","0.2417 // 0.7583 // Caucasian /// 0.7222 // 0.2778 // Han Chinese /// 0.6136 // 0.3864 // Japanese /// 0.0083 // 0.9917 // Yoruban","0.2833 // Caucasian /// 0.5111 // Han Chinese /// 0.4545 // Japanese /// 0.0167 // Yoruban","60.0 // Caucasian /// 45.0 // Han Chinese /// 45.0 // Japanese /// 60.0 // Yoruban","YES","reverse","---","6","0","YES","A // Caucasian /// G // Han Chinese /// G // Japanese /// A // Yoruban","0.2417 // Caucasian /// 0.2778 // Han Chinese /// 0.3864 // Japanese /// 0.0083 // Yoruban","0.4455451","164040 // Leukemia, acute myeloid // 601626 // NM_199185 // downstream /// 164040 // Leukemia, acute promyelocytic // 0 // NM_199185 // downstream"
"SNP_A-1780293","rs16962588","16","13664868","-","0","p13.12","GGATAAATGTCACATA[C/T]CCATTTTTTTGGTCTA","C","T","NM_005236 // upstream // 256646 // Hs.567265 // ERCC4 // 2072 // excision repair cross-complementing rodent repair deficiency, complementation group 4 /// NM_001145204 // downstream // 423094 // Hs.373925 // LOC729993 // 729993 // hypothetical protein LOC729993","32.6682819373075 // D16S3069 // D16S3079 // --- // --- /// 27.372254148528 // D16S3062 // D16S405 // --- // --- /// 31.5820496431159 // D16S3062 // D16S3079 // --- // ---","D16S2619 // downstream // 14921 /// D16S2628 // upstream // 79096","StyI // CCATGG_CCTAGG // 308 // 13664613 // 13664920","0.1083 // 0.8917 // Caucasian /// 0.0 // 1.0 // Han Chinese /// 0.0 // 1.0 // Japanese /// 0.25 // 0.75 // Yoruban","0.1833 // Caucasian /// 0.0 // Han Chinese /// 0.0 // Japanese /// 0.4 // Yoruban","60.0 // Caucasian /// 45.0 // Han Chinese /// 45.0 // Japanese /// 60.0 // Yoruban","YES","reverse","---","6","0","YES","C // Caucasian /// C // Han Chinese /// C // Japanese /// C // Yoruban","0.1083 // Caucasian /// 0.0 // Han Chinese /// 0.0 // Japanese /// 0.25 // Yoruban","0.4158552","133520 // XFE progeroid syndrome // 610965 // NM_005236 // upstream /// 133520 // Xeroderma pigmentosum, group F // 278760 // NM_005236 // upstream"
"SNP_A-1780292","rs848991","3","190199087","+","0","q28","GGATAAATGGATAAAA[A/C]GTGTGGTACACATACA","A","C","NM_198485 // upstream // 173369 // Hs.338851 // TPRG1 // 285386 // tumor protein p63 regulated 1 /// NM_005578 // downstream // 118952 // Hs.444362 // LPP // 4026 // LIM domain containing preferred translocation partner in lipoma","202.435270606108 // D3S1580 // D3S3549 // --- // --- /// 208.217557378785 // D3S1580 // D3S2747 // --- // --- /// 194.777755097513 // D3S1580 // --- // --- // TSC49740","D3S3104 // downstream // 108153 /// D3S3427 // upstream // 47823","NspI // GCATGC_GCATGC // 899 // 190198954 // 190199852","0.0 // 1.0 // Caucasian /// 0.0 // 1.0 // Han Chinese /// 0.0 // 1.0 // Japanese /// 0.3333 // 0.6667 // Yoruban","0.0 // Caucasian /// 0.0 // Han Chinese /// 0.0 // Japanese /// 0.5333 // Yoruban","60.0 // Caucasian /// 45.0 // Han Chinese /// 45.0 // Japanese /// 60.0 // Yoruban","YES","same","---","6","0","YES","A // Caucasian /// A // Han Chinese /// A // Japanese /// A // Yoruban","0.0 // Caucasian /// 0.0 // Han Chinese /// 0.0 // Japanese /// 0.3333 // Yoruban","0.3948532","600700 // Leukemia, acute myeloid // 601626 // NM_005578 // downstream /// 600700 // Lipoma // 0 // NM_005578 // downstream"
"SNP_A-1780290","rs267409","5","174820027","-","0","q35.2","GGATAAATGAATACGT[A/T]AACTTGAAAGATCATG","A","T","NM_022754 // upstream // 18092 // Hs.369440 // SFXN1 // 94081 // sideroflexin 1 /// NM_000794 // upstream // 16258 // Hs.2624 // DRD1 // 1812 // dopamine receptor D1","194.670947097308 // D5S498 // D5S469 // --- // --- /// 186.178633686764 // D5S498 // D5S2111 // --- // --- /// 181.835764349123 // --- // D5S2111 // TSC471944 // ---","D5S2723 // downstream // 6580 /// D5S2034 // upstream // 39947","StyI // CCATGG_CCTTGG // 597 // 174819627 // 174820223 /// NspI // ACATGT_ACATGC // 666 // 174819634 // 174820299","0.5417 // 0.4583 // Caucasian /// 0.5778 // 0.4222 // Han Chinese /// 0.6111 // 0.3889 // Japanese /// 0.7667 // 0.2333 // Yoruban","0.55 // Caucasian /// 0.4 // Han Chinese /// 0.4667 // Japanese /// 0.3333 // Yoruban","60.0 // Caucasian /// 45.0 // Han Chinese /// 45.0 // Japanese /// 60.0 // Yoruban","YES","reverse","---","6","0","YES","T // Caucasian /// T // Han Chinese /// T // Japanese /// T // Yoruban","0.4583 // Caucasian /// 0.4222 // Han Chinese /// 0.3889 // Japanese /// 0.2333 // Yoruban","0.4402531","---"
"SNP_A-1780527","rs1160270","8","5503071","-","0","p23.2","GGATATAAACTGGGGG[A/G]AGATACACAGAAGTGA","A","G","NM_024596 // upstream // 748457 // Hs.709634 // MCPH1 // 79648 // microcephalin 1 /// NM_033225 // upstream // 663335 // Hs.571466 // CSMD1 // 64478 // CUB and Sushi multiple domains 1","12.4489968616084 // D8S518 // D8S1742 // --- // --- /// 6.8448346870471 // D8S518 // D8S1742 // --- // --- /// 12.3403201493526 // --- // --- // TSC536280 // TSC55810","D8S1798 // downstream // 415299 /// D8S1140 // upstream // 829","StyI // CCATGG_CCATGG // 596 // 5502689 // 5503284 /// NspI // ACATGC_GCATGC // 441 // 5502824 // 5503264","0.425 // 0.575 // Caucasian /// 0.4889 // 0.5111 // Han Chinese /// 0.3667 // 0.6333 // Japanese /// 0.1417 // 0.8583 // Yoruban","0.4167 // Caucasian /// 0.5333 // Han Chinese /// 0.4667 // Japanese /// 0.2167 // Yoruban","60.0 // Caucasian /// 45.0 // Han Chinese /// 45.0 // Japanese /// 60.0 // Yoruban","YES","same","Variation_2727 // chr8:3671287-5942813 // Affymetrix 500K EA SNP Mapping Array // 17122850 // Redon et al. (2006) // CopyNumber /// Variation_3718 // chr8:3586932-5909600 // BAC Array CGH // 17122850 // Redon et al. (2006) // CopyNumber /// Variation_5405 // chr8:5394807-5761353 // Illumina HumanHap300 BeadChip // 17116639 // Simon-Sanchez et al. (2007) // CopyNumber /// Variation_5406 // chr8:5473011-6112336 // Illumina HumanHap300 BeadChip // 17116639 // Simon-Sanchez et al. (2007) // CopyNumber /// Variation_8590 // chr8:3674807-5953489 // Affymetrix 500K SNP Mapping Array // 17911159 // Pinto et al. (2007) // CopyNumber /// Variation_9591 // chr8:3674807-5938053 // Illumina HumanHap550 BeadChip // 17921354 // Wang et al. (2007) // CopyNumber /// Variation_29788 // chr8:5449982-5687429 // Illumina HumanHap550 BeadChip // 18288195 // Jakobsson et al. (2008) // CopyNumber /// Variation_31418 // chr8:3674304-5930640 // Agilent Custom CGH Arrays // 18304495 // Perry et al. (2008) // CopyNumber","6","0","YES","A // Caucasian /// A // Han Chinese /// A // Japanese /// A // Yoruban","0.425 // Caucasian /// 0.4889 // Han Chinese /// 0.3667 // Japanese /// 0.1417 // Yoruban","0.3802852","607117 // Microcephaly, autosomal recessive 1 // 251200 // NM_024596 // upstream /// 607117 // Premature chromosome condensation with microcephaly and mental retardation // 606858 // NM_024596 // upstream"
"SNP_A-1780526","rs2984612","1","167199277","-","0","q24.2","GGATAGTTTATCCAAG[A/C]CACCTTAAAGTCAGTT","A","C","NM_001001787 // upstream // 143293 // Hs.291196 // ATP1B1 // 481 // ATPase, Na+/K+ transporting, beta 1 polypeptide /// XR_019563 // downstream // 24368 // --- // RPL29P26 // 643531 // ribosomal protein L29 pseudogene 26","170.888041521962 // D1S433 // D1S3464 // --- // --- /// 186.503094365521 // D1S2799 // UNKNOWN // --- // --- /// 171.334511346144 // --- // --- // TSC64124 // TSC844320","D1S1569 // downstream // 152106 /// D1S3464 // upstream // 115843","StyI // CCATGG_CCTTGG // 615 // 167198720 // 167199334 /// NspI // GCATGT_GCATGC // 808 // 167198755 // 167199562","0.2167 // 0.7833 // Caucasian /// 0.0 // 1.0 // Han Chinese /// 0.0 // 1.0 // Japanese /// 0.0 // 1.0 // Yoruban","0.4 // Caucasian /// 0.0 // Han Chinese /// 0.0 // Japanese /// 0.0 // Yoruban","60.0 // Caucasian /// 45.0 // Han Chinese /// 45.0 // Japanese /// 60.0 // Yoruban","YES","reverse","---","6","0","YES","A // Caucasian /// A // Han Chinese /// A // Japanese /// A // Yoruban","0.2167 // Caucasian /// 0.0 // Han Chinese /// 0.0 // Japanese /// 0.0 // Yoruban","0.3952192","182330 // Blood pressure regulation QTL // 145500 // NM_001001787 // upstream"
"SNP_A-1780525","rs6465189","7","88676682","+","0","q21.13","GGATAGTTGGTTCACA[A/C]TGAACTATAAGAAAAA","A","C","NM_181646 // intron // 0 // Hs.684410 // ZNF804B // 219578 // zinc finger protein 804B","100.286076667207 // D7S630 // GATA156A05 // --- // --- /// 98.9912340713489 // D7S630 // UNKNOWN // --- // --- /// 95.4371720926258 // D7S630 // --- // --- // TSC385104","D7S630 // downstream // 395154 /// D7S2522 // upstream // 141339","StyI // CCTAGG_CCATGG // 1194 // 88676466 // 88677659 /// NspI // ACATGT_GCATGC // 772 // 88676495 // 88677266","0.675 // 0.325 // Caucasian /// 0.2333 // 0.7667 // Han Chinese /// 0.1889 // 0.8111 // Japanese /// 0.7167 // 0.2833 // Yoruban","0.4833 // Caucasian /// 0.3778 // Han Chinese /// 0.2889 // Japanese /// 0.4 // Yoruban","60.0 // Caucasian /// 45.0 // Han Chinese /// 45.0 // Japanese /// 60.0 // Yoruban","YES","same","Variation_8573 // chr7:88013461-89722685 // Affymetrix 500K SNP Mapping Array // 17911159 // Pinto et al. (2007) // CopyNumber","8","0","YES","C // Caucasian /// A // Han Chinese /// A // Japanese /// C // Yoruban","0.325 // Caucasian /// 0.2333 // Han Chinese /// 0.1889 // Japanese /// 0.2833 // Yoruban","0.3524473","---"
"SNP_A-1780524","rs1792367","11","92089066","+","0","q14.3","GGATAGTTCTTCCTCA[C/T]GGATGTCAGAAGCTGG","C","T","NM_001008781 // intron // 0 // Hs.98523 // FAT3 // 120114 // FAT tumor suppressor homolog 3 (Drosophila)","94.5152907759301 // D11S1995 // D11S4118 // --- // --- /// 91.8766319438923 // D11S1342 // D11S4182 // --- // --- /// 81.0866847707903 // --- // --- // TSC1011830 // TSC43623","D11S3814 // downstream // 81701 /// D11S1071 // upstream // 6274","StyI // CCTTGG_CCAAGG // 1075 // 92088693 // 92089767 /// NspI // GCATGC_GCATGT // 724 // 92088373 // 92089096","0.3417 // 0.6583 // Caucasian /// 0.1111 // 0.8889 // Han Chinese /// 0.1222 // 0.8778 // Japanese /// 0.4167 // 0.5833 // Yoruban","0.45 // Caucasian /// 0.2222 // Han Chinese /// 0.2444 // Japanese /// 0.4667 // Yoruban","60.0 // Caucasian /// 45.0 // Han Chinese /// 45.0 // Japanese /// 60.0 // Yoruban","YES","same","---","6","0","YES","C // Caucasian /// C // Han Chinese /// C // Japanese /// C // Yoruban","0.3417 // Caucasian /// 0.1111 // Han Chinese /// 0.1222 // Japanese /// 0.4167 // Yoruban","0.4016492","---"
"SNP_A-1780522","rs11233564","11","82719582","+","0","q14.1","GGATAGTTACATACGC[A/G]CTATCTGTTGGAACTT","A","G","NM_001142700 // downstream // 124123 // Hs.654862 // DLG2 // 1740 // discs, large homolog 2 (Drosophila) /// NM_021825 // upstream // 44557 // Hs.368866 // CCDC90B // 60492 // coiled-coil domain containing 90B","89.2210818882134 // D11S1365 // D11S1306 // --- // --- /// 85.6293942536959 // UNKNOWN // D11S4187 // --- // --- /// 76.6078270059355 // --- // D11S4135 // TSC58082 // ---","D11S2267E // downstream // 69229 /// D11S3228 // upstream // 9475","StyI // CCTAGG_CCTTGG // 959 // 82719562 // 82720520","0.0417 // 0.9583 // Caucasian /// 0.0333 // 0.9667 // Han Chinese /// 0.0556 // 0.9444 // Japanese /// 0.0167 // 0.9833 // Yoruban","0.05 // Caucasian /// 0.0667 // Han Chinese /// 0.1111 // Japanese /// 0.0333 // Yoruban","60.0 // Caucasian /// 45.0 // Han Chinese /// 45.0 // Japanese /// 60.0 // Yoruban","YES","same","Variation_6945 // chr11:81909575-83194350 // Agilent 185k CGH Arrays/Agilent Custom CGH Arrays // 17666407 // de Smith et al. (2007) // CopyNumber","6","0","YES","A // Caucasian /// A // Han Chinese /// A // Japanese /// A // Yoruban","0.0417 // Caucasian /// 0.0333 // Han Chinese /// 0.0556 // Japanese /// 0.0167 // Yoruban","0.3977312","---"
"SNP_A-1780329","rs324197","11","21963539","+","0","p14.3","GGATAAGAGATGAGAG[A/G]AAAAGTAGACTTACTG","A","G","NM_213599 // upstream // 207758 // Hs.154329 // ANO5 // 203859 // anoctamin 5 /// NM_006157 // downstream // 409736 // Hs.657172 // NELL1 // 4745 // NEL-like 1 (chicken)","37.059815858971 // D11S989 // D11S1359 // --- // --- /// 28.3150701132393 // D11S4114 // D11S1750 // --- // --- /// 30.819187753582 // --- // --- // TSC536041 // TSC51054","D11S1759 // downstream // 64461 /// D11S3679 // upstream // 48007","NspI // ACATGC_ACATGT // 872 // 21962793 // 21963664","0.7583 // 0.2417 // Caucasian /// 0.8778 // 0.1222 // Han Chinese /// 1.0 // 0.0 // Japanese /// 0.6083 // 0.3917 // Yoruban","0.3833 // Caucasian /// 0.2444 // Han Chinese /// 0.0 // Japanese /// 0.55 // Yoruban","60.0 // Caucasian /// 45.0 // Han Chinese /// 45.0 // Japanese /// 60.0 // Yoruban","YES","reverse","Variation_29905 // chr11:21821172-21969179 // Illumina HumanHap550 BeadChip // 18288195 // Jakobsson et al. (2008) // CopyNumber","6","0","YES","G // Caucasian /// G // Han Chinese /// G // Japanese /// G // Yoruban","0.2417 // Caucasian /// 0.1222 // Han Chinese /// 0.0 // Japanese /// 0.3917 // Yoruban","0.3669053","---"
"SNP_A-1780521","rs16965398","15","51139843","+","0","q21.3","GGATAGTTAAAAAACA[G/T]AGAGATCACACAGAGG","G","T","NM_182758 // downstream // 453387 // Hs.122125 // WDR72 // 256764 // WD repeat domain 72 /// XR_039223 // upstream // 121775 // --- // LOC728672 // 728672 // similar to hCG2043493","50.6985339986082 // D15S106 // D15S1016 // --- // --- /// 46.5168767093035 // D15S106 // D15S1016 // --- // --- /// 47.0641753883938 // --- // --- // TSC940856 // TSC344119","D15S106 // downstream // 209136 /// D15S1016 // upstream // 180277","StyI // CCAAGG_CCTTGG // 1602 // 51139182 // 51140783 /// NspI // ACATGT_GCATGT // 805 // 51139774 // 51140578","0.0 // 1.0 // Caucasian /// 0.0 // 1.0 // Han Chinese /// 0.0 // 1.0 // Japanese /// 0.1 // 0.9 // Yoruban","0.0 // Caucasian /// 0.0 // Han Chinese /// 0.0 // Japanese /// 0.2 // Yoruban","60.0 // Caucasian /// 45.0 // Han Chinese /// 45.0 // Japanese /// 60.0 // Yoruban","YES","same","---","8","0","YES","G // Caucasian /// G // Han Chinese /// G // Japanese /// G // Yoruban","0.0 // Caucasian /// 0.0 // Han Chinese /// 0.0 // Japanese /// 0.1 // Yoruban","0.3937492","---"
"SNP_A-1780328","rs8091955","18","44612905","+","0","q21.1","GGATAAGAGAATCCAC[A/G]GATAGGGACACAGTGC","A","G","NM_014772 // intron // 0 // Hs.145230 // KIAA0427 // 9811 // KIAA0427 /// NM_001142397 // intron // 0 // Hs.145230 // KIAA0427 // 9811 // KIAA0427","69.8025024888781 // D18S467 // D18S479 // --- // --- /// 68.9174003269509 // D18S467 // D18S1099 // --- // --- /// 69.4547318695998 // --- // D18S470 // TSC60533 // ---","D18S467 // downstream // 10101 /// D18S547 // upstream // 68585","StyI // CCTAGG_CCATGG // 897 // 44612581 // 44613477 /// NspI // ACATGT_GCATGC // 1185 // 44612288 // 44613472","0.575 // 0.425 // Caucasian /// 0.9889 // 0.0111 // Han Chinese /// 1.0 // 0.0 // Japanese /// 0.225 // 0.775 // Yoruban","0.45 // Caucasian /// 0.0222 // Han Chinese /// 0.0 // Japanese /// 0.3833 // Yoruban","60.0 // Caucasian /// 45.0 // Han Chinese /// 45.0 // Japanese /// 60.0 // Yoruban","YES","same","---","6","0","YES","G // Caucasian /// G // Han Chinese /// G // Japanese /// A // Yoruban","0.425 // Caucasian /// 0.0111 // Han Chinese /// 0.0 // Japanese /// 0.225 // Yoruban","0.500849","---"
"SNP_A-1780520","rs16994928","20","47874178","+","0","q13.13","GGATAGTGTTGACCTC[A/G]AGTACAGGTTTCAAAA","A","G","NM_015266 // intron // 0 // Hs.444202 // SLC9A8 // 23315 // solute carrier family 9 (sodium/hydrogen exchanger), member 8","76.6153106210412 // D20S436 // D20S897 // --- // --- /// 73.4791173423396 // D20S887 // D20S109 // --- // --- /// 68.6536939357581 // D20S887 // --- // --- // TSC274829","D20S515E // downstream // 191143 /// D20S134E // upstream // 127926","StyI // CCTTGG_CCAAGG // 396 // 47874019 // 47874414 /// NspI // ACATGT_GCATGT // 496 // 47873735 // 47874230","0.0 // 1.0 // Caucasian /// 0.0 // 1.0 // Han Chinese /// 0.0 // 1.0 // Japanese /// 0.1121 // 0.8879 // Yoruban","0.0 // Caucasian /// 0.0 // Han Chinese /// 0.0 // Japanese /// 0.2241 // Yoruban","60.0 // Caucasian /// 45.0 // Han Chinese /// 45.0 // Japanese /// 60.0 // Yoruban","YES","same","---","6","0","YES","A // Caucasian /// A // Han Chinese /// A // Japanese /// A // Yoruban","0.0 // Caucasian /// 0.0 // Han Chinese /// 0.0 // Japanese /// 0.1121 // Yoruban","0.4747871","---"
"SNP_A-1780489","rs2148435","13","104297971","+","0","q33.2","GGATAGGAAACCTGTA[A/T]CTGTAACTGATGAATC","A","T","NM_172370 // upstream // 618393 // Hs.381382 // DAOA // 267012 // D-amino acid oxidase activator /// XM_001133612 // upstream // 1564134 // --- // LOC728183 // 728183 // hypothetical LOC728183","103.435187661116 // D13S274 // D13S1322 // --- // --- /// 88.8950696872764 // D13S274 // D13S1311 // --- // --- /// 88.6681662478802 // --- // --- // TSC46629 // TSC222113","D13S1455 // downstream // 276758 /// D13S1200 // upstream // 53884","StyI // CCATGG_CCTTGG // 918 // 104297937 // 104298854 /// NspI // GCATGT_ACATGC // 1352 // 104297766 // 104299117","1.0 // 0.0 // Caucasian /// 1.0 // 0.0 // Han Chinese /// 1.0 // 0.0 // Japanese /// 0.9417 // 0.0583 // Yoruban","0.0 // Caucasian /// 0.0 // Han Chinese /// 0.0 // Japanese /// 0.1167 // Yoruban","60.0 // Caucasian /// 45.0 // Han Chinese /// 45.0 // Japanese /// 60.0 // Yoruban","YES","same","---","6","0","YES","T // Caucasian /// T // Han Chinese /// T // Japanese /// T // Yoruban","0.0 // Caucasian /// 0.0 // Han Chinese /// 0.0 // Japanese /// 0.0583 // Yoruban","0.3596693","607408 // Schizophrenia // 181500 // NM_172370 // upstream"
"SNP_A-1780488","rs7701541","5","153534636","+","0","q33.2","GGATAGCTTTACAATT[A/G]AAGATGTGTTTATCCC","A","G","NM_198321 // upstream // 15851 // Hs.655011 // GALNT10 // 55568 // UDP-N-acetyl-alpha-D-galactosamine:polypeptide N-acetylgalactosaminyltransferase 10 (GalNAc-T10) /// NM_001135037 // downstream // 117429 // Hs.432818 // MFAP3 // 4238 // microfibrillar-associated protein 3","159.319294345036 // D5S1978 // D5S497 // --- // --- /// 157.210159605201 // D5S2012 // D5S2026 // --- // --- /// 153.396165714847 // --- // D5S1507 // TSC60720 // ---","D5S2012 // downstream // 251 /// D5S2104 // upstream // 112949","StyI // CCTAGG_CCTAGG // 436 // 153534567 // 153535002 /// NspI // GCATGC_ACATGC // 529 // 153534541 // 153535069","0.9333 // 0.0667 // Caucasian /// 0.9444 // 0.0556 // Han Chinese /// 0.9333 // 0.0667 // Japanese /// 1.0 // 0.0 // Yoruban","0.1333 // Caucasian /// 0.1111 // Han Chinese /// 0.0889 // Japanese /// 0.0 // Yoruban","60.0 // Caucasian /// 45.0 // Han Chinese /// 45.0 // Japanese /// 60.0 // Yoruban","YES","same","---","8","0","YES","G // Caucasian /// G // Han Chinese /// G // Japanese /// G // Yoruban","0.0667 // Caucasian /// 0.0556 // Han Chinese /// 0.0667 // Japanese /// 0.0 // Yoruban","0.4305711","---"
"SNP_A-1780326","rs6781254","3","80731829","-","0","p12.3","GGATAAGACTGGCTTC[A/G]AAAAATGATTTGGGAA","A","G","XM_001126346 // upstream // 393078 // --- // LOC728290 // 728290 // hypothetical LOC728290 /// NR_002944 // downstream // 382283 // --- // HNRPA1L-2 // 664709 // heterogeneous nuclear ribonucleoprotein A1 pseudogene","107.443107817874 // D3S3049 // D3S1510 // --- // --- /// 109.43194306535 // D3S3653 // D3S2388 // --- // --- /// 102.217791894353 // --- // --- // TSC594316 // TSC59135","D3S2520 // downstream // 39566 /// D3S2522 // upstream // 33728","NspI // ACATGT_ACATGT // 521 // 80731505 // 80732025","0.3417 // 0.6583 // Caucasian /// 0.3778 // 0.6222 // Han Chinese /// 0.2222 // 0.7778 // Japanese /// 0.225 // 0.775 // Yoruban","0.55 // Caucasian /// 0.4444 // Han Chinese /// 0.3556 // Japanese /// 0.4167 // Yoruban","60.0 // Caucasian /// 45.0 // Han Chinese /// 45.0 // Japanese /// 60.0 // Yoruban","YES","reverse","Variation_5368 // chr3:79366217-81386046 // Illumina HumanHap300 BeadChip // 17116639 // Simon-Sanchez et al. (2007) // CopyNumber","6","0","YES","A // Caucasian /// A // Han Chinese /// A // Japanese /// A // Yoruban","0.3417 // Caucasian /// 0.3778 // Han Chinese /// 0.2222 // Japanese /// 0.225 // Yoruban","0.3449393","---"
"SNP_A-1780487","rs1056881","20","3117729","+","0","p13","GGATAGCTGAGGGAAA[A/G]GACTAGAGAGCCCTGG","A","G","NM_023935 // downstream // 1283 // Hs.471975 // DDRGK1 // 65992 // DDRGK domain containing 1 /// NM_014731 // upstream // 20522 // Hs.90232 // ProSAPiP1 // 9762 // ProSAPiP1 protein","10.2983543127037 // D20S842 // D20S193 // --- // --- /// 9.31748829616853 // D20S842 // D20S473 // --- // --- /// 11.7964118516693 // D20S842 // D20S473 // --- // ---","D20S1109 // downstream // 42548 /// D20S181 // upstream // 2782","StyI // CCTTGG_CCTTGG // 582 // 3117677 // 3118258 /// NspI // ACATGT_ACATGT // 1082 // 3117051 // 3118132","0.4333 // 0.5667 // Caucasian /// 0.6333 // 0.3667 // Han Chinese /// 0.7111 // 0.2889 // Japanese /// 0.2417 // 0.7583 // Yoruban","0.5 // Caucasian /// 0.3333 // Han Chinese /// 0.4444 // Japanese /// 0.2833 // Yoruban","60.0 // Caucasian /// 45.0 // Han Chinese /// 45.0 // Japanese /// 60.0 // Yoruban","YES","reverse","Variation_5121 // chr20:3076070-3238538 // BAC Array CGH // 17160897 // Wong et al. (2007) // CopyNumber","6","0","YES","A // Caucasian /// G // Han Chinese /// G // Japanese /// A // Yoruban","0.4333 // Caucasian /// 0.3667 // Han Chinese /// 0.2889 // Japanese /// 0.2417 // Yoruban","0.4683991","---"
"SNP_A-1780325","rs10121699","9","78219618","-","0","q21.13","GGATAAGACTGGAGGT[C/G]AACAGGACTGGTATCA","C","G","NM_001097634 // upstream // 26783 // Hs.521568 // GCNT1 // 2650 // glucosaminyl (N-acetyl) transferase 1, core 2 (beta-1,6-N-acetylglucosaminyltransferase) /// NR_026890 // downstream // 14901 // --- // RPSAP9 // 653162 // ribosomal protein SA pseudogene 9","72.6066116507376 // D9S1807 // D9S1834 // --- // --- /// 72.4328860411544 // D9S1124 // D9S1860 // --- // --- /// 79.0608823739111 // --- // --- // TSC181069 // TSC501531","D9S1807 // downstream // 147106 /// D9S2090 // upstream // 196493","StyI // CCATGG_CCTAGG // 475 // 78219410 // 78219884 /// NspI // GCATGC_ACATGT // 983 // 78219456 // 78220438","0.7583 // 0.2417 // Caucasian /// 0.4444 // 0.5556 // Han Chinese /// 0.4667 // 0.5333 // Japanese /// 0.8667 // 0.1333 // Yoruban","0.3833 // Caucasian /// 0.3111 // Han Chinese /// 0.5778 // Japanese /// 0.2667 // Yoruban","60.0 // Caucasian /// 45.0 // Han Chinese /// 45.0 // Japanese /// 60.0 // Yoruban","YES","reverse","---","6","0","YES","G // Caucasian /// C // Han Chinese /// C // Japanese /// G // Yoruban","0.2417 // Caucasian /// 0.4444 // Han Chinese /// 0.4667 // Japanese /// 0.1333 // Yoruban","0.4166932","---"
"SNP_A-1780486","rs2433189","11","23091671","-","0","p14.3","GGATAGCTGAAAGAAC[A/G]CTCCAGGGGGGCCGTT","A","G","NM_001009909 // upstream // 1383460 // Hs.144138 // LUZP2 // 338645 // leucine zipper protein 2 /// XM_945008 // upstream // 253128 // --- // LOC645581 // 645581 // similar to mCG19417","38.6666679597154 // D11S1359 // D11S915 // --- // --- /// 29.4091236146143 // D11S4114 // D11S1750 // --- // --- /// 32.2303014769455 // --- // --- // TSC51054 // TSC383533","D11S4024 // downstream // 5294 /// D11S3998 // upstream // 90273","StyI // CCTAGG_CCTTGG // 469 // 23091229 // 23091697","0.9167 // 0.0833 // Caucasian /// 0.7778 // 0.2222 // Han Chinese /// 0.8778 // 0.1222 // Japanese /// 0.9333 // 0.0667 // Yoruban","0.1667 // Caucasian /// 0.4 // Han Chinese /// 0.2 // Japanese /// 0.1333 // Yoruban","60.0 // Caucasian /// 45.0 // Han Chinese /// 45.0 // Japanese /// 60.0 // Yoruban","YES","same","---","6","0","YES","G // Caucasian /// G // Han Chinese /// G // Japanese /// G // Yoruban","0.0833 // Caucasian /// 0.2222 // Han Chinese /// 0.1222 // Japanese /// 0.0667 // Yoruban","0.3631773","---"
"SNP_A-1780324","rs4761882","12","51124973","+","0","q13.13","GGATAAGACCTGATTA[A/G]CCAGTTTCTAGAATAA","A","G","NM_005555 // downstream // 1730 // Hs.709235 // KRT6B // 3854 // keratin 6B /// NM_004693 // upstream // 10596 // Hs.697046 // KRT75 // 9119 // keratin 75","66.8104132660418 // D12S368 // D12S96 // --- // --- /// 67.4168718892467 // D12S368 // D12S390 // --- // --- /// 62.7422217207516 // --- // D12S1618 // TSC945688 // ---","D12S137 // downstream // 56854 /// D12S803 // upstream // 17865","StyI // CCATGG_CCTTGG // 460 // 51124808 // 51125267","0.1333 // 0.8667 // Caucasian /// 0.0 // 1.0 // Han Chinese /// 0.0 // 1.0 // Japanese /// 0.075 // 0.925 // Yoruban","0.1667 // Caucasian /// 0.0 // Han Chinese /// 0.0 // Japanese /// 0.15 // Yoruban","60.0 // Caucasian /// 45.0 // Han Chinese /// 45.0 // Japanese /// 60.0 // Yoruban","YES","same","Variation_4778 // chr12:51027855-51174131 // BAC Array CGH // 17160897 // Wong et al. (2007) // CopyNumber /// Variation_9207 // chr12:51114706-51150507 // Affymetrix 500K SNP Mapping Array // 17911159 // Pinto et al. (2007) // CopyNumber","6","0","YES","A // Caucasian /// A // Han Chinese /// A // Japanese /// A // Yoruban","0.1333 // Caucasian /// 0.0 // Han Chinese /// 0.0 // Japanese /// 0.075 // Yoruban","0.484879","148042 // Pachyonychia congenita, Jackson-Lawler type // 167210 // NM_005555 // downstream /// 609025 // Pseudofolliculitis barbae, susceptibility to // 612318 // NM_004693 // upstream"
"SNP_A-1780485","rs670842","6","124906854","-","0","q22.31","GGATAGCTCTCTCAGG[A/G]ATAGCCTGCATCTGCT","A","G","NM_001040214 // intron // 0 // Hs.656604 // NKAIN2 // 154215 // Na+/K+ transporting ATPase interacting 2","124.684803130971 // D6S1712 // D6S1702 // --- // --- /// 123.992984002971 // D6S1712 // D6S1639 // --- // --- /// 125.569275768427 // --- // D6S1639 // TSC515993 // ---","D6S371E // downstream // 658036 /// D6S988 // upstream // 156761","StyI // CCTTGG_CCTAGG // 1349 // 124906095 // 124907443 /// NspI // ACATGC_ACATGT // 831 // 124906109 // 124906939","0.2833 // 0.7167 // Caucasian /// 0.1778 // 0.8222 // Han Chinese /// 0.4222 // 0.5778 // Japanese /// 0.0083 // 0.9917 // Yoruban","0.4 // Caucasian /// 0.1778 // Han Chinese /// 0.5778 // Japanese /// 0.0167 // Yoruban","60.0 // Caucasian /// 45.0 // Han Chinese /// 45.0 // Japanese /// 60.0 // Yoruban","YES","same","---","6","0","YES","A // Caucasian /// A // Han Chinese /// A // Japanese /// A // Yoruban","0.2833 // Caucasian /// 0.1778 // Han Chinese /// 0.4222 // Japanese /// 0.0083 // Yoruban","0.3634333","609758 // Developmental delay and recurrent infections // 0 // NM_001040214 // intron"
"SNP_A-1780484","rs6470631","8","129534321","-","0","q24.21","GGATAGCTAGAAAGAA[A/G]GAATTCATTGTGAAGC","A","G","XM_001128934 // downstream // 763571 // Hs.49902 // hCG_1814486 // 728724 // hCG1814486 /// NM_002467 // downstream // 711468 // Hs.202453 // MYC // 4609 // v-myc myelocytomatosis viral oncogene homolog (avian)","138.204621349184 // D8S263 // D8S1780 // --- // --- /// 141.813094701138 // D8S263 // D8S1782 // --- // --- /// 126.014189248103 // D8S263 // --- // --- // TSC333258","D8S321 // downstream // 91756 /// D8S1017 // upstream // 74308","StyI // CCTTGG_CCATGG // 1013 // 129533764 // 129534776 /// NspI // GCATGT_ACATGT // 360 // 129534094 // 129534453","0.9583 // 0.0417 // Caucasian /// 1.0 // 0.0 // Han Chinese /// 1.0 // 0.0 // Japanese /// 0.95 // 0.05 // Yoruban","0.0833 // Caucasian /// 0.0 // Han Chinese /// 0.0 // Japanese /// 0.1 // Yoruban","60.0 // Caucasian /// 45.0 // Han Chinese /// 45.0 // Japanese /// 60.0 // Yoruban","YES","reverse","Variation_37296 // chr8:126775889-129803035 // Paired End Mapping // 18451855 // Kidd et al. (2008) // Inversion /// Variation_43624 // chr8:129534313-129540527 // Illumina DNA sequencing // 18987735 // Wang et al. (2008) // CopyNumber","6","0","YES","G // Caucasian /// G // Han Chinese /// G // Japanese /// G // Yoruban","0.0417 // Caucasian /// 0.0 // Han Chinese /// 0.0 // Japanese /// 0.05 // Yoruban","0.3902052","190080 // Burkitt lymphoma // 113970 // NM_002467 // downstream"
"SNP_A-1780483","rs6577499","1","8534691","+","0","p36.23","GGATAGCTAAGGTCAA[C/G]AATTCAAAACTAACAG","C","G","NM_012102 // intron // 0 // Hs.463041 // RERE // 473 // arginine-glutamic acid dipeptide (RE) repeats /// NM_001042681 // intron // 0 // Hs.463041 // RERE // 473 // arginine-glutamic acid dipeptide (RE) repeats","14.4708600022463 // D1S1612 // D1S503 // --- // --- /// 17.0886986595329 // D1S1612 // D1S2736 // --- // --- /// 15.1332199796139 // GGAA3A07 // D1S2736 // --- // ---","D1S1615 // downstream // 42799 /// D1S1410 // upstream // 4392","StyI // CCTTGG_CCATGG // 878 // 8533977 // 8534854 /// NspI // ACATGT_ACATGT // 1350 // 8534301 // 8535650","0.6917 // 0.3083 // Caucasian /// 0.8889 // 0.1111 // Han Chinese /// 0.875 // 0.125 // Japanese /// 0.45 // 0.55 // Yoruban","0.4167 // Caucasian /// 0.1778 // Han Chinese /// 0.25 // Japanese /// 0.5 // Yoruban","60.0 // Caucasian /// 45.0 // Han Chinese /// 45.0 // Japanese /// 60.0 // Yoruban","YES","same","---","6","0","YES","G // Caucasian /// G // Han Chinese /// G // Japanese /// C // Yoruban","0.3083 // Caucasian /// 0.1111 // Han Chinese /// 0.125 // Japanese /// 0.45 // Yoruban","0.4286591","---"
"SNP_A-1780321","rs9653179","2","142162935","-","0","q22.1","GGATAAGAAAGGTGGC[A/G]GAATAATAATTTCTCT","A","G","NM_018557 // intron // 0 // Hs.656461 // LRP1B // 53353 // low density lipoprotein-related protein 1B (deleted in tumors)","153.47612254239 // D2S349 // D2S132 // --- // --- /// 148.238980079668 // D2S2376 // D2S222 // --- // --- /// 142.825896076721 // --- // D2S122 // TSC784841 // ---","D2S349 // downstream // 54096 /// D2S1769 // upstream // 33792","StyI // CCTAGG_CCAAGG // 451 // 142162874 // 142163324 /// NspI // ACATGT_GCATGT // 813 // 142162394 // 142163206","0.725 // 0.275 // Caucasian /// 0.5444 // 0.4556 // Han Chinese /// 0.3889 // 0.6111 // Japanese /// 0.8583 // 0.1417 // Yoruban","0.3833 // Caucasian /// 0.5111 // Han Chinese /// 0.4222 // Japanese /// 0.25 // Yoruban","60.0 // Caucasian /// 45.0 // Han Chinese /// 45.0 // Japanese /// 60.0 // Yoruban","YES","reverse","---","6","0","YES","G // Caucasian /// G // Han Chinese /// A // Japanese /// G // Yoruban","0.275 // Caucasian /// 0.4556 // Han Chinese /// 0.3889 // Japanese /// 0.1417 // Yoruban","0.3525013","---"
"SNP_A-1780482","rs8011757","14","40893640","-","0","q21.1","GGATAGCCATCAGATC[A/G]CTACGCAAATCTAACA","A","G","NM_152447 // upstream // 252873 // Hs.715685 // LRFN5 // 145581 // leucine rich repeat and fibronectin type III domain containing 5 /// NM_203301 // upstream // 1922185 // Hs.324342 // FBXO33 // 254170 // F-box protein 33","43.3412074977001 // D14S1053 // D14S79 // --- // --- /// 44.7382003435984 // D14S253 // D14S301 // --- // --- /// 39.9482384993828 // --- // --- // TSC1028459 // TSC61660","D14S1053 // downstream // 407494 /// D14S79 // upstream // 27306","StyI // CCTAGG_CCTTGG // 815 // 40893398 // 40894212 /// NspI // ACATGC_GCATGT // 1345 // 40893563 // 40894907","0.325 // 0.675 // Caucasian /// 0.1 // 0.9 // Han Chinese /// 0.0889 // 0.9111 // Japanese /// 0.3 // 0.7 // Yoruban","0.4167 // Caucasian /// 0.1556 // Han Chinese /// 0.1778 // Japanese /// 0.4 // Yoruban","60.0 // Caucasian /// 45.0 // Han Chinese /// 45.0 // Japanese /// 60.0 // Yoruban","YES","reverse","Variation_3044 // chr14:40836311-40950477 // Affymetrix 500K EA SNP Mapping Array // 17122850 // Redon et al. (2006) // CopyNumber /// Variation_22921 // chr14:40884004-40930910 // Paired End Mapping // 17901297 // Korbel et al. (2007) // CopyNumber /// Variation_31966 // chr14:40892245-40897618 // Agilent Custom CGH Arrays // 18304495 // Perry et al. (2008) // CopyNumber /// Variation_38300 // chr14:40885215-40927856 // Affymetrix Human SNP Array 6.0 // 18776908 // McCarroll et al. (2008) // CopyNumber","6","0","YES","A // Caucasian /// A // Han Chinese /// A // Japanese /// A // Yoruban","0.325 // Caucasian /// 0.1 // Han Chinese /// 0.0889 // Japanese /// 0.3 // Yoruban","0.3497493","609103 // Bone mineral density QTL 12 // 612560 // NM_203301 // upstream"
"SNP_A-1780289","rs11992567","8","43071141","+","0","p11.21","GGATAAATCTCAGAAA[C/T]GTAATGTTGAGCTTTT","C","T","NM_032237 // intron // 0 // Hs.491646 // SGK196 // 84197 // protein kinase-like protein SgK196","61.1063441779363 // D8S1051 // D8S1460 // --- // --- /// 65.3322879803493 // D8S268 // D8S1745 // --- // --- /// 57.4595430323095 // D8S1817 // --- // --- // TSC738862","D8S1675 // downstream // 11506 /// D8S94 // upstream // 102714","NspI // GCATGT_GCATGT // 250 // 43071008 // 43071257","0.0083 // 0.9917 // Caucasian /// 0.0 // 1.0 // Han Chinese /// 0.0 // 1.0 // Japanese /// 0.1333 // 0.8667 // Yoruban","0.0167 // Caucasian /// 0.0 // Han Chinese /// 0.0 // Japanese /// 0.2667 // Yoruban","60.0 // Caucasian /// 45.0 // Han Chinese /// 45.0 // Japanese /// 60.0 // Yoruban","YES","same","Variation_29790 // chr8:43056765-43910848 // Illumina HumanHap550 BeadChip // 18288195 // Jakobsson et al. (2008) // CopyNumber","6","0","YES","C // Caucasian /// C // Han Chinese /// C // Japanese /// C // Yoruban","0.0083 // Caucasian /// 0.0 // Han Chinese /// 0.0 // Japanese /// 0.1333 // Yoruban","0.4144392","---"
"SNP_A-1780320","rs679735","1","235471716","+","0","q43","GGATAACTTCCAGACA[C/T]TGTCATGGCCTTTGTA","C","T","NM_001035 // intron // 0 // Hs.109514 // RYR2 // 6262 // ryanodine receptor 2 (cardiac)","248.581780518354 // D1S2678 // D1S517 // --- // --- /// 257.718921930594 // D1S2678 // D1S1149 // --- // --- /// 237.201615772848 // --- // --- // TSC592116 // TSC503450","D1S3398 // downstream // 250324 /// D1S1567 // upstream // 9093","StyI // CCAAGG_CCTAGG // 908 // 235471562 // 235472469 /// NspI // ACATGT_GCATGC // 570 // 235471195 // 235471764","0.3333 // 0.6667 // Caucasian /// 0.3556 // 0.6444 // Han Chinese /// 0.2667 // 0.7333 // Japanese /// 0.1 // 0.9 // Yoruban","0.4 // Caucasian /// 0.5333 // Han Chinese /// 0.3556 // Japanese /// 0.2 // Yoruban","60.0 // Caucasian /// 45.0 // Han Chinese /// 45.0 // Japanese /// 60.0 // Yoruban","YES","same","---","6","0","YES","C // Caucasian /// C // Han Chinese /// C // Japanese /// C // Yoruban","0.3333 // Caucasian /// 0.3556 // Han Chinese /// 0.2667 // Japanese /// 0.1 // Yoruban","0.3944412","180902 // Arrhythmogenic right ventricular dysplasia 2 // 600996 // NM_001035 // intron /// 180902 // Ventricular tachycardia, catecholaminergic polymorphic, 1 // 1 // NM_001035 // intron"
"SNP_A-1780481","rs2792810","1","200681569","+","0","q32.1","GGATAGCATGGTAGAA[C/T]GTTACTGTGAAAGTAC","C","T","NM_032105 // intron // 0 // Hs.444403 // PPP1R12B // 4660 // protein phosphatase 1, regulatory (inhibitor) subunit 12B /// NM_002481 // intron // 0 // Hs.444403 // PPP1R12B // 4660 // protein phosphatase 1, regulatory (inhibitor) subunit 12B","201.052546430156 // D1S2615 // D1S1724 // --- // --- /// 215.806965212621 // D1S2615 // D1S1647 // --- // --- /// 197.608497166786 // D1S2764 // D1S1725 // --- // ---","D1S2583 // downstream // 89660 /// D1S2000E // upstream // 141394","NspI // ACATGC_ACATGT // 522 // 200681375 // 200681896","0.0 // 1.0 // Caucasian /// 0.0 // 1.0 // Han Chinese /// 0.0 // 1.0 // Japanese /// 0.2 // 0.8 // Yoruban","0.0 // Caucasian /// 0.0 // Han Chinese /// 0.0 // Japanese /// 0.4 // Yoruban","60.0 // Caucasian /// 45.0 // Han Chinese /// 45.0 // Japanese /// 60.0 // Yoruban","YES","reverse","---","6","0","YES","C // Caucasian /// C // Han Chinese /// C // Japanese /// C // Yoruban","0.0 // Caucasian /// 0.0 // Han Chinese /// 0.0 // Japanese /// 0.2 // Yoruban","0.4433091","---"
"SNP_A-1780480","rs17320521","12","107142383","+","0","q23.3","GGATAGCATGGCCCAG[A/G]AAGAATCTCATCTCAG","A","G","NM_014653 // intron // 0 // Hs.143591 // WSCD2 // 9671 // WSC domain containing 2","122.667381236088 // D12S1335 // D12S1605 // --- // --- /// 116.486539309588 // D12S1335 // D12S1605 // --- // --- /// 116.916267879047 // --- // --- // TSC57490 // TSC45652","D12S1254 // downstream // 90329 /// D12S1605 // upstream // 85586","StyI // CCATGG_CCTTGG // 222 // 107142317 // 107142538 /// NspI // ACATGT_GCATGT // 397 // 107142081 // 107142477","0.275 // 0.725 // Caucasian /// 0.1222 // 0.8778 // Han Chinese /// 0.2222 // 0.7778 // Japanese /// 0.475 // 0.525 // Yoruban","0.2167 // Caucasian /// 0.2444 // Han Chinese /// 0.3556 // Japanese /// 0.4833 // Yoruban","60.0 // Caucasian /// 45.0 // Han Chinese /// 45.0 // Japanese /// 60.0 // Yoruban","YES","same","---","6","0","YES","A // Caucasian /// A // Han Chinese /// A // Japanese /// A // Yoruban","0.275 // Caucasian /// 0.1222 // Han Chinese /// 0.2222 // Japanese /// 0.475 // Yoruban","0.4524911","---"
"SNP_A-1780287","rs2342723","16","5688792","+","0","p13.3","GAATGAGGTACTGAAA[C/T]AGGCTACACCATGAAT","C","T","NM_001142333 // upstream // 320340 // Hs.459842 // A2BP1 // 54715 // ataxin 2-binding protein 1 /// NM_199185 // downstream // 331783 // Hs.557550 // NPM1 // 4869 // nucleophosmin (nucleolar phosphoprotein B23, numatrin)","13.4952120184054 // D16S3072 // D16S423 // --- // --- /// 10.0684293311349 // D16S3065 // D16S423 // --- // --- /// 14.3708143331694 // --- // --- // TSC551686 // TSC59315","D16S510 // downstream // 6900 /// D16S784 // upstream // 40227","NspI // ACATGT_GCATGC // 652 // 5688484 // 5689135","0.9583 // 0.0417 // Caucasian /// 0.8556 // 0.1444 // Han Chinese /// 0.8333 // 0.1667 // Japanese /// 0.6583 // 0.3417 // Yoruban","0.0833 // Caucasian /// 0.2889 // Han Chinese /// 0.2444 // Japanese /// 0.4833 // Yoruban","60.0 // Caucasian /// 45.0 // Han Chinese /// 45.0 // Japanese /// 60.0 // Yoruban","YES","same","---","6","0","YES","T // Caucasian /// T // Han Chinese /// T // Japanese /// T // Yoruban","0.0417 // Caucasian /// 0.1444 // Han Chinese /// 0.1667 // Japanese /// 0.3417 // Yoruban","0.4458551","164040 // Leukemia, acute myeloid // 601626 // NM_199185 // downstream /// 164040 // Leukemia, acute promyelocytic // 0 // NM_199185 // downstream"
"SNP_A-1780286","rs41528453","7","104068646","-","0","q22.1","GGATAAATAGTCTTCT[A/G]AAATCATGTAATACGT","A","G","NM_199000 // intron // 0 // Hs.659164 // LHFPL3 // 375612 // lipoma HMGIC fusion partner-like 3","113.217744369803 // D7S1799 // D7S1530 // --- // --- /// 113.729835670564 // D7S796 // D7S2545 // --- // --- /// 107.35609983724 // D7S2504 // --- // --- // TSC286245","D7S2705 // upstream // 37093 /// D7S1799 // downstream // 86505","StyI // CCATGG_CCTAGG // 1849 // 104068162 // 104070010 /// NspI // GCATGT_ACATGC // 396 // 104068271 // 104068666","1.0 // 0.0 // Caucasian /// 0.8333 // 0.1667 // Han Chinese /// 0.9 // 0.1 // Japanese /// 1.0 // 0.0 // Yoruban","0.0 // Caucasian /// 0.2444 // Han Chinese /// 0.1556 // Japanese /// 0.0 // Yoruban","60.0 // Caucasian /// 45.0 // Han Chinese /// 45.0 // Japanese /// 60.0 // Yoruban","---","same","---","6","0","YES","G // Caucasian /// G // Han Chinese /// G // Japanese /// G // Yoruban","0.0 // Caucasian /// 0.1667 // Han Chinese /// 0.1 // Japanese /// 0.0 // Yoruban","0.4008032","---"
"SNP_A-1780285","rs6919430","6","90976186","+","0","q15","GGATAAATAGCTTGCA[A/C]TAAACTGATTACGGAT","A","C","NM_021813 // intron // 0 // Hs.716609 // BACH2 // 60468 // BTB and CNC homology 1, basic leucine zipper transcription factor 2","97.73115171854 // D6S1644 // D6S1570 // --- // --- /// 97.5363315482711 // D6S1613 // D6S1631 // --- // --- /// 97.6469170791971 // D6S1613 // --- // --- // TSC979978","D6S366 // downstream // 107025 /// D6S462 // upstream // 9045","StyI // CCATGG_CCTAGG // 1067 // 90975293 // 90976359 /// NspI // ACATGC_GCATGT // 784 // 90975919 // 90976702","0.0 // 1.0 // Caucasian /// 0.0 // 1.0 // Han Chinese /// 0.0 // 1.0 // Japanese /// 0.0333 // 0.9667 // Yoruban","0.0 // Caucasian /// 0.0 // Han Chinese /// 0.0 // Japanese /// 0.0667 // Yoruban","60.0 // Caucasian /// 45.0 // Han Chinese /// 45.0 // Japanese /// 60.0 // Yoruban","YES","same","---","6","0","YES","A // Caucasian /// A // Han Chinese /// A // Japanese /// A // Yoruban","0.0 // Caucasian /// 0.0 // Han Chinese /// 0.0 // Japanese /// 0.0333 // Yoruban","0.4047512","---"
"SNP_A-1780283","rs17011450","4","127849726","-","0","q28.1","GGATAAAGGCCACCTG[C/T]ATTAATCTCTCAAATG","C","T","XM_001130224 // upstream // 913836 // Hs.647967 // LOC729424 // 729424 // hypothetical LOC729424 /// NM_024582 // downstream // 1216190 // Hs.702217 // FAT4 // 79633 // FAT tumor suppressor homolog 4 (Drosophila)","126.502419486691 // D4S2395 // D4S1615 // --- // --- /// 127.974625421119 // D4S2975 // D4S1615 // --- // --- /// 122.56919736813 // --- // --- // TSC548950 // TSC771619","D4S987 // downstream // 64849 /// D4S1357 // upstream // 238194","StyI // CCTTGG_CCTTGG // 366 // 127849392 // 127849757 /// NspI // GCATGC_GCATGC // 1351 // 127848819 // 127850169","0.0 // 1.0 // Caucasian /// 0.1667 // 0.8333 // Han Chinese /// 0.1444 // 0.8556 // Japanese /// 0.0 // 1.0 // Yoruban","0.0 // Caucasian /// 0.2889 // Han Chinese /// 0.1556 // Japanese /// 0.0 // Yoruban","60.0 // Caucasian /// 45.0 // Han Chinese /// 45.0 // Japanese /// 60.0 // Yoruban","YES","reverse","Variation_9007 // chr4:127804147-127891392 // Affymetrix 500K SNP Mapping Array // 17911159 // Pinto et al. (2007) // CopyNumber","8","0","YES","C // Caucasian /// C // Han Chinese /// C // Japanese /// C // Yoruban","0.0 // Caucasian /// 0.1667 // Han Chinese /// 0.1444 // Japanese /// 0.0 // Yoruban","0.3559753","---"
"SNP_A-1780516","rs1529917","16","5850764","+","0","p13.3","ATGAGTCATGGGTCAA[C/T]GTCCTTCTCCACAACA","C","T","NM_001142333 // upstream // 158368 // Hs.459842 // A2BP1 // 54715 // ataxin 2-binding protein 1 /// NM_199185 // downstream // 493755 // Hs.557550 // NPM1 // 4869 // nucleophosmin (nucleolar phosphoprotein B23, numatrin)","13.8004952490996 // D16S3072 // D16S423 // --- // --- /// 10.2288719483505 // D16S3065 // D16S423 // --- // --- /// 15.1216542276725 // --- // --- // TSC59315 // TSC628969","D16S784 // downstream // 121745 /// D16S740 // upstream // 6252","NspI // GCATGC_ACATGC // 1043 // 5850230 // 5851272","0.525 // 0.475 // Caucasian /// 0.1889 // 0.8111 // Han Chinese /// 0.2222 // 0.7778 // Japanese /// 0.55 // 0.45 // Yoruban","0.4833 // Caucasian /// 0.3333 // Han Chinese /// 0.3111 // Japanese /// 0.4667 // Yoruban","60.0 // Caucasian /// 45.0 // Han Chinese /// 45.0 // Japanese /// 60.0 // Yoruban","YES","same","---","6","0","YES","T // Caucasian /// C // Han Chinese /// C // Japanese /// T // Yoruban","0.475 // Caucasian /// 0.1889 // Han Chinese /// 0.2222 // Japanese /// 0.45 // Yoruban","0.4367411","164040 // Leukemia, acute myeloid // 601626 // NM_199185 // downstream /// 164040 // Leukemia, acute promyelocytic // 0 // NM_199185 // downstream"
"SNP_A-1780515","rs525751","8","37199992","+","0","p12","GGATAGTGATACTAAC[A/C]AAAGAGCCAACATGAG","A","C","XM_001717929 // downstream // 252378 // Hs.711905 // LOC100128034 // 100128034 // hypothetical protein LOC100128034 /// XR_019239 // downstream // 126884 // --- // RP11-484D5.2 // 400129 // SWI/SNF related, matrix associated, actin dependent regulator of chromatin, subfamily e, member 1 pseudogene","55.3214786774916 // D8S1750 // D8S571 // --- // --- /// 62.0873549186031 // D8S375 // D8S536 // --- // --- /// 53.9104106714556 // --- // D8S1791 // TSC66006 // ---","D8S410 // downstream // 10887 /// D8S449 // upstream // 107199","StyI // CCAAGG_CCATGG // 467 // 37199724 // 37200190","0.0917 // 0.9083 // Caucasian /// 0.2556 // 0.7444 // Han Chinese /// 0.3111 // 0.6889 // Japanese /// 0.225 // 0.775 // Yoruban","0.1833 // Caucasian /// 0.4222 // Han Chinese /// 0.4 // Japanese /// 0.2833 // Yoruban","60.0 // Caucasian /// 45.0 // Han Chinese /// 45.0 // Japanese /// 60.0 // Yoruban","YES","same","---","6","0","YES","A // Caucasian /// A // Han Chinese /// A // Japanese /// A // Yoruban","0.0917 // Caucasian /// 0.2556 // Han Chinese /// 0.3111 // Japanese /// 0.225 // Yoruban","0.4198212","---"
"SNP_A-1780513","rs3218295","22","35863014","-","0","q12.3","GGATAGTGAGGCACCC[A/G]GATAGTGATAAGTTCC","A","G","NM_000878 // intron // 0 // Hs.474787 // IL2RB // 3560 // interleukin 2 receptor, beta","44.6929647324899 // D22S1177 // IL2RB // --- // --- /// 42.7669784490856 // D22S692 // UNKNOWN // --- // --- /// 37.8553492244906 // D22S283 // D22S1156 // --- // ---","D22S612 // downstream // 31041 /// D22S1045 // upstream // 3216","StyI // CCAAGG_CCATGG // 384 // 35862913 // 35863296","0.1417 // 0.8583 // Caucasian /// 0.2556 // 0.7444 // Han Chinese /// 0.1889 // 0.8111 // Japanese /// 0.4083 // 0.5917 // Yoruban","0.2167 // Caucasian /// 0.2889 // Han Chinese /// 0.2889 // Japanese /// 0.4833 // Yoruban","60.0 // Caucasian /// 45.0 // Han Chinese /// 45.0 // Japanese /// 60.0 // Yoruban","YES","same","Variation_47855 // chr22:35692036-35915790 // SNP genotyping analysis // 18971310 // Gusev et al. (2009) // CopyNumber","6","0","YES","A // Caucasian /// A // Han Chinese /// A // Japanese /// A // Yoruban","0.1417 // Caucasian /// 0.2556 // Han Chinese /// 0.1889 // Japanese /// 0.4083 // Yoruban","0.5264189","---"
"SNP_A-1780512","rs16864142","3","190439516","+","0","q28","GGATAGTGAAATCATG[A/G]AAGTTGAAATCATTAA","A","G","NM_198485 // intron // 0 // Hs.338851 // TPRG1 // 285386 // tumor protein p63 regulated 1","203.024441785624 // D3S3549 // D3S2398 // --- // --- /// 208.892804688831 // D3S1580 // D3S2747 // --- // --- /// 194.863405325347 // --- // --- // TSC49740 // TSC58528","D3S3549 // downstream // 7221 /// D3S3076 // upstream // 98417","StyI // CCAAGG_CCATGG // 340 // 190439492 // 190439831 /// NspI // ACATGT_ACATGT // 1334 // 190438537 // 190439870","0.9 // 0.1 // Caucasian /// 0.7444 // 0.2556 // Han Chinese /// 0.5778 // 0.4222 // Japanese /// 1.0 // 0.0 // Yoruban","0.1667 // Caucasian /// 0.3778 // Han Chinese /// 0.5333 // Japanese /// 0.0 // Yoruban","60.0 // Caucasian /// 45.0 // Han Chinese /// 45.0 // Japanese /// 60.0 // Yoruban","YES","same","---","6","0","YES","G // Caucasian /// G // Han Chinese /// G // Japanese /// G // Yoruban","0.1 // Caucasian /// 0.2556 // Han Chinese /// 0.4222 // Japanese /// 0.0 // Yoruban","0.3847132","---"
"SNP_A-1780319","rs16899738","5","71899042","+","0","q13.2","GGATAACTGCCTGATA[C/G]CTAAAAGAGGAAACCA","C","G","XM_001714293 // downstream // 6704 // --- // LOC389300 // 389300 // similar to hCG1654959 /// NM_152625 // upstream // 60037 // Hs.370303 // ZNF366 // 167465 // zinc finger protein 366","83.665537489496 // D5S2851 // D5S357 // --- // --- /// 76.177914955586 // UNKNOWN // D5S1404 // --- // --- /// 76.0079469040687 // --- // D5S2003 // TSC955112 // ---","D5S351 // downstream // 324836 /// D5S650 // upstream // 48220","StyI // CCATGG_CCTTGG // 345 // 71898933 // 71899277","0.0 // 1.0 // Caucasian /// 0.0 // 1.0 // Han Chinese /// 0.0 // 1.0 // Japanese /// 0.0917 // 0.9083 // Yoruban","0.0 // Caucasian /// 0.0 // Han Chinese /// 0.0 // Japanese /// 0.1833 // Yoruban","60.0 // Caucasian /// 45.0 // Han Chinese /// 45.0 // Japanese /// 60.0 // Yoruban","YES","same","---","6","0","YES","C // Caucasian /// C // Han Chinese /// C // Japanese /// C // Yoruban","0.0 // Caucasian /// 0.0 // Han Chinese /// 0.0 // Japanese /// 0.0917 // Yoruban","0.4078812","---"
"SNP_A-1780511","rs1354808","16","7978857","-","0","p13.2","GGATAGTCTGTTTTTC[C/T]CATTAGTTTCTGCTTT","C","T","NM_024109 // upstream // 644170 // Hs.306380 // C16orf68 // 79091 // chromosome 16 open reading frame 68 /// NM_145893 // downstream // 275516 // Hs.459842 // A2BP1 // 54715 // ataxin 2-binding protein 1","21.3118632300769 // D16S3108 // D16S406 // --- // --- /// 15.3732744707509 // D16S3108 // D16S406 // --- // --- /// 19.5734815455373 // --- // D16S3052 // TSC979125 // ---","D16S675 // downstream // 69121 /// D16S495 // upstream // 116392","StyI // CCAAGG_CCTAGG // 681 // 7978344 // 7979024 /// NspI // ACATGT_ACATGT // 267 // 7978823 // 7979089","0.45 // 0.55 // Caucasian /// 0.2444 // 0.7556 // Han Chinese /// 0.3111 // 0.6889 // Japanese /// 0.175 // 0.825 // Yoruban","0.4667 // Caucasian /// 0.4889 // Han Chinese /// 0.4 // Japanese /// 0.2833 // Yoruban","60.0 // Caucasian /// 45.0 // Han Chinese /// 45.0 // Japanese /// 60.0 // Yoruban","YES","same","---","6","0","YES","C // Caucasian /// C // Han Chinese /// C // Japanese /// C // Yoruban","0.45 // Caucasian /// 0.2444 // Han Chinese /// 0.3111 // Japanese /// 0.175 // Yoruban","0.4053932","---"
"SNP_A-1780318","rs7496680","15","56977264","+","0","q22.1","GGATAACTCTAGATTC[A/G]ATAAGAAACAATCTTC","A","G","NM_024755 // intron // 0 // Hs.512932 // SLTM // 79811 // SAFB-like, transcription modulator /// NM_001013843 // intron // 0 // Hs.512932 // SLTM // 79811 // SAFB-like, transcription modulator","58.8775237100001 // D15S148 // D15S643 // --- // --- /// 50.954429164034 // UNKNOWN // D15S155 // --- // --- /// 53.8737298273107 // D15S148 // --- // --- // TSC57616","D15S1175 // downstream // 30624 /// D15S1194 // upstream // 250102","NspI // ACATGT_ACATGT // 795 // 56976965 // 56977759","1.0 // 0.0 // Caucasian /// 1.0 // 0.0 // Han Chinese /// 1.0 // 0.0 // Japanese /// 0.8083 // 0.1917 // Yoruban","0.0 // Caucasian /// 0.0 // Han Chinese /// 0.0 // Japanese /// 0.2833 // Yoruban","60.0 // Caucasian /// 45.0 // Han Chinese /// 45.0 // Japanese /// 60.0 // Yoruban","YES","same","Variation_47963 // chr15:56737283-57168926 // SNP genotyping analysis // 18971310 // Gusev et al. (2009) // CopyNumber","6","0","YES","G // Caucasian /// G // Han Chinese /// G // Japanese /// G // Yoruban","0.0 // Caucasian /// 0.0 // Han Chinese /// 0.0 // Japanese /// 0.1917 // Yoruban","0.3984212","---"
"SNP_A-1780479","rs6995938","8","2475685","-","0","p23.2","GGATAGCACTTAAACA[C/T]TGAAGAGGATAGAGCT","C","T","NM_033225 // downstream // 304596 // Hs.571466 // CSMD1 // 64478 // CUB and Sushi multiple domains 1 /// NM_003970 // downstream // 394899 // Hs.443683 // MYOM2 // 9172 // myomesin (M-protein) 2, 165kDa","4.15169334183647 // D8S264 // D8S1806 // --- // --- /// 1.47412916565209 // D8S264 // D8S518 // --- // --- /// 5.75426550971443 // --- // --- // TSC862684 // TSC236072","D8S210 // downstream // 349294 /// D8S1042 // upstream // 217617","NspI // GCATGC_GCATGT // 557 // 2475404 // 2475960","0.9333 // 0.0667 // Caucasian /// 1.0 // 0.0 // Han Chinese /// 1.0 // 0.0 // Japanese /// 0.9083 // 0.0917 // Yoruban","0.1 // Caucasian /// 0.0 // Han Chinese /// 0.0 // Japanese /// 0.15 // Yoruban","60.0 // Caucasian /// 45.0 // Han Chinese /// 45.0 // Japanese /// 60.0 // Yoruban","YES","reverse","Variation_5252 // chr8:2163275-2553922 // Illumina HumanHap300 BeadChip // 17116639 // Simon-Sanchez et al. (2007) // CopyNumber /// Variation_8588 // chr8:2310221-2591249 // Affymetrix 500K SNP Mapping Array // 17911159 // Pinto et al. (2007) // CopyNumber /// Variation_34526 // chr8:2310221-2584554 // Affymetrix 500K and 100K SNP Mapping Arrays // 17638019 // Zogopoulos et al. (2007) // CopyNumber","6","0","YES","T // Caucasian /// T // Han Chinese /// T // Japanese /// T // Yoruban","0.0667 // Caucasian /// 0.0 // Han Chinese /// 0.0 // Japanese /// 0.0917 // Yoruban","0.4005372","---"
"SNP_A-1780317","rs1261167","12","32133446","-","0","p11.21","GGATAACTCATATCAC[A/G]ACATAACCAACTAATT","A","G","NM_001003398 // upstream // 18005 // Hs.505202 // BICD1 // 636 // bicaudal D homolog 1 (Drosophila) /// NM_018169 // downstream // 96140 // Hs.445129 // C12orf35 // 55196 // chromosome 12 open reading frame 35","55.2070155620096 // D12S1621 // D12S345 // --- // --- /// 52.9305993757857 // D12S1621 // D12S345 // --- // --- /// 51.1358132117276 // D12S1621 // D12S1692 // --- // ---","D12S1579 // downstream // 47437 /// D12S1308 // upstream // 31012","StyI // CCTAGG_CCTTGG // 532 // 32132972 // 32133503 /// NspI // ACATGC_GCATGT // 241 // 32133275 // 32133515","0.2583 // 0.7417 // Caucasian /// 0.2444 // 0.7556 // Han Chinese /// 0.2 // 0.8 // Japanese /// 0.0085 // 0.9915 // Yoruban","0.45 // Caucasian /// 0.3111 // Han Chinese /// 0.2667 // Japanese /// 0.0169 // Yoruban","60.0 // Caucasian /// 45.0 // Han Chinese /// 45.0 // Japanese /// 60.0 // Yoruban","YES","same","---","6","0","YES","A // Caucasian /// A // Han Chinese /// A // Japanese /// A // Yoruban","0.2583 // Caucasian /// 0.2444 // Han Chinese /// 0.2 // Japanese /// 0.0085 // Yoruban","0.4210972","---"
"SNP_A-1780478","rs8092309","18","47297348","-","0","q21.2","GGATAGCACCATCTAA[C/T]CTGTTGTCTGTTGATG","C","T","XM_210365 // downstream // 95578 // --- // LOC284288 // 284288 // similar to Chromosome 15 open reading frame 15 /// NM_016626 // upstream // 319660 // Hs.465144 // MEX3C // 51320 // mex-3 homolog C (C. elegans)","73.2586768548629 // D18S845 // D18S1099 // --- // --- /// 70.8843068498248 // D18S467 // D18S1099 // --- // --- /// 73.3666006469928 // --- // --- // TSC1012768 // TSC64606","D18S524 // downstream // 48648 /// D18S838 // upstream // 91995","StyI // CCTAGG_CCATGG // 360 // 47297022 // 47297381","0.95 // 0.05 // Caucasian /// 0.8556 // 0.1444 // Han Chinese /// 0.8444 // 0.1556 // Japanese /// 0.6417 // 0.3583 // Yoruban","0.1 // Caucasian /// 0.2889 // Han Chinese /// 0.2667 // Japanese /// 0.4833 // Yoruban","60.0 // Caucasian /// 45.0 // Han Chinese /// 45.0 // Japanese /// 60.0 // Yoruban","YES","reverse","---","6","0","YES","T // Caucasian /// T // Han Chinese /// T // Japanese /// T // Yoruban","0.05 // Caucasian /// 0.1444 // Han Chinese /// 0.1556 // Japanese /// 0.3583 // Yoruban","0.4037892","---"
"SNP_A-1780316","rs10758070","9","31529194","+","0","p21.1","GGATAACTCAGATGCC[C/T]GGCACTGGTAACAATA","C","T","XR_037499 // downstream // 793985 // --- // SLC25A5P8 // 392301 // solute carrier family 25 (mitochondrial carrier; adenine nucleotide translocator), member 5 pseudogene 8 /// XM_001722130 // upstream // 706947 // --- // RPS26P2 // 646753 // ribosomal protein S26 pseudogene 2","54.3394142354759 // D9S251 // D9S1118 // --- // --- /// 55.7386868038799 // D9S43 // D9S1791 // --- // --- /// 61.9719407952065 // --- // D9S304 // TSC61618 // ---","D9S911 // downstream // 94934 /// D9S1118 // upstream // 386058","NspI // GCATGC_ACATGC // 857 // 31528897 // 31529753","0.1949 // 0.8051 // Caucasian /// 0.4889 // 0.5111 // Han Chinese /// 0.3667 // 0.6333 // Japanese /// 0.3333 // 0.6667 // Yoruban","0.3559 // Caucasian /// 0.5333 // Han Chinese /// 0.4222 // Japanese /// 0.5 // Yoruban","60.0 // Caucasian /// 45.0 // Han Chinese /// 45.0 // Japanese /// 60.0 // Yoruban","YES","same","---","8","0","YES","C // Caucasian /// C // Han Chinese /// C // Japanese /// C // Yoruban","0.1949 // Caucasian /// 0.4889 // Han Chinese /// 0.3667 // Japanese /// 0.3333 // Yoruban","0.3560273","---"
"SNP_A-1780477","rs12518783","5","73162674","-","0","q13.2","GGATAGCAATTTTTAA[C/G]CATGTTCAGTGTGAAG","C","G","NM_001080479 // intron // 0 // Hs.482521 // RGNEF // 64283 // Rho-guanine nucleotide exchange factor","85.3263095416473 // D5S357 // D5S1982 // --- // --- /// 76.9663823146522 // UNKNOWN // D5S1404 // --- // --- /// 76.7630055658394 // --- // D5S2003 // TSC955112 // ---","D5S112 // downstream // 47767 /// D5S1982 // upstream // 159681","StyI // CCATGG_CCAAGG // 468 // 73162416 // 73162883 /// NspI // ACATGT_GCATGT // 287 // 73162467 // 73162753","0.9083 // 0.0917 // Caucasian /// 0.7444 // 0.2556 // Han Chinese /// 0.8333 // 0.1667 // Japanese /// 0.9833 // 0.0167 // Yoruban","0.1833 // Caucasian /// 0.3778 // Han Chinese /// 0.2889 // Japanese /// 0.0333 // Yoruban","60.0 // Caucasian /// 45.0 // Han Chinese /// 45.0 // Japanese /// 60.0 // Yoruban","YES","reverse","---","6","0","YES","G // Caucasian /// G // Han Chinese /// G // Japanese /// G // Yoruban","0.0917 // Caucasian /// 0.2556 // Han Chinese /// 0.1667 // Japanese /// 0.0167 // Yoruban","0.3976592","---"
"SNP_A-1780315","rs619716","12","10857766","+","0","p13.2","GGATAACTATATAGAG[G/T]CAATAATTCAAGCATA","G","T","NM_023921 // downstream // 11445 // Hs.533756 // TAS2R10 // 50839 // taste receptor, type 2, member 10 /// NM_023917 // upstream // 3732 // Hs.272391 // TAS2R9 // 50835 // taste receptor, type 2, member 9","25.2901468996478 // D12S77 // D12S827 // --- // --- /// 21.5030940787044 // D12S77 // D12S89 // --- // --- /// 22.1438020173353 // D12S1674 // --- // --- // TSC977234","D12S1192E // downstream // 194031 /// D12S841 // upstream // 87742","StyI // CCTTGG_CCATGG // 595 // 10857269 // 10857863","1.0 // 0.0 // Caucasian /// 1.0 // 0.0 // Han Chinese /// 1.0 // 0.0 // Japanese /// 0.8667 // 0.1333 // Yoruban","0.0 // Caucasian /// 0.0 // Han Chinese /// 0.0 // Japanese /// 0.2 // Yoruban","60.0 // Caucasian /// 45.0 // Han Chinese /// 45.0 // Japanese /// 60.0 // Yoruban","YES","same","---","8","0","YES","T // Caucasian /// T // Han Chinese /// T // Japanese /// T // Yoruban","0.0 // Caucasian /// 0.0 // Han Chinese /// 0.0 // Japanese /// 0.1333 // Yoruban","0.3701793","---"
