# Supplementary material for: SNPpy - Database Management for SNP Data from Genome Wide Association Studies
Source: PLoS One. 2011 Oct 19;6(10):e24982. doi: 10.1371/journal.pone.0024982 (PMC3198468; doi:10.1371/journal.pone.0024982)
Supplement: File S1 — Source code. SNPpy source code in an archive file format. See docs/MANUAL for usage information. This archive corresponds to a revision of the Mercurial repository. That revision can be identified by the character string which follows the snppy string in the archive name. That string is the revisions's hash identifier (short version). (TBZ2) [file pone.0024982.s001.tbz2 › snppy-f6041cdb8bb3/data/illumina-anno.txt]

Illumina	Inc.
[Heading]
Descriptor File Name	Human610-Quadv1_B.bpm
Assay Format	Infinium HD Super
Date Manufactured	3/17/2008
Loci Count	620901
[Assay]
IlmnID	Name	IlmnStrand	SNP	AddressA_ID	AlleleA_ProbeSeq	AddressB_ID	AlleleB_ProbeSeq	GenomeBuild	Chr	MapInfo	Ploidy	Species	Source	SourceVersion	SourceStrand	SourceSeq	TopGenomicSeq	BeadSetID	Intensity_Only	Exp_Clusters	CNV_Probe
200003-0_B_R_1526882017	200003	BOT	[T/C]	243622332	GCCAGCTTCGTTGTCTTCCTCGTGGCCGAGAAGTCCACCAAGGCCAAGCA			36	9	139026180	diploid	Homo sapiens	Unknown	0	TOP	GTCCCACACGTAGTTCGCCAGCCAGTAGATGATGGGGTTGCAGCCGCTGACAAACTGCAG[A/G]TGCTTGGCCTTGGTGGACTTCTCGGCCACGAGGAAGACAACGAAGCTGGCCGGCACGAAG	GTCCCACACGTAGTTCGCCAGCCAGTAGATGATGGGGTTGCAGCCGCTGACAAACTGCAG[A/G]TGCTTGGCCTTGGTGGACTTCTCGGCCACGAGGAAGACAACGAAGCTGGCCGGCACGAAG	18	0	3	0
200006-0_T_R_1526882018	200006	TOP	[A/G]	243622423	AGACTGTGGATGAATAATGCTGGTGAGTGTCTGGCCCTCGGGGAGGCCCA			36	9	139046223	diploid	Homo sapiens	Unknown	0	BOT	ACATGCCCCACTCAGCGCCACCCCCGTCCTCCCCTCCCAGGTTGCCTAGCTGTCCCCAGC[T/C]TGGGCCTCCCCGAGGGCCAGACACTCACCAGCATTATTCATCCACAGTCTCCCAGGATCA	TGATCCTGGGAGACTGTGGATGAATAATGCTGGTGAGTGTCTGGCCCTCGGGGAGGCCCA[A/G]GCTGGGGACAGCTAGGCAACCTGGGAGGGGAGGACGGGGGTGGCGCTGAGTGGGGCATGT	18	0	3	0
200047-0_B_R_1526882019	200047	BOT	[T/C]	243624420	AGCCTCATCCCCAGGACCCCCTTGGCTCAGAGTGTGGTGCTAGAAACTGG			36	2	219793146	diploid	Homo sapiens	Unknown	0	TOP	AGCCCTCTGGGGACTTGCAGGGGTAGGTGTAAAGGTGGCAGTACTGGGGCTGGGCTGGGG[A/G]CCAGTTTCTAGCACCACACTCTGAGCCAAGGGGGTCCTGGGGATGAGGCTAGAGTCCCGT	AGCCCTCTGGGGACTTGCAGGGGTAGGTGTAAAGGTGGCAGTACTGGGGCTGGGCTGGGG[A/G]CCAGTTTCTAGCACCACACTCTGAGCCAAGGGGGTCCTGGGGATGAGGCTAGAGTCCCGT	18	0	3	0
200050-0_T_R_1526882020	200050	TOP	[C/G]	247628381	TGTATTCCTGGGCATCAGTTATCCTTATCTGTCATTGACAAATCAGGAAC	247629382	TGTATTCCTGGGCATCAGTTATCCTTATCTGTCATTGACAAATCAGGAAG	36	2	219797929	diploid	Homo sapiens	Unknown	0	BOT	GCCTCGACCCCTTTGCCCTATATTAGAAGTGAGATTCAGGGGTTGTGAGCTTAAGAGACA[C/G]TTCCTGATTTGTCAATGACAGATAAGGATAACTGATGCCCAGGAATACACCCACACCTCC	GGAGGTGTGGGTGTATTCCTGGGCATCAGTTATCCTTATCTGTCATTGACAAATCAGGAA[C/G]TGTCTCTTAAGCTCACAACCCCTGAATCTCACTTCTAATATAGGGCAAAGGGGTCGAGGC	18	0	3	0
200052-0_B_R_1526882021	200052	BOT	[T/A]	248687413	TCTCTGTGGGCTGGTGGCAAGGACCCTCGGGGTAAAACTAATGGTTAGGT	248695366	TCTCTGTGGGCTGGTGGCAAGGACCCTCGGGGTAAAACTAATGGTTAGGA	36	2	219783037	diploid	Homo sapiens	Unknown	0	TOP	GCATACACCCCACCTCGGGACAACAGAGCCTCGTGTCTGGGGTGAGGAGAAAAGTGTGAG[A/T]CCTAACCATTAGTTTTACCCCGAGGGTCCTTGCCACCAGCCCACAGAGAGGACGGGATGG	GCATACACCCCACCTCGGGACAACAGAGCCTCGTGTCTGGGGTGAGGAGAAAAGTGTGAG[A/T]CCTAACCATTAGTTTTACCCCGAGGGTCCTTGCCACCAGCCCACAGAGAGGACGGGATGG	18	0	3	0
200053-0_B_F_1526882022	200053	BOT	[T/C]	243625345	GGTCAGCATTGACCACAGTTGAGAGCCTGAGAAGTCAAAGATCAGTCGCC			36	2	219783289	diploid	Homo sapiens	Unknown	0	BOT	ACGAGGATCTGGTCAGCATTGACCACAGTTGAGAGCCTGAGAAGTCAAAGATCAGTCGCC[T/C]ACTACCCCACCCAAAGCGGGCCACATCACCAGCCGCCCCAGGCCTGTAGTCCTGTACCTG	CAGGTACAGGACTACAGGCCTGGGGCGGCTGGTGATGTGGCCCGCTTTGGGTGGGGTAGT[A/G]GGCGACTGATCTTTGACTTCTCAGGCTCTCAACTGTGGTCAATGCTGACCAGATCCTCGT	18	0	3	0
200070-0_B_F_1526882023	200070	BOT	[G/C]	247629398	CAGGTTGTGTCCCAGGCTAGATATGAAAACACAAACAAGTCTCTTAACTG	247630345	CAGGTTGTGTCCCAGGCTAGATATGAAAACACAAACAAGTCTCTTAACTC	36	16	16174099	diploid	Homo sapiens	Unknown	0	BOT	GATTTGAGTCCCAGGTTGTGTCCCAGGCTAGATATGAAAACACAAACAAGTCTCTTAACT[C/G]TTTAAGACTTCAGTTTCTTGGCTGGGCACAGTGGCTCACACCTGTAACCCCAGCACTTTG	CAAAGTGCTGGGGTTACAGGTGTGAGCCACTGTGCCCAGCCAAGAAACTGAAGTCTTAAA[C/G]AGTTAAGAGACTTGTTTGTGTTTTCATATCTAGCCTGGGACACAACCTGGGACTCAAATC	18	0	3	0
200078-0_T_R_1526881818	200078	TOP	[C/G]	248696401	GACCAGGCAGGAAGTAGGGAGGAAGCCACAGGTCCTGGTGTGGGAGATGC	248696403	GACCAGGCAGGAAGTAGGGAGGAAGCCACAGGTCCTGGTGTGGGAGATGG	36	16	16194115	diploid	Homo sapiens	Nakamura_Oct07	0	BOT	CAGCTCACAGACGACAAGAACAAAGCCAGACCCGTGGGCTCGCACTCAGCTCTCCCCTCC[C/G]CATCTCCCACACCAGGACCTGTGGCTTCCTCCCTACTTCCTGCCTGGTCCGTCCCTTTCC	GGAAAGGGACGGACCAGGCAGGAAGTAGGGAGGAAGCCACAGGTCCTGGTGTGGGAGATG[C/G]GGAGGGGAGAGCTGAGTGCGAGCCCACGGGTCTGGCTTTGTTCTTGTCGTCTGTGAGCTG	18	0	3	0
200087-0_B_F_1526882024	200087	BOT	[T/G]	243625379	GCACCCTTCGTGGAGGGTGGAGGAGTTGAGATTCCAGGTTGTGAGCCCAG			36	16	16153665	diploid	Homo sapiens	Unknown	0	BOT	GCATGGAGTAGCACCCTTCGTGGAGGGTGGAGGAGTTGAGATTCCAGGTTGTGAGCCCAG[T/G]GAGCCCCTGACCCAGGTGGGAACTGACCCCTGGGGCCCCAGCATGGCTGTCTTGCACAGT	ACTGTGCAAGACAGCCATGCTGGGGCCCCAGGGGTCAGTTCCCACCTGGGTCAGGGGCTC[A/C]CTGGGCTCACAACCTGGAATCTCAACTCCTCCACCCTCCACGAAGGGTGCTACTCCATGC	18	0	3	0
200091-0_T_F_1526882025	200091	TOP	[A/C]	243626322	AGAGCAAAGAACTCAGGTTTTGGGTGTCGGTGTCTCAAGATGTGTGGCAA			36	16	16188655	diploid	Homo sapiens	Unknown	0	TOP	CCCAGCAAGAAGAGCAAAGAACTCAGGTTTTGGGTGTCGGTGTCTCAAGATGTGTGGCAA[A/C]AGCTTCCTGTCTACCAAGCTCTGTGCATAGGAGGCGTGAGGACAAAGCTTTCTAGTTCAT	CCCAGCAAGAAGAGCAAAGAACTCAGGTTTTGGGTGTCGGTGTCTCAAGATGTGTGGCAA[A/C]AGCTTCCTGTCTACCAAGCTCTGTGCATAGGAGGCGTGAGGACAAAGCTTTCTAGTTCAT	18	0	3	0
200096-0_T_F_1526882027	200096	TOP	[A/C]	243627412	TTGAGTGTGGCCTTGGGGCAAGTCATCTCCCTTAGGTGCAATTCTCTTGT			36	16	16195546	diploid	Homo sapiens	Unknown	0	TOP	CCTGAGAGTTTTGAGTGTGGCCTTGGGGCAAGTCATCTCCCTTAGGTGCAATTCTCTTGT[A/C]TGCAAAATGGGAATAGAGTTGTTCTCATTTGGCATTTTCTCTTATTGCGTTTAATTATTT	CCTGAGAGTTTTGAGTGTGGCCTTGGGGCAAGTCATCTCCCTTAGGTGCAATTCTCTTGT[A/C]TGCAAAATGGGAATAGAGTTGTTCTCATTTGGCATTTTCTCTTATTGCGTTTAATTATTT	18	0	3	0
200124-0_B_R_1526882028	200124	BOT	[T/C]	243628392	CTGCCCACATTTTGGAAAGTAGAAAGCAAGTAGGCAACTAAGGACACTCT			36	7	150564216	diploid	Homo sapiens	Unknown	0	TOP	TTTCTGTGATGGCTCCTTGCAGAGCAGGGCTAGCCTGTAAGCAATGCACTGAGAGTAGCC[A/G]AGAGTGTCCTTAGTTGCCTACTTGCTTTCTACTTTCCAAAATGTGGGCAGTGAAAGAACT	TTTCTGTGATGGCTCCTTGCAGAGCAGGGCTAGCCTGTAAGCAATGCACTGAGAGTAGCC[A/G]AGAGTGTCCTTAGTTGCCTACTTGCTTTCTACTTTCCAAAATGTGGGCAGTGAAAGAACT	18	0	3	0
200199-0_B_R_1526882030	200199	BOT	[G/C]	247632344	AGGGCTCCTGAGGTATGTCTCCATGAAAATGATCATATGGAGAAATGACG	247633330	AGGGCTCCTGAGGTATGTCTCCATGAAAATGATCATATGGAGAAATGACC	36	22	40847933	diploid	Homo sapiens	Unknown	0	TOP	AATTCATCCAAATTTTCTGCCAAAAATAGAAATCTCTTTGCAGTACATTTAGACAGATCA[C/G]GTCATTTCTCCATATGATCATTTTCATGGAGACATACCTCAGGAGCCCTCCATCTCCCTG	AATTCATCCAAATTTTCTGCCAAAAATAGAAATCTCTTTGCAGTACATTTAGACAGATCA[C/G]GTCATTTCTCCATATGATCATTTTCATGGAGACATACCTCAGGAGCCCTCCATCTCCCTG	18	0	3	0
200240-0_T_F_1526882031	200240	TOP	[C/G]	247633408	CTGATTTGCCACCTGGATGAAGGCAGACATCAACATGGGTCAGCACGTTC	247634413	CTGATTTGCCACCTGGATGAAGGCAGACATCAACATGGGTCAGCACGTTG	36	1	20850186	diploid	Homo sapiens	Unknown	0	TOP	GCGTAGCATGTCTGATTTGCCACCTGGATGAAGGCAGACATCAACATGGGTCAGCACGTT[C/G]AGTTACGGGAGTGGGAAATTACATGAGGCCTGGGCCTCTGCGTTCCCAAGCTGTGCGTTC	GCGTAGCATGTCTGATTTGCCACCTGGATGAAGGCAGACATCAACATGGGTCAGCACGTT[C/G]AGTTACGGGAGTGGGAAATTACATGAGGCCTGGGCCTCTGCGTTCCCAAGCTGTGCGTTC	18	0	3	0
200251-0_T_R_1526882032	200251	TOP	[A/C]	243629315	TTTGCATTTAATATTTCACAATTCCTGTAAGAGAGGCTAGTCAGGAGGGA			36	1	20850335	diploid	Homo sapiens	Unknown	0	BOT	CTTAGCGAAAGTGACGGATGAGCAGTAAGTAAGTAAGTGTGGGGATTTAAACTTGAGGGT[T/G]TCCCTCCTGACTAGCCTCTCTTACAGGAATTGTGAAATATTAAATGCAAATTTACAACTG	CAGTTGTAAATTTGCATTTAATATTTCACAATTCCTGTAAGAGAGGCTAGTCAGGAGGGA[A/C]ACCCTCAAGTTTAAATCCCCACACTTACTTACTTACTGCTCATCCGTCACTTTCGCTAAG	18	0	3	0
200258-0_T_R_1526882033	200258	TOP	[A/C]	243629338	GCCTAAGGATTAAAGAAGGGGCCAAGGCTGGATCCTTTTCATGCCCCTCC			36	1	20869344	diploid	Homo sapiens	Unknown	0	BOT	ATTTATGACTGTGAGTACCTTTGAATGAGGGCCAGAGGGGGTTGAGGGTCTAGGTGCCAA[T/G]GGAGGGGCATGAAAAGGATCCAGCCTTGGCCCCTTCTTTAATCCTTAGGCGGGAGGAAAG	CTTTCCTCCCGCCTAAGGATTAAAGAAGGGGCCAAGGCTGGATCCTTTTCATGCCCCTCC[A/C]TTGGCACCTAGACCCTCAACCCCCTCTGGCCCTCATTCAAAGGTACTCACAGTCATAAAT	18	0	3	0
200260-0_B_F_1526881813	200260	BOT	[G/C]	247635349	TGGCAATGTTTTCACTGTTGCTCCGACTGAGCATGAGCCTGTAGCGGTCG	247636357	TGGCAATGTTTTCACTGTTGCTCCGACTGAGCATGAGCCTGTAGCGGTCC	36	1	20865406	diploid	Homo sapiens	Nakamura_Oct07	0	BOT	GAAGTAGTTGCTGGCAATGTTTTCACTGTTGCTCCGACTGAGCATGAGCCTGTAGCGGTC[C/G]TCCTCCTGCCGAGATGCAGATGCCCGTGGTCACGTCCCCTTGTTTGTGCCCCTGGCACAG	CTGTGCCAGGGGCACAAACAAGGGGACGTGACCACGGGCATCTGCATCTCGGCAGGAGGA[C/G]GACCGCTACAGGCTCATGCTCAGTCGGAGCAACAGTGAAAACATTGCCAGCAACTACTTC	18	0	3	0
200261-0_T_R_1526882034	200261	TOP	[A/G]	243629380	AGTCAACCTGAGTGGCCCCTGTTCTATGCAATCAAAGGAGCCAGAGCATC			36	1	20841103	diploid	Homo sapiens	Unknown	0	BOT	CTGGGGCCCTGACAGCCTGGGGCTGTGATCATGACTTGCCCAGGGGCCCGAGGGTGGAAA[T/C]GATGCTCTGGCTCCTTTGATTGCATAGAACAGGGGCCACTCAGGTTGACTCAAGAGCAGG	CCTGCTCTTGAGTCAACCTGAGTGGCCCCTGTTCTATGCAATCAAAGGAGCCAGAGCATC[A/G]TTTCCACCCTCGGGCCCCTGGGCAAGTCATGATCACAGCCCCAGGCTGTCAGGGCCCCAG	18	0	3	0
200262-0_B_F_1526882035	200262	BOT	[T/C]	243630403	AAAGCCTTCAGTTAGCATACCAAGGGAAGCAGGAACAAGAGGTGAAGACA			36	1	20866804	diploid	Homo sapiens	Unknown	0	BOT	CCATGTGGAGAAAGCCTTCAGTTAGCATACCAAGGGAAGCAGGAACAAGAGGTGAAGACA[T/C]AGGCCAGGAGCAGTGGCTCACGCCTGTAATCCCAGCACTTTGGGAGGCCAAGGCAGGCGG	CCGCCTGCCTTGGCCTCCCAAAGTGCTGGGATTACAGGCGTGAGCCACTGCTCCTGGCCT[A/G]TGTCTTCACCTCTTGTTCCTGCTTCCCTTGGTATGCTAACTGAAGGCTTTCTCCACATGG	18	0	3	0
200519-0_B_R_1526882037	200519	BOT	[T/C]	243633347	GTATGTGGCTCAGAGGATGAACAGAGAGGGAGAGTCTGGGCCATGTATCA			36	6	33274012	diploid	Homo sapiens	Unknown	0	TOP	GGCCTCCCCCAGGTCACTTGCTCTGACCAAACTCCATAAGCCCTGGGAATCCCACAGGTG[A/G]TGATACATGGCCCAGACTCTCCCTCTCTGTTCATCCTCTGAGCCACATACCTGAGCTTCT	GGCCTCCCCCAGGTCACTTGCTCTGACCAAACTCCATAAGCCCTGGGAATCCCACAGGTG[A/G]TGATACATGGCCCAGACTCTCCCTCTCTGTTCATCCTCTGAGCCACATACCTGAGCTTCT	18	0	3	0
200521-0_B_R_1526882038	200521	BOT	[T/C]	243634330	GACACCAACCACCAGTCCCCTAGAAAATCCCCAAACTTTGGGGATCTCTT			36	6	33281976	diploid	Homo sapiens	Unknown	0	TOP	TTGGGGGACCCTGAGGGTGAGCACTGAATGTAGTGGGGTCCCTGGGAAGGGGGCCTGAAT[A/G]AAGAGATCCCCAAAGTTTGGGGATTTTCTAGGGGACTGGTGGTTGGTGTCTGTGGAGAGG	TTGGGGGACCCTGAGGGTGAGCACTGAATGTAGTGGGGTCCCTGGGAAGGGGGCCTGAAT[A/G]AAGAGATCCCCAAAGTTTGGGGATTTTCTAGGGGACTGGTGGTTGGTGTCTGTGGAGAGG	18	0	3	0
200623-0_B_R_1526882039	200623	BOT	[T/C]	243635416	AAAGTAATAGCAAAGATCACTAGACAAATAATCAGTTGTGCTCACATAAA			36	4	70350714	diploid	Homo sapiens	Unknown	0	BOT	ATGTGTTACTAAAGTAATAGCAAAGATCACTAGACAAATAATCAGTTGTGCTCACATAAA[T/C]TACCATAATACTTTCCAAATTGTTACATAAATCTAGTGCCTGTTATGCAAATTGAAAAAT	ATTTTTCAATTTGCATAACAGGCACTAGATTTATGTAACAATTTGGAAAGTATTATGGTA[A/G]TTTATGTGAGCACAACTGATTATTTGTCTAGTGATCTTTGCTATTACTTTAGTAACACAT	18	0	3	0
400630-0_T_F_1526882041	400630	TOP	[A/G]	243642415	GGCAGGACTCAGGAAGAAGTATCCCTTGGGGAACACAGAAGGTATTCTGA			36	11	118530141	diploid	Homo sapiens	Unknown	0	TOP	GTGGAATGGAGGCAGGACTCAGGAAGAAGTATCCCTTGGGGAACACAGAAGGTATTCTGA[A/G]AGGGCATTGACCCCCATCCTCAACCCACATCCCTGCAGGGAGTCTGGAATGAAGGGGCAG	GTGGAATGGAGGCAGGACTCAGGAAGAAGTATCCCTTGGGGAACACAGAAGGTATTCTGA[A/G]AGGGCATTGACCCCCATCCTCAACCCACATCCCTGCAGGGAGTCTGGAATGAAGGGGCAG	18	0	3	0
400826-0_B_F_1526882044	400826	BOT	[T/C]	243649400	CTGAAAATATTCAGTAGATAAGCAAAATGTTCAATTTCATGTTGCTCTTA			36	12	20905215	diploid	Homo sapiens	Unknown	0	BOT	TCTGGGAAAACTGAAAATATTCAGTAGATAAGCAAAATGTTCAATTTCATGTTGCTCTTA[T/C]AGTTATAGGTATTCTAAAGAAACCCATATTAATCCATCAGAAAATTCAACATCAAGTTTA	TAAACTTGATGTTGAATTTTCTGATGGATTAATATGGGTTTCTTTAGAATACCTATAACT[A/G]TAAGAGCAACATGAAATTGAACATTTTGCTTATCTACTGAATATTTTCAGTTTTCCCAGA	18	0	3	0
400863-0_T_R_1526882045	400863	TOP	[A/C]	243651335	TCCTGTTTGCAAAAGACTGAAGAACAGCTCTAATTTATTGTGTATATGAG			36	12	20938161	diploid	Homo sapiens	Unknown	0	BOT	GTAATGTTTCAGAACTTTTTTAAAAAACTGCATTTTAGTGGSTTAGCTAGAAAAGATTTG[T/G]CTCATATACACAATAAATTAGAGCTGTTCTTCAGTCTTTTGCAAACAGGAAAACAAGCAT	ATGCTTGTTTTCCTGTTTGCAAAAGACTGAAGAACAGCTCTAATTTATTGTGTATATGAG[A/C]CAAATCTTTTCTAGCTAASCCACTAAAATGCAGTTTTTTAAAAAAGTTCTGAAACATTAC	18	0	3	0
401050-0_T_F_1526882046	401050	TOP	[A/G]	243651393	TAATTACTTTAATGGATTCAAAGTTCTAAGTATCAGCCTCACATCATTAG			36	4	100575480	diploid	Homo sapiens	Unknown	0	BOT	AGACAGGATGGGCACTGCTGGAAAAGTAAGTGGAACATTTCTGTCCCCTCCTCATCATGA[T/C]CTAATGATGTGAGGCTGATACTTAGAACTTTGAATCCATTAAAGTAATTAAACACTTGGA	TCCAAGTGTTTAATTACTTTAATGGATTCAAAGTTCTAAGTATCAGCCTCACATCATTAG[A/G]TCATGATGAGGAGGGGACAGAAATGTTCCACTTACTTTTCCAGCAGTGCCCATCCTGTCT	18	0	3	0
401070-0_B_F_1526882047	401070	BOT	[G/C]	247640415	ATCCAGTAATATGCATCATGGAATGAACTGATTTCAAAATGTAATCCAAG	247641407	ATCCAGTAATATGCATCATGGAATGAACTGATTTCAAAATGTAATCCAAC	36	4	100552989	diploid	Homo sapiens	Unknown	0	TOP	AAACTATTATTTTTTAGATTTGAATATAAATGTATTTTTTAAACACTTGTTATGAGTTAA[C/G]TTGGATTACATTTTGAAATCAGTTCATTCCATGATGCATATTACTGGATTAGATTAAGAA	AAACTATTATTTTTTAGATTTGAATATAAATGTATTTTTTAAACACTTGTTATGAGTTAA[C/G]TTGGATTACATTTTGAAATCAGTTCATTCCATGATGCATATTACTGGATTAGATTAAGAA	18	0	3	0
401232-0_T_R_1526882049	401232	TOP	[A/G]	243653412	CTACATTAGTATTTGCATGAAAGAAACAAGCAAACCTTTTTTAACACCTA			36	1	163890075	diploid	Homo sapiens	Unknown	0	BOT	GGAGTAGTTGGCCAAATCATSAAATTGTTAACTTTTTGCTAACATATTGTGTAATCAACC[T/C]TAGGTGTTAAAAAAGGTTTGCTTGTTTCTTTCATGCAAATACTAATGTAGCCCTTTTTTC	GAAAAAAGGGCTACATTAGTATTTGCATGAAAGAAACAAGCAAACCTTTTTTAACACCTA[A/G]GGTTGATTACACAATATGTTAGCAAAAAGTTAACAATTTSATGATTTGGCCAACTACTCC	18	0	3	0
401326-0_B_F_1526881823	401326	BOT	[T/C]	243655392	TAGGCTGCATGAGGCAGGGGCGGGGTAAAGCTTGGCCAATGATATAAAAG			36	5	140007608	diploid	Homo sapiens	Nakamura_Oct07	0	TOP	TGTTTTTCCCTCCGACCAACCCCGAGCGCAAAGAAATTGACCTCGCAGCGGTCCTACAAT[A/G]CTTTTATATCATTGGCCAAGCTTTACCCCGCCCCTGCCTCATGCAGCCTATGGGCTAGGC	TGTTTTTCCCTCCGACCAACCCCGAGCGCAAAGAAATTGACCTCGCAGCGGTCCTACAAT[A/G]CTTTTATATCATTGGCCAAGCTTTACCCCGCCCCTGCCTCATGCAGCCTATGGGCTAGGC	18	0	3	0
401327-0_B_F_1526882051	401327	BOT	[T/C]	243658384	CATCCTTGTTAATATCGAAGTCGCCAATTCCAGGTCTTCAGGCCAAGTGC			36	5	140007520	diploid	Homo sapiens	Unknown	0	TOP	CCGCCCCTGCCTCATGCAGCCTATGGGCTAGGCTTTAGGGTCCGCGGTTGGTCAGACCGG[A/G]GCACTTGGCCTGAAGACCTGGAATTGGCGACTTCGATATTAACAAGGATGGCGGCGGCCG	CCGCCCCTGCCTCATGCAGCCTATGGGCTAGGCTTTAGGGTCCGCGGTTGGTCAGACCGG[A/G]GCACTTGGCCTGAAGACCTGGAATTGGCGACTTCGATATTAACAAGGATGGCGGCGGCCG	18	0	3	0
401753-0_B_F_1526882052	401753	BOT	[G/C]	248696420	TGTCTCACCTGAAAGAGGCATGAAAAATAACACAAGAATGTGCTGGTGCG	248697366	TGTCTCACCTGAAAGAGGCATGAAAAATAACACAAGAATGTGCTGGTGCC	36	6	32913568	diploid	Homo sapiens	Unknown	0	TOP	CTTGCTGTTTTGGGTGAGTCAGGAGAGGACGTTGTGAGTTGGAGGTGGTAAAAGGGCCTG[C/G]GCACCAGCACATTCTTGTGTTATTTTTCATGCCTCTTTCAGGTGAGACATTAATCCCTCA	CTTGCTGTTTTGGGTGAGTCAGGAGAGGACGTTGTGAGTTGGAGGTGGTAAAAGGGCCTG[C/G]GCACCAGCACATTCTTGTGTTATTTTTCATGCCTCTTTCAGGTGAGACATTAATCCCTCA	18	0	3	0
401754-0_T_R_1526882053	401754	TOP	[A/G]	243660427	ATAGGAACAAGTTATGAGTGAAGGTAGTACAAAAGGAATTTAAGTCTCAG			36	6	32913147	diploid	Homo sapiens	Unknown	0	TOP	TGATCTTATTATAGGAACAAGTTATGAGTGAAGGTAGTACAAAAGGAATTTAAGTCTCAG[A/G]TGGAATGTCTCTCAGTTGTCTCTCAACATTCCTAGGTCCATGAAATTCCATTTCTTTCTG	TGATCTTATTATAGGAACAAGTTATGAGTGAAGGTAGTACAAAAGGAATTTAAGTCTCAG[A/G]TGGAATGTCTCTCAGTTGTCTCTCAACATTCCTAGGTCCATGAAATTCCATTTCTTTCTG	18	0	3	0
402616-0_B_R_1526882054	402616	BOT	[G/C]	247642421	TATGATTTCAGAGTAACATATGATACAGATTAAGAAGTCCTGCATTTAAG	247643322	TATGATTTCAGAGTAACATATGATACAGATTAAGAAGTCCTGCATTTAAC	36	9	74709191	diploid	Homo sapiens	Unknown	0	BOT	GGGATGAAAAATATGATTTCAGAGTAACATATGATACAGATTAAGAAGTCCTGCATTTAA[C/G]AAATTTGACTTAGATTTTATTAGTGGAGTAGTGAAAAGCCATGGATATATTTAGGATGTT	AACATCCTAAATATATCCATGGCTTTTCACTACTCCACTAATAAAATCTAAGTCAAATTT[C/G]TTAAATGCAGGACTTCTTAATCTGTATCATATGTTACTCTGAAATCATATTTTTCATCCC	18	0	3	0
500301-0_T_R_1526882056	500301	TOP	[A/G]	243661383	TAGAAGCGCTGGGAGGAGATGATGGTGCCTGTTGTCCAGTAGAGCATGAC			36	1	224098852	diploid	Homo sapiens	Unknown	0	BOT	AGAGTGGGGCTTTGTGTTCTGCGTTCCCAGGAAGTTCTCCCTGGACGACCTGCTGACCAA[T/C]GTCATGCTCTACTGGACAACAGGCACCATCATCTCCTCCCAGCGCTTCTACAAGGAGAAC	GTTCTCCTTGTAGAAGCGCTGGGAGGAGATGATGGTGCCTGTTGTCCAGTAGAGCATGAC[A/G]TTGGTCAGCAGGTCGTCCAGGGAGAACTTCCTGGGAACGCAGAACACAAAGCCCCACTCT	18	0	3	0
500437-0_T_R_1526882058	500437	TOP	[A/C]	243663327	TTCCTGGCTGGCCCCAGTGTGTCCTAACACAGAGCTGCCCTCTCTGAATC			36	22	18330763	diploid	Homo sapiens	Unknown	0	BOT	GGCTCACGGAGTGACTCAGGGAACTAGTGCCGCCCCAGGGCCCCAAGGTGGGCGGTTCGG[T/G]GATTCAGAGAGGGCAGCTCTGTGTTAGGACACACTGGGGCCAGCCAGGAAGGGTGGAAAA	TTTTCCACCCTTCCTGGCTGGCCCCAGTGTGTCCTAACACAGAGCTGCCCTCTCTGAATC[A/C]CCGAACCGCCCACCTTGGGGCCCTGGGGCGGCACTAGTTCCCTGAGTCACTCCGTGAGCC	18	0	3	0
500556-0_T_F_1526882059	500556	TOP	[A/G]	215601408	GGCCGGCTGCCTGCTGGGTCCTGCAGGCCGCATTGTAAGCTACCATGGCC			36	17	17350246	diploid	Homo sapiens	Unknown	0	BOT	AGGGCAGGCTCAGGACAGGCTGCCGTCAGCCAGGCCCACTCCAGGGCTCCCAGGTCAGAG[T/C]GGCCATGGTAGCTTACAATGCGGCCTGCAGGACCCAGCAGGCAGCCGGCCCCTCTCCCCT	AGGGGAGAGGGGCCGGCTGCCTGCTGGGTCCTGCAGGCCGCATTGTAAGCTACCATGGCC[A/G]CTCTGACCTGGGAGCCCTGGAGTGGGCCTGGCTGACGGCAGCCTGTCCTGAGCCTGCCCT	54	0	3	0
500660-0_B_R_1526882060	500660	BOT	[G/C]	247645366	CTGAGCAATCGGTTTACTGTTAGAGCTCCGATTGCTGACTGGTTGGTGAG	247647364	CTGAGCAATCGGTTTACTGTTAGAGCTCCGATTGCTGACTGGTTGGTGAC	36	16	86459709	diploid	Homo sapiens	Unknown	0	BOT	ACGTGGAGTAACTGAGCAATCGGTTTACTGTTAGAGCTCCGATTGCTGACTGGTTGGTGA[C/G]AAGGAAATTGCAGTTAAAAAAAAAATCATTCATTTCTGCTCTCCACACCAGCTCGTCAGG	CCTGACGAGCTGGTGTGGAGAGCAGAAATGAATGATTTTTTTTTTAACTGCAATTTCCTT[C/G]TCACCAACCAGTCAGCAATCGGAGCTCTAACAGTAAACCGATTGCTCAGTTACTCCACGT	18	0	3	0
500694-0_B_F_1526882062	500694	BOT	[T/C]	243667411	ACGGTGGGGTCCCTTCCTGATGGGTGGACCCAGTTCCTGTTTTGCACCTG			36	16	86433796	diploid	Homo sapiens	Unknown	0	TOP	GGCATCTGGGACAGACAGAGCTGGAGGCAGAGCCGCAGGCATCCAGCACGCCACGGGGAA[A/G]CAGGTGCAAAACAGGAACTGGGTCCACCCATCAGGAAGGGACCCCACCGTGGGCTCTGCC	GGCATCTGGGACAGACAGAGCTGGAGGCAGAGCCGCAGGCATCCAGCACGCCACGGGGAA[A/G]CAGGTGCAAAACAGGAACTGGGTCCACCCATCAGGAAGGGACCCCACCGTGGGCTCTGCC	18	0	3	0
500710-0_T_R_1526882063	500710	TOP	[A/G]	243669353	TCCTGGGAGGTCAGGAAGGAAGCCTTTCTCCAGCCTGGGATCAGAGCAGG			36	16	86420827	diploid	Homo sapiens	Unknown	0	TOP	GGGCTCCAGCTCCTGGGAGGTCAGGAAGGAAGCCTTTCTCCAGCCTGGGATCAGAGCAGG[A/G]GAGGAAGCGGCACCGATTCTGTGTTCCCAGGACACTCCCGAGCCTCTCAGTTAAGGGGGC	GGGCTCCAGCTCCTGGGAGGTCAGGAAGGAAGCCTTTCTCCAGCCTGGGATCAGAGCAGG[A/G]GAGGAAGCGGCACCGATTCTGTGTTCCCAGGACACTCCCGAGCCTCTCAGTTAAGGGGGC	18	0	3	0
500715-0_T_F_1526882064	500715	TOP	[A/C]	243671415	TACAGGTCATACAGCATCTGTGAGCTTTATAAATCAGGGAACAGTTGTGC			36	14	22723148	diploid	Homo sapiens	Unknown	0	BOT	CCAGTCCTAAATATTTTTTAATACATTGGCTAGTTTATTTCTGATGGCATTAAAAGTATC[T/G]GCACAACTGTTCCCTGATTTATAAAGCTCACAGATGCTGTATGACCTGTAACATTATACT	AGTATAATGTTACAGGTCATACAGCATCTGTGAGCTTTATAAATCAGGGAACAGTTGTGC[A/C]GATACTTTTAATGCCATCAGAAATAAACTAGCCAATGTATTAAAAAATATTTAGGACTGG	18	0	3	0
500717-0_B_F_1526882065	500717	BOT	[T/G]	243671425	AAGGTTGTGGACAAATCAGTAGTAACATATACCCACAGAAATTGTACTTA			36	14	22719874	diploid	Homo sapiens	Unknown	0	TOP	TTGTCTCTTCCTTTAACATCTTTTTCTAAGATTATGAAGAAATGGGAGTGTTCAGGTATA[A/C]TAAGTACAATTTCTGTGGGTATATGTTACTACTGATTTGTCCACAACCTTATGGATGGTA	TTGTCTCTTCCTTTAACATCTTTTTCTAAGATTATGAAGAAATGGGAGTGTTCAGGTATA[A/C]TAAGTACAATTTCTGTGGGTATATGTTACTACTGATTTGTCCACAACCTTATGGATGGTA	18	0	3	0
500770-0_B_R_1526882066	500770	BOT	[T/C]	243672418	AAACTTTCTGGTGGTTTCCCAGCTCAGTCAGGGACCCTGAGCTGAGACTT			36	11	74543755	diploid	Homo sapiens	Unknown	0	TOP	TGCTATTTTTTAGGTCATCCTGGGTCTAGATGGGGTAGCCAGGGTTACAACTGGGAACAG[A/G]AAGTCTCAGCTCAGGGTCCCTGACTGAGCTGGGAAACCACCAGAAAGTTTGCCTGGCCCC	TGCTATTTTTTAGGTCATCCTGGGTCTAGATGGGGTAGCCAGGGTTACAACTGGGAACAG[A/G]AAGTCTCAGCTCAGGGTCCCTGACTGAGCTGGGAAACCACCAGAAAGTTTGCCTGGCCCC	18	0	3	0
MitoA10045G-13273284_B_R_1501342440	MitoA10045G	BOT	[T/C]	134684392	GAGGGTGTTGATTATTAAAATTAAGGCGAAGTTTATTACTCTTTTTTGAA			AF347015.1	Mt	10045	diploid	Homo sapiens	Illumina assay db	13273284	TOP	GGGTCTTACTCTTTTAGTATAAATAGTACCGTTAACTTCCAATTAACTAGTTTTGACAAC[A/G]TTCAAAAAAGAGTAATAAACTTCGCCTTAATTTTAATAATCAACACCCTCCTAGCCTTAC	GGGTCTTACTCTTTTAGTATAAATAGTACCGTTAACTTCCAATTAACTAGTTTTGACAAC[A/G]TTCAAAAAAGAGTAATAAACTTCGCCTTAATTTTAATAATCAACACCCTCCTAGCCTTAC	14	0	2	0
MitoA10551G-13273286_T_F_1501342500	MitoA10551G	TOP	[A/G]	125648358	GCATTTACCATCTCACTTCTAGGAATACTAGTATATCGCTCACACCTCAT			AF347015.1	Mt	10551	diploid	Homo sapiens	Illumina assay db	13273286	TOP	TATTATACTAGCATTTACCATCTCACTTCTAGGAATACTAGTATATCGCTCACACCTCAT[A/G]TCCTCCCTACTATGCCTAGAAGGAATAATACTATCGCTGTTCATTATAGCTACTCTCATA	TATTATACTAGCATTTACCATCTCACTTCTAGGAATACTAGTATATCGCTCACACCTCAT[A/G]TCCTCCCTACTATGCCTAGAAGGAATAATACTATCGCTGTTCATTATAGCTACTCTCATA	56	0	2	0
MitoA11252G-13273288_B_R_1501342140	MitoA11252G	BOT	[T/C]	122693321	AGAGTGAGTAGTAGAATGTTTAGTGAGCCTAGGGTGTTGTGAGTGTAAAT			AF347015.1	Mt	11252	diploid	Homo sapiens	Illumina assay db	13273288	TOP	CGCAGGCACATACTTCCTATTCTACACCCTAGTAGGCTCCCTTCCCCTACTCATCGCACT[A/G]ATTTACACTCACAACACCCTAGGCTCACTAAACATTCTACTACTCACTCTCACTGCCCAA	CGCAGGCACATACTTCCTATTCTACACCCTAGTAGGCTCCCTTCCCCTACTCATCGCACT[A/G]ATTTACACTCACAACACCCTAGGCTCACTAAACATTCTACTACTCACTCTCACTGCCCAA	56	0	2	0
MitoA11468G-13273289_B_R_1501342441	MitoA11468G	BOT	[T/C]	122702358	AGGGGGTTGAGAATGAGTGTGAGGCGTATTATACCATAGCCGCCTAGTTT			AF347015.1	Mt	11468	diploid	Homo sapiens	Illumina assay db	13273289	TOP	CCCTAAAGCCCATGTCGAAGCCCCCATCGCTGGGTCAATAGTACTTGCCGCAGTACTCTT[A/G]AAACTAGGCGGCTATGGTATAATACGCCTCACACTCATTCTCAACCCCCTGACAAAACAC	CCCTAAAGCCCATGTCGAAGCCCCCATCGCTGGGTCAATAGTACTTGCCGCAGTACTCTT[A/G]AAACTAGGCGGCTATGGTATAATACGCCTCACACTCATTCTCAACCCCCTGACAAAACAC	56	0	2	0
MitoA12309G-13273294_T_F_1501342380	MitoA12309G	TOP	[A/G]	130628413	CTTTCTCAACTTTTAAAGGATAACAGCTATCCATTGGTCTTAGGCCCCAA			AF347015.1	Mt	12309	diploid	Homo sapiens	Illumina assay db	13273294	TOP	AACAACATGGCTTTCTCAACTTTTAAAGGATAACAGCTATCCATTGGTCTTAGGCCCCAA[A/G]AATTTTGGTGCAACTCCAAATAAAAGTAATAACCATGCACACTACTATAACCACCCTAAC	AACAACATGGCTTTCTCAACTTTTAAAGGATAACAGCTATCCATTGGTCTTAGGCCCCAA[A/G]AATTTTGGTGCAACTCCAAATAAAAGTAATAACCATGCACACTACTATAACCACCCTAAC	56	0	2	0
MitoA13106G-13273298_B_R_1501342141	MitoA13106G	BOT	[T/C]	114695323	GATTAGTGGGCTATTTTCTGCTAGGGGGTGGAAGCGGATGAGTAAGAAGA			AF347015.1	Mt	13106	diploid	Homo sapiens	Illumina assay db	13273298	TOP	ATAGAAGGCCCCACCCCAGTCTCAGCCCTACTCCACTCAAGCACTATAGTTGTAGCAGGA[A/G]TCTTCTTACTCATCCGCTTCCACCCCCTAGCAGAAAATAGCCCACTAATCCAAACTCTAA	ATAGAAGGCCCCACCCCAGTCTCAGCCCTACTCCACTCAAGCACTATAGTTGTAGCAGGA[A/G]TCTTCTTACTCATCCGCTTCCACCCCCTAGCAGAAAATAGCCCACTAATCCAAACTCTAA	22	0	2	0
MitoA13264G-13273299_T_F_1501342501	MitoA13264G	TOP	[A/G]	131658417	CTTACACAAAATGACATCAAAAAAATCGTAGCCTTCTCCACTTCAAGTCA			AF347015.1	Mt	13264	diploid	Homo sapiens	Illumina assay db	13273299	TOP	AGTCTGCGCCCTTACACAAAATGACATCAAAAAAATCGTAGCCTTCTCCACTTCAAGTCA[A/G]CTAGGACTCATAATAGTTACAATCGGCATCAACCAACCACACCTAGCATTCCTGCACATC	AGTCTGCGCCCTTACACAAAATGACATCAAAAAAATCGTAGCCTTCTCCACTTCAAGTCA[A/G]CTAGGACTCATAATAGTTACAATCGGCATCAACCAACCACACCTAGCATTCCTGCACATC	56	0	2	0
MitoA13781G-13273301_T_F_1501342200	MitoA13781G	TOP	[A/G]	134693361	GATTTCTCATTACTAACAACATTTCCCCCGCATCCCCCTTCCAAACAACA			AF347015.1	Mt	13781	diploid	Homo sapiens	Illumina assay db	13273301	TOP	CTATTCGCAGGATTTCTCATTACTAACAACATTTCCCCCGCATCCCCCTTCCAAACAACA[A/G]TCCCCCTCTACCTAAAACTCACAGCCCTCGCTGTCACTTTCCTAGGACTTCTAACAGCCC	CTATTCGCAGGATTTCTCATTACTAACAACATTTCCCCCGCATCCCCCTTCCAAACAACA[A/G]TCCCCCTCTACCTAAAACTCACAGCCCTCGCTGTCACTTTCCTAGGACTTCTAACAGCCC	14	0	2	0
MitoA14234G-13273304_T_F_1501342442	MitoA14234G	TOP	[A/G]	134695300	ACACCAACAAACAATGTTCAACCAGTAACCACTACTAATCAACGCCCATA			AF347015.1	Mt	14234	diploid	Homo sapiens	Illumina assay db	13273304	TOP	TACAATATATACACCAACAAACAATGTTCAACCAGTAACCACTACTAATCAACGCCCATA[A/G]TCATACAAAGCCCCCGCACCAATAGGATCCTCCCGAATCAACCCTGACCCCTCTCCTTCA	TACAATATATACACCAACAAACAATGTTCAACCAGTAACCACTACTAATCAACGCCCATA[A/G]TCATACAAAGCCCCCGCACCAATAGGATCCTCCCGAATCAACCCTGACCCCTCTCCTTCA	14	0	2	0
MitoA14583G-13273306_T_F_1501342502	MitoA14583G	TOP	[A/G]	134696320	CCCCAAAATTCAGAATAATAACACACCCGACCACACCGCTAACAATCAGT			AF347015.1	Mt	14583	diploid	Homo sapiens	Illumina assay db	13273306	TOP	ATATAACCTCCCCCAAAATTCAGAATAATAACACACCCGACCACACCGCTAACAATCAGT[A/G]CTAAACCCCCATAAATAGGAGAAGGCTTAGAAGAAAACCCCACAAACCCCATTACTAAAC	ATATAACCTCCCCCAAAATTCAGAATAATAACACACCCGACCACACCGCTAACAATCAGT[A/G]CTAAACCCCCATAAATAGGAGAAGGCTTAGAAGAAAACCCCACAAACCCCATTACTAAAC	14	0	2	0
MitoA15245G-13273312_B_R_1501342260	MitoA15245G	BOT	[T/C]	131615386	AAGTGAAAGGTAAAGAATCGTGTGAGGGTGGGACTGTCTACTGAGTAGCC			AF347015.1	Mt	15245	diploid	Homo sapiens	Illumina assay db	13273312	TOP	TACAAACTTACTATCCGCCATCCCATACATTGGGACAGACCTAGTTCAATGAATCTGAGG[A/G]GGCTACTCAGTAGACAGTCCCACCCTCACACGATTCTTTACCTTTCACTTCATCTTACCC	TACAAACTTACTATCCGCCATCCCATACATTGGGACAGACCTAGTTCAATGAATCTGAGG[A/G]GGCTACTCAGTAGACAGTCCCACCCTCACACGATTCTTTACCTTTCACTTCATCTTACCC	56	0	2	0
MitoA15302G-13273313_T_F_1501342381	MitoA15302G	TOP	[A/G]	134699346	TCAGTAGACAGTCCCACCCTCACACGATTCTTTACCTTTCACTTCATCTT			AF347015.1	Mt	15302	diploid	Homo sapiens	Illumina assay db	13273313	TOP	AGGAGGCTACTCAGTAGACAGTCCCACCCTCACACGATTCTTTACCTTTCACTTCATCTT[A/G]CCCTTCATTATTGCAGCCCTAGCAGCACTCCACCTCCTATTCTTGCACGAAACGGGATCA	AGGAGGCTACTCAGTAGACAGTCCCACCCTCACACGATTCTTTACCTTTCACTTCATCTT[A/G]CCCTTCATTATTGCAGCCCTAGCAGCACTCCACCTCCTATTCTTGCACGAAACGGGATCA	14	0	2	0
MitoA15759G-13273316_B_R_1501342503	MitoA15759G	BOT	[T/C]	134699355	TGCTACTTGTCCAATGATGGTAAAAGGGTAGCTTACTGGTTGTCCTCCGA			AF347015.1	Mt	15759	diploid	Homo sapiens	Illumina assay db	13273316	TOP	CGCCCACTAAGCCAATCACTTTATTGACTCCTAGCCGCAGACCTCCTCATTCTAACCTGA[A/G]TCGGAGGACAACCAGTAAGCTACCCTTTTACCATCATTGGACAAGTAGCATCCGTACTAT	CGCCCACTAAGCCAATCACTTTATTGACTCCTAGCCGCAGACCTCCTCATTCTAACCTGA[A/G]TCGGAGGACAACCAGTAAGCTACCCTTTTACCATCATTGGACAAGTAGCATCCGTACTAT	14	0	2	0
MitoA15925G-13273318_T_F_1501342143	MitoA15925G	TOP	[A/G]	132623316	ACTCAAATGGGCCTGTCCTTGTAGTATAAACTAATACACCAGTCTTGTAA			AF347015.1	Mt	15925	diploid	Homo sapiens	Illumina assay db	13273318	TOP	AAAACAAAATACTCAAATGGGCCTGTCCTTGTAGTATAAACTAATACACCAGTCTTGTAA[A/G]CCGGAGACGAAAACCTTTTTCCAAGGACAAATCAGAGAAAAAGTCTTTAACTCCACCATT	AAAACAAAATACTCAAATGGGCCTGTCCTTGTAGTATAAACTAATACACCAGTCTTGTAA[A/G]CCGGAGACGAAAACCTTTTTCCAAGGACAAATCAGAGAAAAAGTCTTTAACTCCACCATT	56	0	2	0
MitoA16163G-13273319_T_F_1501342201	MitoA16163G	TOP	[A/G]	132707335	CACCATGAATATTGTACGGTACCATAAATACTTGACCACCTGTAGTACAT			AF347015.1	Mt	16163	diploid	Homo sapiens	Illumina assay db	13273319	TOP	TACTGCCAGCCACCATGAATATTGTACGGTACCATAAATACTTGACCACCTGTAGTACAT[A/G]AAAACCCAACCCACATCAAACCCCCCCCCCCCATGCTTACAAGCAAGTACAGCAATCAAC	TACTGCCAGCCACCATGAATATTGTACGGTACCATAAATACTTGACCACCTGTAGTACAT[A/G]AAAACCCAACCCACATCAAACCCCCCCCCCCCATGCTTACAAGCAAGTACAGCAATCAAC	56	0	2	0
MitoA16164G-13273320_T_F_1501342443	MitoA16164G	TOP	[A/G]	114706365	ACCATGAATATTGTACGGTACCATAAATACTTGACCACCTGTAGTACATA			AF347015.1	Mt	16164	diploid	Homo sapiens	Illumina assay db	13273320	TOP	ACTGCCAGCCACCATGAATATTGTACGGTACCATAAATACTTGACCACCTGTAGTACATA[A/G]AAACCCAACCCACATCAAACCCCCCCCCCCCATGCTTACAAGCAAGTACAGCAATCAACC	ACTGCCAGCCACCATGAATATTGTACGGTACCATAAATACTTGACCACCTGTAGTACATA[A/G]AAACCCAACCCACATCAAACCCCCCCCCCCCATGCTTACAAGCAAGTACAGCAATCAACC	22	0	2	0
MitoA1738G-13273322_T_F_1501342560	MitoA1738G	TOP	[A/G]	132707391	AAACCCACTCCACCTTACTACCAGACAACCTTAGCCAAACCATTTACCCA			AF347015.1	Mt	1738	diploid	Homo sapiens	Illumina assay db	13273322	TOP	ACCTAGCCCCAAACCCACTCCACCTTACTACCAGACAACCTTAGCCAAACCATTTACCCA[A/G]ATAAAGTATAGGCGATAGAAATTGAAACCTGGCGCAATAGATATAGTACCGCAAGGGAAA	ACCTAGCCCCAAACCCACTCCACCTTACTACCAGACAACCTTAGCCAAACCATTTACCCA[A/G]ATAAAGTATAGGCGATAGAAATTGAAACCTGGCGCAATAGATATAGTACCGCAAGGGAAA	56	0	2	0
MitoA3349G-13273328_T_F_1501342444	MitoA3349G	TOP	[A/G]	134652347	CTTAACAACATACCCATGGCCAACCTCCTACTCCTCATTGTACCCATTCT			AF347015.1	Mt	3349	diploid	Homo sapiens	Illumina assay db	13273328	TOP	AATTCCTCTTCTTAACAACATACCCATGGCCAACCTCCTACTCCTCATTGTACCCATTCT[A/G]ATCGCAATGGCATTCCTAATGCTTACCGAACGAAAAATTCTAGGCTATATACAACTACGC	AATTCCTCTTCTTAACAACATACCCATGGCCAACCTCCTACTCCTCATTGTACCCATTCT[A/G]ATCGCAATGGCATTCCTAATGCTTACCGAACGAAAAATTCTAGGCTATATACAACTACGC	56	0	2	0
MitoA3481G-13273329_T_F_1501342504	MitoA3481G	TOP	[A/G]	133643419	CCCTACGGGCTACTACAACCCTTCGCTGACGCCATAAAACTCTTCACCAA			AF347015.1	Mt	3481	diploid	Homo sapiens	Illumina assay db	13273329	TOP	CGTTGTAGGCCCCTACGGGCTACTACAACCCTTCGCTGACGCCATAAAACTCTTCACCAA[A/G]GAGCCCCTAAAACCCGCCACATCTACCATCACCCTCTACATCACCGCCCCGACCTTAGCT	CGTTGTAGGCCCCTACGGGCTACTACAACCCTTCGCTGACGCCATAAAACTCTTCACCAA[A/G]GAGCCCCTAAAACCCGCCACATCTACCATCACCCTCTACATCACCGCCCCGACCTTAGCT	56	0	2	0
MitoA3721G-13273332_B_R_1501342144	MitoA3721G	BOT	[T/C]	123642358	AGTAATGTTGATAGTAGAATGATGGCTAGGGTGACTTCATATGAGATTGT			AF347015.1	Mt	3721	diploid	Homo sapiens	Illumina assay db	13273332	TOP	ATCAGGGTGAGCATCAAACTCAAACTACGCCCTGATCGGCGCACTGCGAGCAGTAGCCCA[A/G]ACAATCTCATATGAAGTCACCCTAGCCATCATTCTACTATCAACATTACTAATAAGTGGC	ATCAGGGTGAGCATCAAACTCAAACTACGCCCTGATCGGCGCACTGCGAGCAGTAGCCCA[A/G]ACAATCTCATATGAAGTCACCCTAGCCATCATTCTACTATCAACATTACTAATAAGTGGC	56	0	2	0
MitoA4025G-13273333_B_R_1501342202	MitoA4025G	BOT	[T/C]	124667358	TGTGTAGAGTTCAGGGGAGAGTGCGTCATATGTTGTTCCTAGGAAGATTG			AF347015.1	Mt	4025	diploid	Homo sapiens	Illumina assay db	13273333	TOP	TTCGCCCTATTCTTCATAGCCGAATACACAAACATTATTATAATAAACACCCTCACCACT[A/G]CAATCTTCCTAGGAACAACATATGACGCACTCTCCCCTGAACTCTACACAACATATTTTG	TTCGCCCTATTCTTCATAGCCGAATACACAAACATTATTATAATAAACACCCTCACCACT[A/G]CAATCTTCCTAGGAACAACATATGACGCACTCTCCCCTGAACTCTACACAACATATTTTG	56	0	2	0
MitoA4825G-13273339_T_F_1501342321	MitoA4825G	TOP	[A/G]	139600404	TAGCAATAAAACTAGGAATAGCCCCCTTTCACTTCTGAGTCCCAGAGGTT			AF347015.1	Mt	4825	diploid	Homo sapiens	Illumina assay db	13273339	TOP	ATAATGGCTATAGCAATAAAACTAGGAATAGCCCCCTTTCACTTCTGAGTCCCAGAGGTT[A/G]CCCAAGGCACCCCTCTGACATCCGGCCTGCTTCTTCTCACATGACAAAAACTAGCCCCCA	ATAATGGCTATAGCAATAAAACTAGGAATAGCCCCCTTTCACTTCTGAGTCCCAGAGGTT[A/G]CCCAAGGCACCCCTCTGACATCCGGCCTGCTTCTTCTCACATGACAAAAACTAGCCCCCA	56	0	2	0
MitoA4918G-13273340_T_F_1501342322	MitoA4918G	TOP	[A/G]	125684358	GACAAAAACTAGCCCCCATCTCAATCATATACCAAATCTCTCCCTCACTA			AF347015.1	Mt	4918	diploid	Homo sapiens	Illumina assay db	13273340	TOP	CTTCTCACATGACAAAAACTAGCCCCCATCTCAATCATATACCAAATCTCTCCCTCACTA[A/G]ACGTAAGCCTTCTCCTCACTCTCTCAATCTTATCCATCATAGCAGGCAGTTGAGGTGGAT	CTTCTCACATGACAAAAACTAGCCCCCATCTCAATCATATACCAAATCTCTCCCTCACTA[A/G]ACGTAAGCCTTCTCCTCACTCTCTCAATCTTATCCATCATAGCAGGCAGTTGAGGTGGAT	56	0	2	0
MitoA5391G-13273341_T_F_1501342563	MitoA5391G	TOP	[A/G]	140602425	TACTTCTACCTACGCCTAATCTACTCCACCTCAATCACACTACTCCCCAT			AF347015.1	Mt	5391	diploid	Homo sapiens	Illumina assay db	13273341	TOP	CCTTAACCTCTACTTCTACCTACGCCTAATCTACTCCACCTCAATCACACTACTCCCCAT[A/G]TCTAACAACGTAAAAATAAAATGACAGTTTGAACATACAAAACCCACCCCATTCCTCCCC	CCTTAACCTCTACTTCTACCTACGCCTAATCTACTCCACCTCAATCACACTACTCCCCAT[A/G]TCTAACAACGTAAAAATAAAATGACAGTTTGAACATACAAAACCCACCCCATTCCTCCCC	56	0	2	0
MitoA5657G-13273342_B_R_1501342564	MitoA5657G	BOT	[T/C]	142637390	GTGCTTAGCTGTTAACTAAGTGTTTGTGGGTTTAAGTCCCATTGGTCTAG			AF347015.1	Mt	5657	diploid	Homo sapiens	Illumina assay db	13273342	TOP	CAAAACCCCACTCTGCATCAACTGAACGCAAATCAGCCACTTTAATTAAGCTAAGCCCTT[A/G]CTAGACCAATGGGACTTAAACCCACAAACACTTAGTTAACAGCTAAGCACCCTAATCAAC	CAAAACCCCACTCTGCATCAACTGAACGCAAATCAGCCACTTTAATTAAGCTAAGCCCTT[A/G]CTAGACCAATGGGACTTAAACCCACAAACACTTAGTTAACAGCTAAGCACCCTAATCAAC	56	0	2	0
MitoA5952G-13273343_T_F_1501342261	MitoA5952G	TOP	[A/G]	132637347	CTGATGTTCGCCGACCGTTGACTATTCTCTACAAACCACAAAGACATTGG			AF347015.1	Mt	5952	diploid	Homo sapiens	Illumina assay db	13273343	TOP	CTCACCCCCACTGATGTTCGCCGACCGTTGACTATTCTCTACAAACCACAAAGACATTGG[A/G]ACACTATACCTATTATTCGGCGCATGAGCTGGAGTCCTAGGCACAGCTCTAAGCCTCCTT	CTCACCCCCACTGATGTTCGCCGACCGTTGACTATTCTCTACAAACCACAAAGACATTGG[A/G]ACACTATACCTATTATTCGGCGCATGAGCTGGAGTCCTAGGCACAGCTCTAAGCCTCCTT	56	0	2	0
MitoA6753G-13273345_B_R_1501342262	MitoA6753G	BOT	[T/C]	144617384	TCTACGTCTATTCCTACTGTAAATATATGGTGTGCTCACACGATAAACCC			AF347015.1	Mt	6753	diploid	Homo sapiens	Illumina assay db	13273345	TOP	AAAAAAAGAACCATTTGGATACATAGGTATGGTCTGAGCTATGATATCAATTGGCTTCCT[A/G]GGGTTTATCGTGTGAGCACACCATATATTTACAGTAGGAATAGACGTAGACACACGAGCA	AAAAAAAGAACCATTTGGATACATAGGTATGGTCTGAGCTATGATATCAATTGGCTTCCT[A/G]GGGTTTATCGTGTGAGCACACCATATATTTACAGTAGGAATAGACGTAGACACACGAGCA	56	0	2	0
MitoA7056G-13273346_B_R_1501342263	MitoA7056G	BOT	[T/C]	144672343	GAGAATAGGGGAAATCAGTGAATGAAGCCTCCTATGATGGCAAATACAGC			AF347015.1	Mt	7056	diploid	Homo sapiens	Illumina assay db	13273346	TOP	CATCGTACTACACGACACGTACTACGTTGTAGCTCACTTCCACTATGTCCTATCAATAGG[A/G]GCTGTATTTGCCATCATAGGAGGCTTCATTCACTGATTTCCCCTATTCTCAGGCTACACC	CATCGTACTACACGACACGTACTACGTTGTAGCTCACTTCCACTATGTCCTATCAATAGG[A/G]GCTGTATTTGCCATCATAGGAGGCTTCATTCACTGATTTCCCCTATTCTCAGGCTACACC	56	0	2	0
MitoA7769G-13273348_T_F_1501342382	MitoA7769G	TOP	[A/G]	133609358	ACACTCACAACAAAACTAACTAATACTAACATCTCAGACGCTCAGGAAAT			AF347015.1	Mt	7769	diploid	Homo sapiens	Illumina assay db	13273348	TOP	CCTTTTCCTAACACTCACAACAAAACTAACTAATACTAACATCTCAGACGCTCAGGAAAT[A/G]GAAACCGTCTGAACTATCCTGCCCGCCATCATCCTAGTCCTCATCGCCCTCCCATCCCTA	CCTTTTCCTAACACTCACAACAAAACTAACTAATACTAACATCTCAGACGCTCAGGAAAT[A/G]GAAACCGTCTGAACTATCCTGCCCGCCATCATCCTAGTCCTCATCGCCCTCCCATCCCTA	56	0	2	0
MitoA829G-13273350_B_R_1501342323	MitoA829G	BOT	[T/C]	139605358	CAACCCTGGGGTTAGTATAGCTTAGTTAAACTTTCGTTTATTGCTAAAGG			AF347015.1	Mt	829	diploid	Homo sapiens	Illumina assay db	13273350	TOP	CAGCAATGCAGCTCAAAACGCTTAGCCTAGCCACACCCCCACGGGAAACAGCAGTGATTA[A/G]CCTTTAGCAATAAACGAAAGTTTAACTAAGCTATACTAACCCCAGGGTTGGTCAATTTCG	CAGCAATGCAGCTCAAAACGCTTAGCCTAGCCACACCCCCACGGGAAACAGCAGTGATTA[A/G]CCTTTAGCAATAAACGAAAGTTTAACTAAGCTATACTAACCCCAGGGTTGGTCAATTTCG	56	0	2	0
MitoA8870G-13273351_T_F_1501342565	MitoA8870G	TOP	[A/G]	139635358	TATCTATAAACCTAGCCATGGCCATCCCCTTATGAGCGGGCGCAGTGATT			AF347015.1	Mt	8870	diploid	Homo sapiens	Illumina assay db	13273351	TOP	ACCACCCAACTATCTATAAACCTAGCCATGGCCATCCCCTTATGAGCGGGCGCAGTGATT[A/G]TAGGCTTTCGCTCTAAGATTAAAAATGCCCTAGCCCACTTCTTACCACAAGGCACACCTA	ACCACCCAACTATCTATAAACCTAGCCATGGCCATCCCCTTATGAGCGGGCGCAGTGATT[A/G]TAGGCTTTCGCTCTAAGATTAAAAATGCCCTAGCCCACTTCTTACCACAAGGCACACCTA	56	0	2	0
MitoA9073G-13273352_B_R_1501342145	MitoA9073G	BOT	[T/C]	139703411	AGTAGAATTAGAATTGTGAAGATGATAAGTGTAGAGGGAAGGTTAATGGT			AF347015.1	Mt	9073	diploid	Homo sapiens	Illumina assay db	13273352	TOP	TAACATTACTGCAGGCCACCTACTCATGCACCTAATTGGAAGCGCCACCCTAGCAATATC[A/G]ACCATTAACCTTCCCTCTACACTTATCATCTTCACAATTCTAATTCTACTGACTATCCTA	TAACATTACTGCAGGCCACCTACTCATGCACCTAATTGGAAGCGCCACCCTAGCAATATC[A/G]ACCATTAACCTTCCCTCTACACTTATCATCTTCACAATTCTAATTCTACTGACTATCCTA	56	0	2	0
MitoA9094G-13273353_T_F_1501342445	MitoA9094G	TOP	[A/G]	141667358	CTAATTGGAAGCGCCACCCTAGCAATATCAACCATTAACCTTCCCTCTAC			AF347015.1	Mt	9094	diploid	Homo sapiens	Illumina assay db	13273353	TOP	ACTCATGCACCTAATTGGAAGCGCCACCCTAGCAATATCAACCATTAACCTTCCCTCTAC[A/G]CTTATCATCTTCACAATTCTAATTCTACTGACTATCCTAGAAATCGCTGTCGCCTTAATC	ACTCATGCACCTAATTGGAAGCGCCACCCTAGCAATATCAACCATTAACCTTCCCTCTAC[A/G]CTTATCATCTTCACAATTCTAATTCTACTGACTATCCTAGAAATCGCTGTCGCCTTAATC	56	0	2	0
MitoA9668G-13273357_T_F_1501342264	MitoA9668G	TOP	[A/G]	135633426	ACTCGCATCAGGAGTATCAATCACCTGAGCTCACCATAGTCTAATAGAAA			AF347015.1	Mt	9668	diploid	Homo sapiens	Illumina assay db	13273357	TOP	CATCCGTATTACTCGCATCAGGAGTATCAATCACCTGAGCTCACCATAGTCTAATAGAAA[A/G]CAACCGAAACCAAATAATTCAAGCACTGCTTATTACAATTTTACTGGGTCTCTATTTTAC	CATCCGTATTACTCGCATCAGGAGTATCAATCACCTGAGCTCACCATAGTCTAATAGAAA[A/G]CAACCGAAACCAAATAATTCAAGCACTGCTTATTACAATTTTACTGGGTCTCTATTTTAC	14	0	2	0
MitoC1050T-13273359_B_F_1501342146	MitoC1050T	BOT	[T/C]	135639420	ACTCCAGTTGACACAAAATAGACTACGAAAGTGGCTTTAACATATCTGAA			AF347015.1	Mt	1050	diploid	Homo sapiens	Illumina assay db	13273359	BOT	GTTGTAAAAAACTCCAGTTGACACAAAATAGACTACGAAAGTGGCTTTAACATATCTGAA[T/C]ACACAATAGCTAAGACCCAAACTGGGATTAGATACCCCACTATGCTTAGCCCTAAACCTC	GAGGTTTAGGGCTAAGCATAGTGGGGTATCTAATCCCAGTTTGGGTCTTAGCTATTGTGT[A/G]TTCAGATATGTTAAAGCCACTTTCGTAGTCTATTTTGTGTCAACTGGAGTTTTTTACAAC	14	0	2	0
MitoC10874T-13273360_B_F_1501342203	MitoC10874T	BOT	[T/C]	111667319	ATAATTTGAATCAACACAACCACCCACAGCCTAATTATTAGCATCATCCC			AF347015.1	Mt	10874	diploid	Homo sapiens	Illumina assay db	13273360	BOT	CAAAAAGCACATAATTTGAATCAACACAACCACCCACAGCCTAATTATTAGCATCATCCC[T/C]CTACTATTTTTTAACCAAATCAACAACAACCTATTTAGCTGTTCCCCAACCTTTTCCTCC	GGAGGAAAAGGTTGGGGAACAGCTAAATAGGTTGTTGTTGATTTGGTTAAAAAATAGTAG[A/G]GGGATGATGCTAATAATTAGGCTGTGGGTGGTTGTGTTGATTCAAATTATGTGCTTTTTG	56	0	2	0
MitoC12670T-13273366_B_F_1501342147	MitoC12670T	BOT	[T/C]	121655321	TTCGTTACATGGTCCATCATAGAATTCTCACTGTGATATATAAACTCAGA			AF347015.1	Mt	12670	diploid	Homo sapiens	Illumina assay db	13273366	BOT	TGTAGCATTGTTCGTTACATGGTCCATCATAGAATTCTCACTGTGATATATAAACTCAGA[T/C]CCAAACATTAATCAGTTCTTCAAATATCTACTCATTTTCCTAATTACCATACTAATCTTA	TAAGATTAGTATGGTAATTAGGAAAATGAGTAGATATTTGAAGAACTGATTAATGTTTGG[A/G]TCTGAGTTTATATATCACAGTGAGAATTCTATGATGGACCATGTAACGAACAATGCTACA	56	0	2	0
MitoC13651T-13273368_T_R_1501342505	MitoC13651T	TOP	[A/G]	121719402	TTAATGGGGTTTAGTAGGGTGGGGTTATTTTCGTTAATGTTAGTAAGGGT			AF347015.1	Mt	13651	diploid	Homo sapiens	Illumina assay db	13273368	BOT	GACAAGCGCCTATAGCACTCGAATAATTCTTCTCACCCTAACAGGTCAACCTCGCTTCCC[T/C]ACCCTTACTAACATTAACGAAAATAACCCCACCCTACTAAACCCCATTAAACGCCTGGCA	TGCCAGGCGTTTAATGGGGTTTAGTAGGGTGGGGTTATTTTCGTTAATGTTAGTAAGGGT[A/G]GGGAAGCGAGGTTGACCTGTTAGGGTGAGAAGAATTATTCGAGTGCTATAGGCGCTTGTC	56	0	2	0
MitoC15536T-13273377_T_R_1501342266	MitoC15536T	TOP	[A/G]	146669422	ATTGTGTAGGCGAATAGGAAATATCATTCGGGCTTGATGTGGGGAGGGGT			AF347015.1	Mt	15536	diploid	Homo sapiens	Illumina assay db	13273377	BOT	ACTATTCTCACCAGACCTCCTAGGCGACCCAGACAATTATACCCTAGCCAACCCCTTAAA[T/C]ACCCCTCCCCACATCAAGCCCGAATGATATTTCCTATTCGCCTACACAATTCTCCGATCC	GGATCGGAGAATTGTGTAGGCGAATAGGAAATATCATTCGGGCTTGATGTGGGGAGGGGT[A/G]TTTAAGGGGTTGGCTAGGGTATAATTGTCTGGGTCGCCTAGGAGGTCTGGTGAGAATAGT	56	0	2	0
MitoC15834T-13273378_B_F_1501342383	MitoC15834T	BOT	[T/C]	147677419	CTTTTACCATCATTGGACAAGTAGCATCCGTACTATACTTCACAACAATC			AF347015.1	Mt	15834	diploid	Homo sapiens	Illumina assay db	13273378	BOT	GTAAGCTACCCTTTTACCATCATTGGACAAGTAGCATCCGTACTATACTTCACAACAATC[T/C]TAATCCTAATACCAACTATCTCCCTAATTGAAAACAAAATACTCAAATGGGCCTGTCCTT	AAGGACAGGCCCATTTGAGTATTTTGTTTTCAATTAGGGAGATAGTTGGTATTAGGATTA[A/G]GATTGTTGTGAAGTATAGTACGGATGCTACTTGTCCAATGATGGTAAAAGGGTAGCTTAC	56	0	2	0
MitoC15905T-13273379_T_R_1501342324	MitoC15905T	TOP	[A/G]	150688413	TTGTCCTTGGAAAAAGGTTTTCGTCTCCGGTTTACAAGACTGGTGTATTA			AF347015.1	Mt	15905	diploid	Homo sapiens	Illumina assay db	13273379	BOT	ACCAACTATCTCCCTAATTGAAAACAAAATACTCAAATGGGCCTGTCCTTGTAGTATAAA[T/C]TAATACACCAGTCTTGTAAACCGGAGACGAAAACCTTTTTCCAAGGACAAATCAGAGAAA	TTTCTCTGATTTGTCCTTGGAAAAAGGTTTTCGTCTCCGGTTTACAAGACTGGTGTATTA[A/G]TTTATACTACAAGGACAGGCCCATTTGAGTATTTTGTTTTCAATTAGGGAGATAGTTGGT	56	0	2	0
MitoC16149T-13273382_B_F_1501342148	MitoC16149T	BOT	[T/C]	148677419	ACATTACTGCCAGCCACCATGAATATTGTACGGTACCATAAATACTTGAC			AF347015.1	Mt	16149	diploid	Homo sapiens	Illumina assay db	13273382	BOT	TGTATTTCGTACATTACTGCCAGCCACCATGAATATTGTACGGTACCATAAATACTTGAC[T/C]ACCTGTAGTACATAAAAACCCAACCCACATCAAACCCCCCCCCCCCATGCTTACAAGCAA	TTGCTTGTAAGCATGGGGGGGGGGGGTTTGATGTGGGTTGGGTTTTTATGTACTACAGGT[A/G]GTCAAGTATTTATGGTACCGTACAATATTCATGGTGGCTGGCAGTAATGTACGAAATACA	56	0	2	0
MitoC16184A-13273384_T_F_1501342567	MitoC16184A	TOP	[A/C]	135682427	CCATAAATACTTGACCACCTGTAGTACATAAAAACCCAACCCACATCAAA			AF347015.1	Mt	16184	diploid	Homo sapiens	Illumina assay db	13273384	TOP	TTGTACGGTACCATAAATACTTGACCACCTGTAGTACATAAAAACCCAACCCACATCAAA[A/C]CCCCCCCCCCCATGCTTACAAGCAAGTACAGCAATCAACCTTCAACTATCACACATCAAC	TTGTACGGTACCATAAATACTTGACCACCTGTAGTACATAAAAACCCAACCCACATCAAA[A/C]CCCCCCCCCCCATGCTTACAAGCAAGTACAGCAATCAACCTTCAACTATCACACATCAAC	14	0	2	0
MitoC16272T-13273395_B_F_1501342325	MitoC16272T	BOT	[T/C]	110653358	ACCTTCAACTATCACACATCAACTGCAACTCCAAAGCCACCCCTCACCCA			AF347015.1	Mt	16272	diploid	Homo sapiens	Illumina assay db	13273395	BOT	ACAGCAATCAACCTTCAACTATCACACATCAACTGCAACTCCAAAGCCACCCCTCACCCA[T/C]TAGGATACCAACAAACCTACCCACCCTTAACAGTACATAGTACATAAAGTCATTTACCGT	ACGGTAAATGACTTTATGTACTATGTACTGTTAAGGGTGGGTAGGTTTGTTGGTATCCTA[A/G]TGGGTGAGGGGTGGCTTTGGAGTTGCAGTTGATGTGTGATAGTTGAAGGTTGATTGCTGT	56	0	2	0
MitoC16329T-13273401_T_R_1501342149	MitoC16329T	TOP	[A/G]	150646419	GGGTCATCCATGGGGACGAGAAGGGATTTGACTGTAATGTGCTATGTACG			AF347015.1	Mt	16329	diploid	Homo sapiens	Illumina assay db	13273401	BOT	CCACTAGGATACCAACAAACCTACCCACCCTTAACAGTACATAGTACATAAAGTCATTTA[T/C]CGTACATAGCACATTACAGTCAAATCCCTTCTCGTCCCCATGGATGACCCCCCTCAGATA	TATCTGAGGGGGGTCATCCATGGGGACGAGAAGGGATTTGACTGTAATGTGCTATGTACG[A/G]TAAATGACTTTATGTACTATGTACTGTTAAGGGTGGGTAGGTTTGTTGGTATCCTAGTGG	56	0	2	0
MitoC2485T-13273407_T_R_1501342150	MitoC2485T	TOP	[A/G]	149684417	TAATACTGGTGATGCTAGAGGTGATGTTTTTGGTAAACAGGCGGGGTAAG			AF347015.1	Mt	2485	diploid	Homo sapiens	Illumina assay db	13273407	BOT	CAACCCAACACAGGCATGCTCATAAGGAAAGGTTAAAAAAAGTAAAAGGAACTCGGCAAA[T/C]CTTACCCCGCCTGTTTACCAAAAACATCACCTCTAGCATCACCAGTATTAGAGGCACCGC	GCGGTGCCTCTAATACTGGTGATGCTAGAGGTGATGTTTTTGGTAAACAGGCGGGGTAAG[A/G]TTTGCCGAGTTCCTTTTACTTTTTTTAACCTTTCCTTATGAGCATGCCTGTGTTGGGTTG	56	0	2	0
MitoC2791T-13273408_T_R_1501342569	MitoC2791T	TOP	[A/G]	149685352	GTTGGGTTCTGCTCCGAGGTCGCCCCAACCGAAATTTTTAATGCAGGTTT			AF347015.1	Mt	2791	diploid	Homo sapiens	Illumina assay db	13273408	BOT	TATGGAGCTTTAATTTATTAATGCAAACAGTACCTAACAAACCCACAGGTCCTAAACTAC[T/C]AAACCTGCATTAAAAATTTCGGTTGGGGCGACCTCGGAGCAGAACCCAACCTCCGAGCAG	CTGCTCGGAGGTTGGGTTCTGCTCCGAGGTCGCCCCAACCGAAATTTTTAATGCAGGTTT[A/G]GTAGTTTAGGACCTGTGGGTTTGTTAGGTACTGTTTGCATTAATAAATTAAAGCTCCATA	56	0	2	0
MitoC295T-13273409_B_F_1501342384	MitoC295T	BOT	[T/C]	149687347	TTGAATGTCTGCACAGCCGCTTTCCACACAGACATCATAACAAAAAATTT			AF347015.1	Mt	295	diploid	Homo sapiens	Illumina assay db	13273409	BOT	ATAATAACAATTGAATGTCTGCACAGCCGCTTTCCACACAGACATCATAACAAAAAATTT[T/C]CACCAAACCCCCCCCTCCCCCCGCTTCTGGCCACAGCACTTAAACACATCTCTGCCAAAC	GTTTGGCAGAGATGTGTTTAAGTGCTGTGGCCAGAAGCGGGGGGAGGGGGGGGTTTGGTG[A/G]AAATTTTTTGTTATGATGTCTGTGTGGAAAGCGGCTGTGCAGACATTCAATTGTTATTAT	56	0	2	0
MitoC3595T-13273412_T_R_1501342447	MitoC3595T	TOP	[A/G]	149687401	ACGGCTAGGCTAGAGGTGGCTAGAATAAATAGGAGGCCTAGGTTGAGGTT			AF347015.1	Mt	3595	diploid	Homo sapiens	Illumina assay db	13273412	BOT	CTTAGCTCTCACCATCGCTCTTCTACTATGAACCCCCCTCCCCATACCCAACCCCCTGGT[T/C]AACCTCAACCTAGGCCTCCTATTTATTCTAGCCACCTCTAGCCTAGCCGTTTACTCAATC	GATTGAGTAAACGGCTAGGCTAGAGGTGGCTAGAATAAATAGGAGGCCTAGGTTGAGGTT[A/G]ACCAGGGGGTTGGGTATGGGGAGGGGGGTTCATAGTAGAAGAGCGATGGTGAGAGCTAAG	56	0	2	0
MitoC3971T-13273413_T_R_1501342385	MitoC3971T	TOP	[A/G]	149688305	GGTGAGGGTGTTTATTATAATAATGTTTGTGTATTCGGCTATGAAGAATA			AF347015.1	Mt	3971	diploid	Homo sapiens	Illumina assay db	13273413	BOT	GAAGGGGAGTCCGAACTAGTCTCAGGCTTCAACATCGAATACGCCGCAGGCCCCTTCGCC[T/C]TATTCTTCATAGCCGAATACACAAACATTATTATAATAAACACCCTCACCACTACAATCT	AGATTGTAGTGGTGAGGGTGTTTATTATAATAATGTTTGTGTATTCGGCTATGAAGAATA[A/G]GGCGAAGGGGCCTGCGGCGTATTCGATGTTGAAGCCTGAGACTAGTTCGGACTCCCCTTC	56	0	2	0
MitoC3993T-13273414_B_F_1501342386	MitoC3993T	BOT	[T/C]	149688357	CATCGAATACGCCGCAGGCCCCTTCGCCCTATTCTTCATAGCCGAATACA			AF347015.1	Mt	3993	diploid	Homo sapiens	Illumina assay db	13273414	BOT	CAGGCTTCAACATCGAATACGCCGCAGGCCCCTTCGCCCTATTCTTCATAGCCGAATACA[T/C]AAACATTATTATAATAAACACCCTCACCACTACAATCTTCCTAGGAACAACATATGACGC	GCGTCATATGTTGTTCCTAGGAAGATTGTAGTGGTGAGGGTGTTTATTATAATAATGTTT[A/G]TGTATTCGGCTATGAAGAATAGGGCGAAGGGGCCTGCGGCGTATTCGATGTTGAAGCCTG	56	0	2	0
MitoC458T-13273415_B_F_1501342448	MitoC458T	BOT	[T/C]	115650330	TTAGGCGGTATGCACTTTTAACAGTCACCCCCCAACTAACACATTATTTT			AF347015.1	Mt	458	diploid	Homo sapiens	Illumina assay db	13273415	BOT	AATTTTATCTTTAGGCGGTATGCACTTTTAACAGTCACCCCCCAACTAACACATTATTTT[T/C]CCCTCCCACTCCCATACTACTAATCTCATCAATACAACCCCCGCCCATCCTACCCAGCAC	GTGCTGGGTAGGATGGGCGGGGGTTGTATTGATGAGATTAGTAGTATGGGAGTGGGAGGG[A/G]AAAATAATGTGTTAGTTGGGGGGTGACTGTTAAAAGTGCATACCGCCTAAAGATAAAATT	22	0	2	0
MitoC464T-13273416_B_F_1501342206	MitoC464T	BOT	[T/C]	135708399	GGTATGCACTTTTAACAGTCACCCCCCAACTAACACATTATTTTCCCCTC			AF347015.1	Mt	464	diploid	Homo sapiens	Illumina assay db	13273416	BOT	ATCTTTAGGCGGTATGCACTTTTAACAGTCACCCCCCAACTAACACATTATTTTCCCCTC[T/C]CACTCCCATACTACTAATCTCATCAATACAACCCCCGCCCATCCTACCCAGCACACACAC	GTGTGTGTGCTGGGTAGGATGGGCGGGGGTTGTATTGATGAGATTAGTAGTATGGGAGTG[A/G]GAGGGGAAAATAATGTGTTAGTTGGGGGGTGACTGTTAAAAGTGCATACCGCCTAAAGAT	14	0	2	0
MitoC4884T-13273417_T_R_1501342151	MitoC4884T	TOP	[A/G]	149689417	AGGAGAAGGCTTACGTTTAGTGAGGGAGAGATTTGGTATATGATTGAGAT			AF347015.1	Mt	4884	diploid	Homo sapiens	Illumina assay db	13273417	BOT	TACCCAAGGCACCCCTCTGACATCCGGCCTGCTTCTTCTCACATGACAAAAACTAGCCCC[T/C]ATCTCAATCATATACCAAATCTCTCCCTCACTAAACGTAAGCCTTCTCCTCACTCTCTCA	TGAGAGAGTGAGGAGAAGGCTTACGTTTAGTGAGGGAGAGATTTGGTATATGATTGAGAT[A/G]GGGGCTAGTTTTTGTCATGTGAGAAGAAGCAGGCCGGATGTCAGAGGGGTGCCTTGGGTA	56	0	2	0
MitoC5264T-13273420_T_R_1501342326	MitoC5264T	TOP	[A/G]	149699424	TGATGGTGGGGATGATGAGGCTATTGTTTTTTGTGAATTCTTCGATAATG			AF347015.1	Mt	5264	diploid	Homo sapiens	Illumina assay db	13273420	BOT	CATCCACCCTCCTCTCCCTAGGAGGCCTGCCCCCGCTAACCGGCTTTTTGCCCAAATGGG[T/C]CATTATCGAAGAATTCACAAAAAACAATAGCCTCATCATCCCCACCATCATAGCCACCAT	ATGGTGGCTATGATGGTGGGGATGATGAGGCTATTGTTTTTTGTGAATTCTTCGATAATG[A/G]CCCATTTGGGCAAAAAGCCGGTTAGCGGGGGCAGGCCTCCTAGGGAGAGGAGGGTGGATG	56	0	2	0
MitoC6046T-13273422_T_R_1501342387	MitoC6046T	TOP	[A/G]	115657403	TACAAATGCATGGGCTGTGACGATAACGTTGTAGATGTGGTCGTTACCTA			AF347015.1	Mt	6046	diploid	Homo sapiens	Illumina assay db	13273422	BOT	GTCCTAGGCACAGCTCTAAGCCTCCTTATTCGAGCCGAGCTGGGCCAGCCAGGCAACCTT[T/C]TAGGTAACGACCACATCTACAACGTTATCGTCACAGCCCATGCATTTGTAATAATCTTCT	AGAAGATTATTACAAATGCATGGGCTGTGACGATAACGTTGTAGATGTGGTCGTTACCTA[A/G]AAGGTTGCCTGGCTGGCCCAGCTCGGCTCGAATAAGGAGGCTTAGAGCTGTGCCTAGGAC	22	0	2	0
MitoC7275T-13273428_B_F_1501342327	MitoC7275T	BOT	[T/C]	115662317	TCGGACTACCCCGATGCATACACCACATGAAACATCCTATCATCTGTAGG			AF347015.1	Mt	7275	diploid	Homo sapiens	Illumina assay db	13273428	BOT	CCGACGTTACTCGGACTACCCCGATGCATACACCACATGAAACATCCTATCATCTGTAGG[T/C]TCATTCATTTCTCTAACAGCAGTAATATTAATAATTTTCATGATTTGAGAAGCCTTCGCT	AGCGAAGGCTTCTCAAATCATGAAAATTATTAATATTACTGCTGTTAGAGAAATGAATGA[A/G]CCTACAGATGATAGGATGTTTCATGTGGTGTATGCATCGGGGTAGTCCGAGTAACGTCGG	22	0	2	0
MitoC8656T-13273432_B_F_1501342450	MitoC8656T	BOT	[T/C]	115662356	CCCCCTCTATTGATCCCCACCTCCAAATATCTCATCAACAACCGACTAAT			AF347015.1	Mt	8656	diploid	Homo sapiens	Illumina assay db	13273432	BOT	CATTCTATTTCCCCCTCTATTGATCCCCACCTCCAAATATCTCATCAACAACCGACTAAT[T/C]ACCACCCAACAATGACTAATCAAACTAACCTCAAAACAAATGATAGCCATACACAACACT	AGTGTTGTGTATGGCTATCATTTGTTTTGAGGTTAGTTTGATTAGTCATTGTTGGGTGGT[A/G]ATTAGTCGGTTGTTGATGAGATATTTGGAGGTGGGGATCAATAGAGGGGGAAATAGAATG	22	0	2	0
MitoC9541T-13273434_B_F_1501342328	MitoC9541T	BOT	[T/C]	149701317	CAGGATTTTTCTGAGCCTTTTACCACTCCAGCCTAGCCCCTACCCCCCAA			AF347015.1	Mt	9541	diploid	Homo sapiens	Illumina assay db	13273434	BOT	TTTTTCTTCGCAGGATTTTTCTGAGCCTTTTACCACTCCAGCCTAGCCCCTACCCCCCAA[T/C]TAGGAGGGCACTGGCCCCCAACAGGCATCACCCCGCTAAATCCCCTAGAAGTCCCACTCC	GGAGTGGGACTTCTAGGGGATTTAGCGGGGTGATGCCTGTTGGGGGCCAGTGCCCTCCTA[A/G]TTGGGGGGTAGGGGCTAGGCTGGAGTGGTAAAAGGCTCAGAAAAATCCTGCGAAGAAAAA	56	0	2	0
MitoG10311A-13273436_T_F_1501342506	MitoG10311A	TOP	[A/G]	149709391	GAAATTGCCCTCCTTTTACCCCTACCATGAGCCCTACAAACAACTAACCT			AF347015.1	Mt	10311	diploid	Homo sapiens	Illumina assay db	13273436	TOP	ATTTGATCTAGAAATTGCCCTCCTTTTACCCCTACCATGAGCCCTACAAACAACTAACCT[A/G]CCACTAATAGTTATGTCATCCCTCTTATTAATCATCATCCTAGCCCTAAGTCTGGCCTAT	ATTTGATCTAGAAATTGCCCTCCTTTTACCCCTACCATGAGCCCTACAAACAACTAACCT[A/G]CCACTAATAGTTATGTCATCCCTCTTATTAATCATCATCCTAGCCCTAAGTCTGGCCTAT	56	0	2	0
MitoG10399A-13273437_T_F_1501342507	MitoG10399A	TOP	[A/G]	149711317	TCCTAGCCCTAAGTCTGGCCTATGAGTGACTACAAAAAGGATTAGACTGA			AF347015.1	Mt	10399	diploid	Homo sapiens	Illumina assay db	13273437	TOP	TTAATCATCATCCTAGCCCTAAGTCTGGCCTATGAGTGACTACAAAAAGGATTAGACTGA[A/G]CCGAATTGGTATATAGTTTAAACAAAACGAATGATTTCGACTCATTAAATTATGATAATC	TTAATCATCATCCTAGCCCTAAGTCTGGCCTATGAGTGACTACAAAAAGGATTAGACTGA[A/G]CCGAATTGGTATATAGTTTAAACAAAACGAATGATTTCGACTCATTAAATTATGATAATC	56	0	2	0
MitoG10587A-13273438_B_R_1501342329	MitoG10587A	BOT	[T/C]	149711383	GCTAAGAGGGAGTGGGTGTTGAGGGTTATGAGAGTAGCTATAATGAACAG			AF347015.1	Mt	10587	diploid	Homo sapiens	Illumina assay db	13273438	TOP	ACTAGTATATCGCTCACACCTCATATCCTCCCTACTATGCCTAGAAGGAATAATACTATC[A/G]CTGTTCATTATAGCTACTCTCATAACCCTCAACACCCACTCCCTCTTAGCCAATATTGTG	ACTAGTATATCGCTCACACCTCATATCCTCCCTACTATGCCTAGAAGGAATAATACTATC[A/G]CTGTTCATTATAGCTACTCTCATAACCCTCAACACCCACTCCCTCTTAGCCAATATTGTG	56	0	2	0
MitoG10590A-13273439_B_R_1501342267	MitoG10590A	BOT	[T/C]	136606385	TTGGCTAAGAGGGAGTGGGTGTTGAGGGTTATGAGAGTAGCTATAATGAA			AF347015.1	Mt	10590	diploid	Homo sapiens	Illumina assay db	13273439	TOP	AGTATATCGCTCACACCTCATATCCTCCCTACTATGCCTAGAAGGAATAATACTATCGCT[A/G]TTCATTATAGCTACTCTCATAACCCTCAACACCCACTCCCTCTTAGCCAATATTGTGCCT	AGTATATCGCTCACACCTCATATCCTCCCTACTATGCCTAGAAGGAATAATACTATCGCT[A/G]TTCATTATAGCTACTCTCATAACCCTCAACACCCACTCCCTCTTAGCCAATATTGTGCCT	14	0	2	0
MitoG10689A-13273440_T_F_1501342152	MitoG10689A	TOP	[A/G]	149712380	AATATTGTGCCTATTGCCATACTAGTCTTTGCCGCCTGCGAAGCAGCGGT			AF347015.1	Mt	10689	diploid	Homo sapiens	Illumina assay db	13273440	TOP	CCTCTTAGCCAATATTGTGCCTATTGCCATACTAGTCTTTGCCGCCTGCGAAGCAGCGGT[A/G]GGCCTAGCCCTACTAGTCTCAATCTCCAACACATATGGCCTAGACTACGTACATAACCTA	CCTCTTAGCCAATATTGTGCCTATTGCCATACTAGTCTTTGCCGCCTGCGAAGCAGCGGT[A/G]GGCCTAGCCCTACTAGTCTCAATCTCCAACACATATGGCCTAGACTACGTACATAACCTA	56	0	2	0
MitoG11378A-13273443_B_R_1501342508	MitoG11378A	BOT	[T/C]	149712383	GCTTCGACATGGGCTTTAGGGAGTCATAAGTGGAGTCCGTAAAGAGGTAT			AF347015.1	Mt	11378	diploid	Homo sapiens	Illumina assay db	13273443	TOP	ATCAAACTCCTGAGCCAACAACTTAATATGACTAGCTTACACAATAGCTTTTATAGTAAA[A/G]ATACCTCTTTACGGACTCCACTTATGACTCCCTAAAGCCCATGTCGAAGCCCCCATCGCT	ATCAAACTCCTGAGCCAACAACTTAATATGACTAGCTTACACAATAGCTTTTATAGTAAA[A/G]ATACCTCTTTACGGACTCCACTTATGACTCCCTAAAGCCCATGTCGAAGCCCCCATCGCT	56	0	2	0
MitoG11915A-13273444_B_R_1501342330	MitoG11915A	BOT	[T/C]	149713327	ACTAGTATGTTGAGTCCTGTAAGTAGGAGAGTGATATTTGATCAGGAGAA			AF347015.1	Mt	11915	diploid	Homo sapiens	Illumina assay db	13273444	TOP	TAACCTCGCCTTACCCCCCACTATTAACCTACTGGGAGAACTCTCTGTGCTAGTAACCAC[A/G]TTCTCCTGATCAAATATCACTCTCCTACTTACAGGACTCAACATACTAGTCACAGCCCTA	TAACCTCGCCTTACCCCCCACTATTAACCTACTGGGAGAACTCTCTGTGCTAGTAACCAC[A/G]TTCTCCTGATCAAATATCACTCTCCTACTTACAGGACTCAACATACTAGTCACAGCCCTA	56	0	2	0
MitoG12373A-13273447_B_R_1501342509	MitoG12373A	BOT	[T/C]	149719324	TTTTTGTTAGGGTTAACGAGGGTGGTAAGGATGGGGGGAATTAGGGAAGT			AF347015.1	Mt	12373	diploid	Homo sapiens	Illumina assay db	13273447	TOP	TTTGGTGCAACTCCAAATAAAAGTAATAACCATGCACACTACTATAACCACCCTAACCCT[A/G]ACTTCCCTAATTCCCCCCATCCTTACCACCCTCGTTAACCCTAACAAAAAAAACTCATAC	TTTGGTGCAACTCCAAATAAAAGTAATAACCATGCACACTACTATAACCACCCTAACCCT[A/G]ACTTCCCTAATTCCCCCCATCCTTACCACCCTCGTTAACCCTAACAAAAAAAACTCATAC	56	0	2	0
MitoG12631A-13273450_T_F_1501342571	MitoG12631A	TOP	[A/G]	149719337	CTAGACTACTTCTCCATAATATTCATCCCTGTAGCATTGTTCGTTACATG			AF347015.1	Mt	12631	diploid	Homo sapiens	Illumina assay db	13273450	TOP	AAGCTTCAAACTAGACTACTTCTCCATAATATTCATCCCTGTAGCATTGTTCGTTACATG[A/G]TCCATCATAGAATTCTCACTGTGATATATAAACTCAGACCCAAACATTAATCAGTTCTTC	AAGCTTCAAACTAGACTACTTCTCCATAATATTCATCCCTGTAGCATTGTTCGTTACATG[A/G]TCCATCATAGAATTCTCACTGTGATATATAAACTCAGACCCAAACATTAATCAGTTCTTC	56	0	2	0
MitoG12851A-13273451_B_R_1501342510	MitoG12851A	BOT	[T/C]	149720387	TCATGCTAAGGCGAGGATGAAACCGATATCGCCGATACGGTTGTATAGGA			AF347015.1	Mt	12851	diploid	Homo sapiens	Illumina assay db	13273451	TOP	TTCTTGCTCATCAGTTGATGATACGCCCGAGCAGATGCCAACACAGCAGCCATTCAAGCA[A/G]TCCTATACAACCGTATCGGCGATATCGGTTTCATCCTCGCCTTAGCATGATTTATCCTAC	TTCTTGCTCATCAGTTGATGATACGCCCGAGCAGATGCCAACACAGCAGCCATTCAAGCA[A/G]TCCTATACAACCGTATCGGCGATATCGGTTTCATCCTCGCCTTAGCATGATTTATCCTAC	56	0	2	0
MitoG1440A-13273457_T_F_1501342451	MitoG1440A	TOP	[A/G]	149721393	CGATAGCCCTTATGAAACTTAAGGGTCGAAGGTGGATTTAGCAGTAAACT			AF347015.1	Mt	1440	diploid	Homo sapiens	Illumina assay db	13273457	TOP	CAGAAAACTACGATAGCCCTTATGAAACTTAAGGGTCGAAGGTGGATTTAGCAGTAAACT[A/G]AGAGTAGAGTGCTTAGTTGAACAGGGCCCTGAAGCGCGTACACACCGCCCGTCACCCTCC	CAGAAAACTACGATAGCCCTTATGAAACTTAAGGGTCGAAGGTGGATTTAGCAGTAAACT[A/G]AGAGTAGAGTGCTTAGTTGAACAGGGCCCTGAAGCGCGTACACACCGCCCGTCACCCTCC	56	0	2	0
MitoG15044A-13273461_B_R_1501342331	MitoG15044A	BOT	[T/C]	149723302	CCGATGTTTCAGGTTTCTGAGTAGAGAAATGATCCGTAATATAGGCCTCG			AF347015.1	Mt	15044	diploid	Homo sapiens	Illumina assay db	13273461	TOP	CCGCTACCTTCACGCCAATGGCGCCTCAATATTCTTTATCTGCCTCTTCCTACACATCGG[A/G]CGAGGCCTATATTACGGATCATTTCTCTACTCAGAAACCTGAAACATCGGCATTATCCTC	CCGCTACCTTCACGCCAATGGCGCCTCAATATTCTTTATCTGCCTCTTCCTACACATCGG[A/G]CGAGGCCTATATTACGGATCATTTCTCTACTCAGAAACCTGAAACATCGGCATTATCCTC	56	0	2	0
MitoG15258A-13273463_B_R_1501342209	MitoG15258A	BOT	[T/C]	136653383	GAAGGGTAAGATGAAGTGAAAGGTAAAGAATCGTGTGAGGGTGGGACTGT			AF347015.1	Mt	15258	diploid	Homo sapiens	Illumina assay db	13273463	TOP	TCCGCCATCCCATACATTGGGACAGACCTAGTTCAATGAATCTGAGGAGGCTACTCAGTA[A/G]ACAGTCCCACCCTCACACGATTCTTTACCTTTCACTTCATCTTACCCTTCATTATTGCAG	TCCGCCATCCCATACATTGGGACAGACCTAGTTCAATGAATCTGAGGAGGCTACTCAGTA[A/G]ACAGTCCCACCCTCACACGATTCTTTACCTTTCACTTCATCTTACCCTTCATTATTGCAG	14	0	2	0
MitoG15929A-13273465_T_F_1501342153	MitoG15929A	TOP	[A/G]	150602312	AAATGGGCCTGTCCTTGTAGTATAAACTAATACACCAGTCTTGTAAACCG			AF347015.1	Mt	15929	diploid	Homo sapiens	Illumina assay db	13273465	TOP	CAAAATACTCAAATGGGCCTGTCCTTGTAGTATAAACTAATACACCAGTCTTGTAAACCG[A/G]AGACGAAAACCTTTTTCCAAGGACAAATCAGAGAAAAAGTCTTTAACTCCACCATTAGCA	CAAAATACTCAAATGGGCCTGTCCTTGTAGTATAAACTAATACACCAGTCTTGTAAACCG[A/G]AGACGAAAACCTTTTTCCAAGGACAAATCAGAGAAAAAGTCTTTAACTCCACCATTAGCA	56	0	2	0
MitoG15931A-13273466_T_F_1501342511	MitoG15931A	TOP	[A/G]	150602326	ATGGGCCTGTCCTTGTAGTATAAACTAATACACCAGTCTTGTAAACCGGA			AF347015.1	Mt	15931	diploid	Homo sapiens	Illumina assay db	13273466	TOP	AAATACTCAAATGGGCCTGTCCTTGTAGTATAAACTAATACACCAGTCTTGTAAACCGGA[A/G]ACGAAAACCTTTTTCCAAGGACAAATCAGAGAAAAAGTCTTTAACTCCACCATTAGCACC	AAATACTCAAATGGGCCTGTCCTTGTAGTATAAACTAATACACCAGTCTTGTAAACCGGA[A/G]ACGAAAACCTTTTTCCAAGGACAAATCAGAGAAAAAGTCTTTAACTCCACCATTAGCACC	56	0	2	0
MitoG16130A-13273467_B_R_1501342572	MitoG16130A	BOT	[T/C]	150603391	GATGTGGGTTGGGTTTTTATGTACTACAGGTGGTCAAGTATTTATGGTAC			AF347015.1	Mt	16130	diploid	Homo sapiens	Illumina assay db	13273467	TOP	CACCCATCAACAACCGCTATGTATTTCGTACATTACTGCCAGCCACCATGAATATTGTAC[A/G]GTACCATAAATACTTGACCACCTGTAGTACATAAAAACCCAACCCACATCAAACCCCCCC	CACCCATCAACAACCGCTATGTATTTCGTACATTACTGCCAGCCACCATGAATATTGTAC[A/G]GTACCATAAATACTTGACCACCTGTAGTACATAAAAACCCAACCCACATCAAACCCCCCC	56	0	2	0
MitoG16146A-13273468_T_F_1501342573	MitoG16146A	TOP	[A/G]	150606365	CGTACATTACTGCCAGCCACCATGAATATTGTACGGTACCATAAATACTT			AF347015.1	Mt	16146	diploid	Homo sapiens	Illumina assay db	13273468	TOP	CTATGTATTTCGTACATTACTGCCAGCCACCATGAATATTGTACGGTACCATAAATACTT[A/G]ACCACCTGTAGTACATAAAAACCCAACCCACATCAAACCCCCCCCCCCCATGCTTACAAG	CTATGTATTTCGTACATTACTGCCAGCCACCATGAATATTGTACGGTACCATAAATACTT[A/G]ACCACCTGTAGTACATAAAAACCCAACCCACATCAAACCCCCCCCCCCCATGCTTACAAG	56	0	2	0
MitoG16392A-13273471_B_R_1501342512	MitoG16392A	BOT	[T/C]	150606413	AGCACTCTTGTGCGGGATATTGATTTCACGGAGGATGGTGGTCAAGGGAC			AF347015.1	Mt	16392	diploid	Homo sapiens	Illumina assay db	13273471	TOP	TACATAGCACATTACAGTCAAATCCCTTCTCGTCCCCATGGATGACCCCCCTCAGATAGG[A/G]GTCCCTTGACCACCATCCTCCGTGAAATCAATATCCCGCACAAGAGTGCTACTCTCCTCG	TACATAGCACATTACAGTCAAATCCCTTCTCGTCCCCATGGATGACCCCCCTCAGATAGG[A/G]GTCCCTTGACCACCATCCTCCGTGAAATCAATATCCCGCACAAGAGTGCTACTCTCCTCG	56	0	2	0
MitoG16393A-13273472_B_R_1501342574	MitoG16393A	BOT	[T/C]	150610344	TAGCACTCTTGTGCGGGATATTGATTTCACGGAGGATGGTGGTCAAGGGA			AF347015.1	Mt	16393	diploid	Homo sapiens	Illumina assay db	13273472	TOP	ACATAGCACATTACAGTCAAATCCCTTCTCGTCCCCATGGATGACCCCCCTCAGATAGGG[A/G]TCCCTTGACCACCATCCTCCGTGAAATCAATATCCCGCACAAGAGTGCTACTCTCCTCGC	ACATAGCACATTACAGTCAAATCCCTTCTCGTCCCCATGGATGACCCCCCTCAGATAGGG[A/G]TCCCTTGACCACCATCCTCCGTGAAATCAATATCCCGCACAAGAGTGCTACTCTCCTCGC	56	0	2	0
MitoG1721A-13273473_T_F_1501342452	MitoG1721A	TOP	[A/G]	150611377	GAGCTAAACCTAGCCCCAAACCCACTCCACCTTACTACCAGACAACCTTA			AF347015.1	Mt	1721	diploid	Homo sapiens	Illumina assay db	13273473	TOP	TGACCGCTCTGAGCTAAACCTAGCCCCAAACCCACTCCACCTTACTACCAGACAACCTTA[A/G]CCAAACCATTTACCCAAATAAAGTATAGGCGATAGAAATTGAAACCTGGCGCAATAGATA	TGACCGCTCTGAGCTAAACCTAGCCCCAAACCCACTCCACCTTACTACCAGACAACCTTA[A/G]CCAAACCATTTACCCAAATAAAGTATAGGCGATAGAAATTGAAACCTGGCGCAATAGATA	56	0	2	0
MitoG228A-13273477_B_R_1501342453	MitoG228A	BOT	[T/C]	150613425	TGTCTGTGTGGAAAGCGGCTGTGCAGACATTCAATTGTTATTATTATGTC			AF347015.1	Mt	228	diploid	Homo sapiens	Illumina assay db	13273477	TOP	TACGTTCAATATTACAGGCGAACATACCTACTAAAGTGTGTTAATTAATTAATGCTTGTA[A/G]GACATAATAATAACAATTGAATGTCTGCACAGCCGCTTTCCACACAGACATCATAACAAA	TACGTTCAATATTACAGGCGAACATACCTACTAAAGTGTGTTAATTAATTAATGCTTGTA[A/G]GACATAATAATAACAATTGAATGTCTGCACAGCCGCTTTCCACACAGACATCATAACAAA	56	0	2	0
MitoG247A-13273478_B_R_1501342270	MitoG247A	BOT	[T/C]	150614401	TGGAAATTTTTTGTTATGATGTCTGTGTGGAAAGCGGCTGTGCAGACATT			AF347015.1	Mt	247	diploid	Homo sapiens	Illumina assay db	13273478	TOP	GAACATACCTACTAAAGTGTGTTAATTAATTAATGCTTGTAGGACATAATAATAACAATT[A/G]AATGTCTGCACAGCCGCTTTCCACACAGACATCATAACAAAAAATTTCCACCAAACCCCC	GAACATACCTACTAAAGTGTGTTAATTAATTAATGCTTGTAGGACATAATAATAACAATT[A/G]AATGTCTGCACAGCCGCTTTCCACACAGACATCATAACAAAAAATTTCCACCAAACCCCC	56	0	2	0
[Controls]
