# Supplementary material for: SNPpy - Database Management for SNP Data from Genome Wide Association Studies
Source: PLoS One. 2011 Oct 19;6(10):e24982. doi: 10.1371/journal.pone.0024982 (PMC3198468; doi:10.1371/journal.pone.0024982)
Supplement: File S1 — Source code. SNPpy source code in an archive file format. See docs/MANUAL for usage information. This archive corresponds to a revision of the Mercurial repository. That revision can be identified by the character string which follows the snppy string in the archive name. That string is the revisions's hash identifier (short version). (TBZ2) [file pone.0024982.s001.tbz2 › snppy-f6041cdb8bb3/dbfunctions.py]

#from sqlalchemy.sql import text
from utils import text_autocommit

create_or_replace_plpgsql = text_autocommit("""
CREATE OR REPLACE FUNCTION make_plpgsql()
RETURNS VOID
LANGUAGE SQL
AS $$
CREATE LANGUAGE plpgsql;
$$;
SELECT
     CASE
     WHEN EXISTS(
     SELECT 1
     FROM pg_catalog.pg_language
     WHERE lanname='plpgsql'
    )
    THEN NULL
    ELSE make_plpgsql() END;
""")

create_decode_genotype_function = text_autocommit("""
CREATE  OR REPLACE FUNCTION decode_genotype(int, text, text)
RETURNS text
AS $$
SELECT case when $1 = -1 then '0 0'
when $1 = 0 then $2 || ' ' || $2
when $1 = 1 then $2 || ' ' || $3
when $1 = 2 then $3 || ' ' || $3
else NULL
END;
$$ LANGUAGE sql;
""")

create_drop_constraint_if_exists_function = text_autocommit("""
CREATE OR REPLACE FUNCTION drop_constraint_if_exists (t text, k text, s text = NULL) returns void as $$
BEGIN
IF s IS NOT NULL
THEN
EXECUTE 'alter table ' || quote_ident(s) || '.' || quote_ident(t) || ' drop constraint ' || quote_ident(k) || ' cascade ';
ELSE
EXECUTE 'alter table ' || quote_ident(t) || ' drop constraint ' || quote_ident(k) || ' cascade ';
END IF;
EXCEPTION WHEN undefined_object THEN
END;
$$ LANGUAGE plpgsql;
""")
