# Supplementary material for: SNPpy - Database Management for SNP Data from Genome Wide Association Studies
Source: PLoS One. 2011 Oct 19;6(10):e24982. doi: 10.1371/journal.pone.0024982 (PMC3198468; doi:10.1371/journal.pone.0024982)
Supplement: File S1 — Source code. SNPpy source code in an archive file format. See docs/MANUAL for usage information. This archive corresponds to a revision of the Mercurial repository. That revision can be identified by the character string which follows the snppy string in the archive name. That string is the revisions's hash identifier (short version). (TBZ2) [file pone.0024982.s001.tbz2 › snppy-f6041cdb8bb3/dbschema.py]

from sqlalchemy import *
from sqlalchemy.orm import *
from sqlalchemy.ext.associationproxy import association_proxy
from sqlalchemy.orm.collections import attribute_mapped_collection
from datetime import datetime
import os

def make_pheno_table(meta, schema, name='pheno'):
    pheno_table = Table(
        name, meta,
        Column('patientid', String(60), primary_key=True),
        Column('famid', String(60), nullable=True),
        Column('sex_id',  CHAR(1), ForeignKey(schema+'.sex.val', onupdate='CASCADE', ondelete='CASCADE'), index=True),
        Column('race_id',  String(60), ForeignKey(schema+'.race.val', onupdate='CASCADE', ondelete='CASCADE'), index=True),
        Column('phenotype', SmallInteger),
        schema = schema,
        )
    return pheno_table

def make_idlink_table(meta, schema, name='idlink'):
    idlink_table = Table(
        name, meta,
        Column('id', Integer, Sequence('idlink_id_seq', schema='seq'), primary_key=True),
        Column('expid', String(60), nullable=False, unique=True, index=True),
        Column('patientid',  String(60), ForeignKey(schema+'.pheno.patientid', onupdate='CASCADE', ondelete='CASCADE'), nullable=False, index=True),
        Column('studyid', String(60), nullable=False, index=True),
        Column('sampleid', String(60), nullable=False, index=True),
        schema = schema,
        )
    return idlink_table

# Allow M (male), F (female), U (unknown).
def make_sex_table(meta, schema, name='sex'):
    sex_table = Table(
        name, meta,
        Column('val', CHAR(1), primary_key=True),
        Column('code', Integer, unique=True, nullable=False),
        Column('genabel_code', String(2), unique=True, nullable=False),
        schema = schema,
        )
    return sex_table

def make_race_table(meta, schema, name='race'):
    race_table = Table(
        name, meta,
        Column('val', String(60), primary_key=True),
        schema = schema,
        )
    return race_table

def make_anno_affy6_table(meta, schema, name='anno'):
    anno_table = Table(
        name, meta,
        Column('id', Integer, primary_key=True),
        Column('fid', String(35), nullable=False, unique=True),
        Column('rsid', String(20),  index=True, nullable=False),
        Column('chromosome', Integer, ForeignKey(schema+'.chromo.id', onupdate='CASCADE', ondelete='CASCADE'), index=True, nullable=False),
        Column('location', Integer, index=True, nullable=False),
        Column('allelea_id', String(1), ForeignKey(schema+'.allele.val', onupdate='CASCADE', ondelete='CASCADE'), index=True, nullable=False),
        Column('alleleb_id', String(1), ForeignKey(schema+'.allele.val', onupdate='CASCADE', ondelete='CASCADE'), index=True, nullable=False),
        schema = schema,
        )
    return anno_table

def make_anno_illumina_table(meta, schema, name='anno'):
    anno_table = Table(
        'anno', meta,
        Column('id', Integer, primary_key=True),
        Column('fid', String(35), nullable=False, unique=True),
        Column('rsid', String(20),  index=True, nullable=False),
        Column('chromosome', Integer, ForeignKey(schema+'.chromo.id', onupdate='CASCADE', ondelete='CASCADE'), index=True, nullable=False),
        Column('location', Integer, index=True, nullable=False),
        Column('allelea_forward_id', String(1), ForeignKey(schema+'.allele.val', onupdate='CASCADE', ondelete='CASCADE'), index=True, nullable=False),
        Column('alleleb_forward_id', String(1), ForeignKey(schema+'.allele.val', onupdate='CASCADE', ondelete='CASCADE'), index=True, nullable=False),
        Column('allelea_top_id', String(1), ForeignKey(schema+'.allele.val', onupdate='CASCADE', ondelete='CASCADE'), index=True, nullable=False),
        Column('alleleb_top_id', String(1), ForeignKey(schema+'.allele.val', onupdate='CASCADE', ondelete='CASCADE'), index=True, nullable=False),
        schema = schema,
        )
    return anno_table

def make_geno_table(meta, schema, name='geno'):
    geno_table = Table(
        name, meta,
        Column('idlink_id', Integer, ForeignKey(schema+'.idlink.id', onupdate='CASCADE', ondelete='CASCADE'), nullable=False, primary_key=True),
        Column('anno_id', Integer, ForeignKey(schema+'.anno.id', onupdate='CASCADE', ondelete='CASCADE'), nullable=False, primary_key=True),
        Column('snpval_id', Integer, ForeignKey(schema+'.snpval.val', onupdate='CASCADE', ondelete='CASCADE'), nullable=False),
        schema = schema,
        )
    return geno_table

def make_geno_idlink_table(meta, schema, name="geno_idlink"):
    geno_idlink_table = Table(
        name, meta,
        Column('id',  Integer, ForeignKey(schema+'.idlink.id', onupdate='CASCADE', ondelete='CASCADE'), nullable=False, primary_key=True),
        schema = schema,
        )
    return geno_idlink_table

def make_geno_shard_table(meta, schema, id):
    name = 'geno'+str(id)
    geno_table = Table(
        name, meta,
        Column('idlink_id', Integer, CheckConstraint('idlink_id = %s'%id), ForeignKey(schema+'.geno_idlink.id', onupdate='CASCADE', ondelete='CASCADE'), nullable=False),
        Column('anno_id', Integer, ForeignKey(schema+'.anno.id', onupdate='CASCADE', ondelete='CASCADE'), nullable=False, primary_key=True),
        Column('snpval_id', Integer, ForeignKey(schema+'.snpval.val', onupdate='CASCADE', ondelete='CASCADE'), nullable=False),
        schema = schema,
        )
    return geno_table

def make_chromo_table(meta, schema, name='chromo'):
    chromo_table = Table(
        'chromo', meta,
        Column('id', Integer, primary_key=True),
        Column('name', String(2), nullable=False, index=True, unique=True),
        schema = schema,
        )
    return chromo_table

def make_allele_table(meta, schema, name='allele'):
    allele_table = Table(
        'allele', meta,
        Column('val', String(1), primary_key=True),
        schema = schema,
        )
    return allele_table

def make_snpval_table(meta, schema, name='snpval'):
    snpval_table = Table(
        'snpval', meta,
        Column('val', Integer, primary_key=True),
        schema = schema,
        )
    return snpval_table

class Pheno(object):
    def __init__(self, patientid, famid=None, sex=None, race=None, phenotype=None):
        self.patientid = patientid
        self.famid = famid
        self.sex = sex
        self.race = race
        self.phenotype = phenotype
    def __repr__(self):
        return '<Pheno %s>'%self.patientid

class Idlink(object):
    def __init__(self, expid, patientid, studyid, sampleid):
        self.expid = expid
        self.patientid = patientid
        self.studyid = studyid
        self.sampleid = sampleid
    def __repr__(self):
        return '<Idlink %s>'%self.expid

class Sex(object):
    def __init__(self, val, code=None, genabel_code=None):
        self.val = val
        self.code = code
        self.genabel_code = genabel_code
    def __repr__(self):
        return '<Sex %s>'%self.val

class Race(object):
    def __init__(self, val):
        self.val = val
    def __repr__(self):
        return '<Race %s>'%self.val

class Anno_affy6_table(object):
    def __init__(self, fid, rsid, chromo, location, alleleA, alleleB):
        self.fid = fid
        self.rsid = rsid
        self.chromo = chromo
        self.location = location
        self.alleleA = alleleA
        self.alleleB = alleleB
    def __repr__(self):
        return '<ANNO %s>'%self.fid

def Anno_affy6_mapper(Anno_table_class, anno_table, chromo_table, allele_table):
    mapper(Anno_table_class, anno_table, properties={
                                         'chromo':relation(Chromo, backref='annos_chromo', primaryjoin=anno_table.c.chromosome==chromo_table.c.id),
                                         'alleleA':relation(Allele, backref='annos_alleleA', primaryjoin=anno_table.c.allelea_id==allele_table.c.val),
                                         'alleleB':relation(Allele, backref='annos_alleleB', primaryjoin=anno_table.c.alleleb_id==allele_table.c.val),
                                         })

class Anno_illumina_table(object):
    def __init__(self, fid, rsid, chromo, location, alleleA_forward, alleleB_forward, alleleA_top, alleleB_top):
        self.fid = fid
        self.rsid = rsid
        self.chromo = chromo
        self.location = location
        self.alleleA_forward = alleleA_forward
        self.alleleB_forward = alleleB_forward
        self.alleleA_top = alleleA_top
        self.alleleB_top = alleleB_top
    def __repr__(self):
        return '<ANNO %s>'%self.fid

def Anno_illumina_mapper(Anno_table_class, anno_table, chromo_table, allele_table):
    mapper(Anno_table_class, anno_table, properties={
                                         'chromo':relation(Chromo, backref='annos_chromo', primaryjoin=anno_table.c.chromosome==chromo_table.c.id),
                                         'alleleA_forward':relation(Allele, backref='annos_alleleA', primaryjoin=anno_table.c.allelea_forward_id==allele_table.c.val),
                                         'alleleB_forward':relation(Allele, backref='annos_alleleB', primaryjoin=anno_table.c.alleleb_forward_id==allele_table.c.val),
                                         })

class Geno_table(object):
    def __init__(self, expid, anno, snpval):
        self.expid = expid
        self.anno = anno
        self.snpval = snpval
    def __repr__(self):
        return '<Geno %s>'%self.snpval

class Chromo(object):
    def __init__(self, i, name):
        self.id = i
        self.name = name
    def __repr__(self):
        return '<Chromo %s>'%self.id

class Allele(object):
    def __init__(self, val):
        self.val = val
    def __repr__(self):
        return '<Allele %s>'%self.val

class Snpval(object):
    def __init__(self, val):
        self.val = val
    def __repr__(self):
        return '<Snpval %s>'%self.val

def make_pheno_all(schema):
        from sqlalchemy import MetaData
        meta = MetaData()
        pheno_table = make_pheno_table(meta, schema)
        sex_table = make_sex_table(meta, schema)
        race_table = make_race_table(meta, schema)
        mapper(Pheno, pheno_table, properties=
               {'sex':relation(Sex, backref='patients'),
                'race':relation(Race, backref='patients'),
                })
        mapper(Sex, sex_table)
        mapper(Race, race_table)
        table_dict = {'metadata': meta, 'pheno_table':pheno_table, 'sex_table':sex_table, 'race_table':race_table, 'Pheno':Pheno, 'Sex':Sex, 'Race':Race}
        return table_dict


class Tables(object):
    def __init__(self, make_anno_table, Anno_table_class, Anno_mapper):
        self.make_anno_table = make_anno_table
        self.Anno_table_class = Anno_table_class
        self.Anno_mapper = Anno_mapper

    def make_tables(self, schema):
        from sqlalchemy import MetaData
        meta = MetaData()
        pheno_table = make_pheno_table(meta, schema)
        idlink_table = make_idlink_table(meta, schema)
        sex_table = make_sex_table(meta, schema)
        race_table = make_race_table(meta, schema)
        anno_table = self.make_anno_table(meta, schema)
        geno_table = make_geno_table(meta, schema)
        chromo_table = make_chromo_table(meta, schema)
        allele_table = make_allele_table(meta, schema)
        snpval_table = make_snpval_table(meta, schema)
        mapper(Pheno, pheno_table, properties=
               {'sex':relation(Sex, backref='patients'),
                'race':relation(Race, backref='patients'),
                })
        mapper(Idlink, idlink_table, properties={})
        mapper(Sex, sex_table)
        mapper(Race, race_table)
        self.Anno_mapper(self.Anno_table_class, anno_table, chromo_table, allele_table)
        mapper(Geno_table, geno_table, properties={'chip':relation(Idlink, backref='genos'),
                                             'anno':relation(self.Anno_table_class, backref='genos'),
                                             'snpval':relation(Snpval, uselist=False, backref='geno'),
                                             })
        mapper(Chromo, chromo_table)
        mapper(Allele, allele_table)
        mapper(Snpval, snpval_table)
        table_dict = {'metadata': meta, 'pheno_table':pheno_table, 'idlink_table':idlink_table, 'sex_table':sex_table, 'race_table':race_table, 'anno_table':anno_table, 'geno_table':geno_table, 'chromo_table':chromo_table, 'allele_table':allele_table, 'snpval_table':snpval_table, 'Pheno':Pheno, 'Idlink':Idlink, 'Sex':Sex, 'Race':Race, 'Anno':self.Anno_table_class, 'Geno_table':Geno_table, 'Chromo':Chromo, 'Allele':Allele, 'Snpval':Snpval}
        return table_dict

    def make_tables_shard(self, schema):
        """The shard table dict does not include the Geno tables"""
        from sqlalchemy import MetaData
        meta = MetaData()
        pheno_table = make_pheno_table(meta, schema)
        idlink_table = make_idlink_table(meta, schema)
        sex_table = make_sex_table(meta, schema)
        race_table = make_race_table(meta, schema)
        anno_table = self.make_anno_table(meta, schema)
        chromo_table = make_chromo_table(meta, schema)
        allele_table = make_allele_table(meta, schema)
        snpval_table = make_snpval_table(meta, schema)
        mapper(Pheno, pheno_table, properties=
               {'sex':relation(Sex, backref='patients'),
                'race':relation(Race, backref='patients'),
                })
        mapper(Idlink, idlink_table, properties={})
        mapper(Sex, sex_table)
        mapper(Race, race_table)
        self.Anno_mapper(self.Anno_table_class, anno_table, chromo_table, allele_table)
        mapper(Chromo, chromo_table)
        mapper(Allele, allele_table)
        mapper(Snpval, snpval_table)
        table_dict = {'metadata': meta, 'pheno_table':pheno_table, 'idlink_table':idlink_table, 'sex_table':sex_table, 'race_table':race_table, 'anno_table':anno_table, 'chromo_table':chromo_table, 'allele_table':allele_table, 'snpval_table':snpval_table, 'Pheno':Pheno, 'Idlink':Idlink, 'Sex':Sex, 'Race':Race, 'Anno':self.Anno_table_class, 'Chromo':Chromo, 'Allele':Allele, 'Snpval':Snpval}
        return table_dict

class Tables_affy6(Tables):
    pass

class Tables_illumina(Tables):
    def __init__(self, make_anno_illumina_table, Anno_illumina, Anno_illumina_mapper):
        Tables.__init__(self, make_anno_illumina_table, Anno_illumina, Anno_illumina_mapper)

a = Tables_affy6(make_anno_affy6_table, Anno_affy6_table, Anno_affy6_mapper)
i = Tables_illumina(make_anno_illumina_table, Anno_illumina_table, Anno_illumina_mapper)
make_tables_affy6 = a.make_tables
make_tables_shard_affy6 = a.make_tables_shard
make_tables_illumina = i.make_tables
make_tables_shard_illumina = i.make_tables_shard
