# Supplementary material for: SNPpy - Database Management for SNP Data from Genome Wide Association Studies
Source: PLoS One. 2011 Oct 19;6(10):e24982. doi: 10.1371/journal.pone.0024982 (PMC3198468; doi:10.1371/journal.pone.0024982)
Supplement: File S1 — Source code. SNPpy source code in an archive file format. See docs/MANUAL for usage information. This archive corresponds to a revision of the Mercurial repository. That revision can be identified by the character string which follows the snppy string in the archive name. That string is the revisions's hash identifier (short version). (TBZ2) [file pone.0024982.s001.tbz2 › snppy-f6041cdb8bb3/dbutils.py]

def add_obj(session, obj):
    """ Check if object primary key exists in db. If so,exit, else
    add.
    """
    from sqlalchemy import and_
    from sqlalchemy.orm import object_mapper
    mapper = object_mapper(obj)
    pid = mapper.primary_key_from_instance(obj)
    criterion = and_(*(col == val for col, val in zip(mapper.primary_key, mapper.primary_key_from_instance(obj))))
    if session.query(obj.__class__).filter(criterion).count() > 0:
        print "%s object with id %s is already in db."%(type(obj).__name__, pid)
        exit
    else:
        session.add(obj)

def get_obj(session, cls):
    query = session.query(cls)
    print "*** list of %s objects in class. ***"%cls.__name__
    for obj in query:
        print obj.__dict__
        print "%s is %s"%(cls.__name__, obj)
    print "*** end list of %s objects. ***"%cls.__name__

def get_db_type(dbstring):
   from utils import create_engine_wrapper
   db = create_engine_wrapper(dbstring)
   conn = db.connect()
   from sqlalchemy.sql import text
   q1 = text("SELECT current_database();")
   dbname = conn.execute(q1).fetchall()[0][0]
   q2 = text("SELECT oid, datname FROM pg_database where datname='%s';"%dbname)
   oid = conn.execute(q2).fetchall()[0][0]
   q3 = text("SELECT * from shobj_description(%s,'pg_database');"%oid)
   result = conn.execute(q3).fetchall()
   conn.close()
   db.dispose()
   return result[0][0]

def db_exists(dbengine, dbname):
    conn = dbengine.connect()
    result = conn.execute("select datname from pg_database where datname='%s'"%dbname).fetchall()
    conn.close()
    if len(result) > 0 and result[0][0]==dbname:
        return True
    else:
        return False

def dbuser_exists(dbengine, username):
    conn = dbengine.connect()
    result = conn.execute("select usename from pg_user where usename = '%s'"%username).fetchall()
    conn.close()
    if len(result) > 0 and result[0][0]==username:
        return True
    else:
        return False

def schema_exists(dbengine, schema, do_print=False):
    conn = dbengine.connect()
    result = conn.execute("""select schema_name from information_schema.schemata where schema_name='%s';"""%schema).fetchall()
    rv = len(result) > 0 and result[0][0]==schema
    if rv and do_print:
        print 'schema %s already exists'%schema
    return rv
    conn.close()

def tables_match_geno_single(conn, schema):
    from sqlalchemy.sql import text
    from utils import text_autocommit
    q = text_autocommit("select table_name from information_schema.tables where table_schema='%s' and table_name ~ '^geno$'; "%(schema))
    result = conn.execute(q).fetchall()
    if len(result) > 0:
        return True
    else:
        return False

def tables_match_geno_shard(conn, schema):
    from sqlalchemy.sql import text
    from utils import text_autocommit
    q = text_autocommit("select table_name from information_schema.tables where table_schema='%s' and table_name ~ '^geno[0-9]+$'; "%(schema))
    result = conn.execute(q).fetchall()
    if len(result) > 0:
        return True
    else:
        return False


def drop_schema(dbengine, schemaname):
    from utils import create_engine_wrapper
    conn = dbengine.connect()
    print "deleting schema %s"%schemaname
    conn.execute("commit")
    conn.execute("DROP SCHEMA IF EXISTS %s CASCADE"%schemaname)
    conn.execute("commit")
    conn.close()

def recreate_schema(dbengine, schemaname):
    from utils import create_engine_wrapper
    conn = dbengine.connect()
    print "recreating schema %s"%schemaname
    conn.execute("commit")
    conn.execute("drop schema %s cascade"%schemaname)
    conn.execute("commit")
    conn.execute("create schema %s"%schemaname)
    conn.close()
