# Supplementary material for: SNPpy - Database Management for SNP Data from Genome Wide Association Studies
Source: PLoS One. 2011 Oct 19;6(10):e24982. doi: 10.1371/journal.pone.0024982 (PMC3198468; doi:10.1371/journal.pone.0024982)
Supplement: File S1 — Source code. SNPpy source code in an archive file format. See docs/MANUAL for usage information. This archive corresponds to a revision of the Mercurial repository. That revision can be identified by the character string which follows the snppy string in the archive name. That string is the revisions's hash identifier (short version). (TBZ2) [file pone.0024982.s001.tbz2 › snppy-f6041cdb8bb3/default_conf]

###########################################
# SNPpy configuration file, 'default_conf'.
###########################################
#
# This file consists of lines of the form:
#
#   name = value
#
# Whitespace may be used.  Comments are introduced with
# "#" anywhere on a line.

# Instead of making changes to this file, you can copy 'default_conf'
# to 'user_conf', and modify that. The scripts first read
# 'default_conf' and then 'user_conf'. Settings in 'user_conf'
# override settings in 'default_conf'. So 'default_conf' can be
# thought of as a template for 'user_conf'.

dbuser = "snppy"         # Database user: the user the scripts run as (string).
password = "pqxxrocks"   # Password used by dbuser to connect to the database (string).
portnum = 5432           # Port used by the database server (integer).
# allowed values for race table (list of strings)
race_values = Oriental, Black, White, Asian, Nat.hawai, Asian/PacificIslander, Nat.amer, AmericanIndian/Alaska, Unknown, Other, CEU, CHD, YRI, CHB, JPT, LWK, ASW, MEX, TSI, GIH, MKK, CHBJPT
sync_interval = 10000    # When writing the geno table data file, this determines how often the file is written to (integer).
tmpdir = "/tmp"          # The directory that temporary files are stored in. The temporary files are deleted at the end of every run (string).
destdir = "."            # Directory the output files are written to (string).

# The sections that follow correspond to genotyping platforms. The values in those sections correspond to the following:
# annotfile: annotation file (string)
# phenofiles: phenotype file (list of string)
# genofile: genotype files (string)

# The phenofiles have a relative path because they are included with
# the source code, in the 'data' directory.

[affy6]
# annotation file
annotfile = "/data/snppy/Hapmap6.0/Geno/GenomeWideSNP_6.na29.annot.csv"
# feature id list. This is the list which the test affy6 data is truncated to.
fidlist = SNP_A-1780419, SNP_A-1780418, SNP_A-1780415, SNP_A-1780414, SNP_A-1780413, SNP_A-8493668, SNP_A-8497683, SNP_A-8499914, SNP_A-8515633, SNP_A-8558729, SNP_A-8580441, AFFX-SNP_11601946, SNP_A-1884440, AFFX-SNP_9061467, SNP_A-2254440
    [[hapmap]]
    phenofiles = "data/Hapmap6.0/Pheno/hapmappheno_909.csv",
    genofile = "/data/snppy/Hapmap6.0/Geno/birdseed-v2.calls.txt"
    [[simaffy6]]
    # The annotfile value inside the dataset section entry overrides the one at platform level
    # To generate phenofiles and genofile for this dataset, run 'python test_simdata.py'
    annotfile = "data/affy6-anno.txt"
    phenofiles = "data/dummy-n10-K123-affy6-pheno.txt",
    genofile = "data/dummy-n10-K123-affy6-geno.txt"
[illumina]
# annotation file
annotfile = "/data/snppy/Hapmap610/Human610-Quadv1_B.csv"
# rsid list. This is the list which the test illumina data is truncated to.
rsidlist = rs8179466, rs943918, rs798075, rs4650275, rs7552097
    [[ceu]]
    phenofiles = "data/Hapmap610/Pheno/ceupheno.csv",
    genofile = "/data/snppy/Hapmap610/Human610-Quadv1_CEU_Genotype_Report.txt"
    [[chbjpt]]
    phenofiles = "data/Hapmap610/Pheno/chbjptpheno.csv",
    genofile = "/data/snppy/Hapmap610/Human610-Quadv1_CHBJPT_Genotype_Report.txt"
    [[yri]]
    phenofiles = "data/Hapmap610/Pheno/yripheno.csv",
    genofile = "/data/snppy/Hapmap610/Human610-Quadv1_YRI_Genotype_Report.txt"
    [[simillum]]
    # The annotfile value inside the dataset section entry overrides the one at platform level
    # To generate phenofiles and genofile for this dataset, run 'python test_simdata.py'
    annotfile = "data/illumina-anno.txt"
    phenofiles = "data/dummy-n10-K123-illumina-pheno.txt",
    genofile = "data/dummy-n10-K123-illumina-geno.txt"
