# Supplementary material for: SNPpy - Database Management for SNP Data from Genome Wide Association Studies
Source: PLoS One. 2011 Oct 19;6(10):e24982. doi: 10.1371/journal.pone.0024982 (PMC3198468; doi:10.1371/journal.pone.0024982)
Supplement: File S1 — Source code. SNPpy source code in an archive file format. See docs/MANUAL for usage information. This archive corresponds to a revision of the Mercurial repository. That revision can be identified by the character string which follows the snppy string in the archive name. That string is the revisions's hash identifier (short version). (TBZ2) [file pone.0024982.s001.tbz2 › snppy-f6041cdb8bb3/docs/DATABASE.CONFIG]

Here is a note on the PostgreSQL server configuration values we are
currently using. For the most part we are using the Debian
defaults. However, the following values differ from the Debian
defaults. They are all larger than the defaults.

shared_buffers = 2GB
work_mem = 1GB
maintenance_work_mem = 8GB
wal_buffers = 16MB
checkpoint_segments = 50
effective_cache_size = 50GB
max_locks_per_transaction = 1000
