# Supplementary material for: SNPpy - Database Management for SNP Data from Genome Wide Association Studies
Source: PLoS One. 2011 Oct 19;6(10):e24982. doi: 10.1371/journal.pone.0024982 (PMC3198468; doi:10.1371/journal.pone.0024982)
Supplement: File S1 — Source code. SNPpy source code in an archive file format. See docs/MANUAL for usage information. This archive corresponds to a revision of the Mercurial repository. That revision can be identified by the character string which follows the snppy string in the archive name. That string is the revisions's hash identifier (short version). (TBZ2) [file pone.0024982.s001.tbz2 › snppy-f6041cdb8bb3/docs/MANUAL]

LIST OF CONTENTS:

Obtaining
Dependencies
Database access and usage
Dataset files
Pheno file format
Generating simulated data
Database layout
Creating databases and schemas
Relationship between datasets and schemas
Config file layout
Downloading and Processing HapMap data
Loading datasets
Updating the pheno table
Creating MAP, PED, TPED, and TFAM files for selected data sets
Test script using simulated data
Accessing database tables using SQLAlchemy
Limitations
License, support and citing

********************************************************************

For the background on this project, see the paper entitled "SNPpy -
Database Management for SNP Data from GWAS Studies", in LaTeX format,
which is located at paper/bmc/snppy.tex.

For distribution-specific usage information, see files of the form
MANUAL.DISTRIBUTION. For Debian and Ubuntu specific information, see
MANUAL.DEBIAN. For Fedora Core specific information, see MANUAL.FEDORA.

**************************************************
Obtaining
**************************************************

The SNPpy source code can be obtained by using the Mercurial SCM
(http://mercurial.selenic.com/), and executing the command

$ hg clone http://bitbucket.org/faheem/snppy

We also recommend usage of the GUI tool TortoiseHg
(http://tortoisehg.bitbucket.org/) for viewing and manipulating a
Mercurial repository.

**************************************************
Dependencies
**************************************************

To run this code, you require:

BUILD DEPENDENCIES

1) GNU C++ compiler 4.3 or later (http://gcc.gnu.org).

2) The C++ Boost libraries, including Boost Python (http://boost.org).

3) scons (http://scons.org).

RUNTIME DEPENDENCIES

1) PostgreSQL version 8.4 or later (http://postgresql.org),

2) Python 2.x where x is >=5. The Python development files or header
files, usually corresponding to a package called python-dev or
python-development (python.org).

3) SQLAlchemy version 0.5.x or 0.6.x (http://sqlalchemy.org).

4) The ConfigObj Python library, version 4.5.2 or later
(http://www.voidspace.org.uk/python/configobj.html).

5) The Python multiprocessing library. This is available as a third
party library for Python 2.5 and is part of the Python standard
library for Python 2.6
(http://docs.python.org/library/multiprocessing.html).

6) Psycopg 2 (http://initd.org/projects/psycopg). PostgreSQL database
adapter for Python.

Additionally, the following are needed if you want to run the
test_simdata.py script.

1) The Python Numpy library (http://numpy.scipy.org/).

2) The PLINK whole-genome association analysis toolset
(http://pngu.mgh.harvard.edu/~purcell/plink/)

***************************************************
Database access and usage
***************************************************

All scripts use two config files, the default 'default_conf' and the
user defined 'user_conf', which overrides settings in
default_conf. The config files are currently assumed to be in the same
directory as the python scripts.

All scripts use the same database user, defined as 'dbuser' in the
config, to create the databases and schemas, and write to and read
from the databases. This user is initially created by the script
init_db.py.

The script init_db.py performs the following steps:

1) It will look for a database user with the same name as the current
  operating system user. If such a user is available it will use
  it. If not, it will attempt to gain root access via sudo, and create
  such a user.

2) Then it will try to connect as that user via unix socket, and
  create a user with the value of the 'dbuser' config value, if one
  does not already exist. The password used is the value of the
  'password' config value.

3) Finally, it will create a database with 'dbuser' as owner.

Therefore, the user running init_db.py needs to have sudo privileges
on the machine, or have a database superuser of the same name as the
shell account. If this is the case, then with Debian/Ubuntu's default
client authentication configuration SNPpy will run without
modification. For other distributions, changes may be necessary. For
further information about PostgreSQL client authentication, see
http://www.postgresql.org/docs/current/static/auth-pg-hba-conf.html

Please see DATABASE.CONFIG for notes on our current PostgreSQL
configuration.

*****************************************
Dataset files
*****************************************

Three files, called the anno, geno and pheno files, which correspond
to the data in the anno, geno and pheno tables, are required to load a
dataset.

The location of the data files to be used for import must be listed in
the config in a specific format. The sections correspond to platform
names, eg. 'affy6', and the sub-sections correspond to datasets,
eg. 'hapmap'.  The files we are using are as follows:

******************************************
Hapmap6.0 (Hapmap data generated using affy 6.0)
anno file:   GenomeWideSNP_6.na29.annot.csv
geno file:   birdseed-v2.report.txt
pheno file:  hapmappheno_909.txt
*******************************************
Hapmap500k (Hapmap data generated using illumina 610)
anno file:   Human610-Quadv1_B.csv
geno file:   Human610-Quadv1_CEU_Genotype_Report.txt
             Human610-Quadv1_CHBJPT_Genotype_Report.txt
             Human610-Quadv1_YRI_Genotype_Report.txt
pheno file:  ceupheno.csv
             chbjptpheno.csv
             yripheno.csv

*******************************************
Pheno file format
*******************************************

SNPpy expects the pheno file to be of CSV format, with the following
headers.

pheno file headers     description
-----------------      -----------
    expid              Experimental ID
    famid              Family Id
(1) patientid          Patient IDs
    phenotype          0 or 1, depending on whether the phenotype is present or absent
    race
(2) sex
(3) studyid            Description of the study the data belongs to - eg. 'Hapmap6.0'


(1) If patientid is not given, expid is used instead.

(2) The sex column is restricted to the following values.

Sex       Value
---       ----
Male       1
Female     2
Missing   -1

(3) If studyid is not given, 'unknown' is used.

*****************************************
Generating simulated data
*****************************************

The Python script simdat.py can be used to generate simulated data
corresponding to n samples and K SNPs.

This simulated data does not follow any plausible/realistic genetic
model and should only be used to test the performance of the software.

Run simdat.py to create the genotype calls files along with the
phenotype file. This script will also create truncated annotation
files if the -k option is selected.  An optional annotation file can
be chosen using the command line option -a. By default, the script
tries to use the annotation file listed in the config, and if that
fails, the one in the 'data' directory.  The platform can be affy6 or
illumina.

Example calls for Affymetrix SNP 6.0 and Illumina are:

$ python simdat.py [-a annotfile] -o dummy affy6 10
$ python simdat.py [-a annotfile] -o dummy illumina 10

where we are simulating data for n=10 patients. This will create the
following pheno and geno files (the -o option is the prefix) in the
affy6 case (illumina is similar)

dummy-n10-K934968-affy6-pheno.txt
dummy-n10-K934968-affy6-geno.txt

To truncate the number of SNPs processed use the -k option.

$ python simdat.py -k 123 -o dummy affy6 10
$ python simdat.py -k 123 -o dummy illumina 10

This will create the following truncated annotation, pheno and geno
files (the -o option is the prefix) in the affy6 case (illumina is
similar)

GenomeWideSNP_6.na29.annot-K123.csv
dummy-n10-K123-affy6-pheno.txt
dummy-n10-K123-affy6-geno.txt

*****************************************
Database layout
*****************************************

Both Affymetrix 6 and Illumina have their own databases, of database
type 'affy6' or 'illumina', corresponding to the Affymetrix 6 and
Illumina platform. Each of the Affymetrix 6 and Illumina data sets are
contained in their own schema (PostgreSQL's namespace within a
database). Our test datasets are as follows:

dbtype      schema    Dataset Description
------      ------    -------------------
affy6       hapmap    Hapmap6.0 dataset
illumina    ceu       CEU Hapmap 610 dataset
            chbjpt    CHBJPT Hapmap 610 dataset
            yri       YRI Hapmap 610 dataset

******************************************
Creating databases and schemas
******************************************

To create a database, use the script init_db.py as follows.

$ python init_db.py db dbtype

where db is the database name and dbtype denotes the database type
(which is stored as part of the database meta-information, and is
either 'affy6' or 'illumina').

For example, we can create the database 'affy6_faheem' by doing

$ python init_db.py affy6_faheem affy6

In general, creating a database of the form dbtype_username is
recommended.

This command also adds a schema, 'seq', for storing sequence
information. Currently only one sequence is put in the 'seq' schema,
the 'idlink_id_seq' sequence, which is used to make sure the ids (the
primary keys) in the idlink table are unique across all idlink tables
in the database, so that datasets are merged correctly.

To create a schema, use the script init_schema.py as follows

$ python init_schema.py schema db

where schema and db are as in the above table. Eg.

$ python init_schema.py hapmap affy6_faheem

This script will create the schema if it does not exist, and by
default, will ask whether to delete and recreate it if it does
exist. To omit the request and recreate the schema if it exists, use
the option -y. To omit the request and not recreate the schema if it
exists, use the option -n.

Note: it is not normally necessary to run the init_schema.py
separately, as the load_dataset.py script will run it if necessary.

***********************************************************
Relationship between datasets and schemas
***********************************************************

Datasets can be loaded into the database with two possible options
which can occur together: shard, corresponding to the Geno Shard
format (vs the default Geno Single format) or test, corresponding to
the truncated test version of the dataset (vs the default full
version). For information about loading the Geno Single, Geno Shard
and the test version of the datasets, see the sections below. These
options are encoded in the name of the schema used to store the
dataset, as described in the following table.

Dataset Name    Options       Schema
foo                           foo
foo             shard         foo_shard
foo             test          foo_test
foo             shard, test   foo_shard_test

The -s and -t options in most scripts are used to select the
appropriate choice of dataset. Since we occasionally need to obtain
the dataset from the schema, avoid using the strings "shard" or "test"
in dataset names.

*******************************************
Config file layout
*******************************************

SNPpy uses the Python ConfigObj library for configuration. The config
file should contain one section for every platform. In this case,
'affy6' and 'illumina'. Each section contains subsections which
correspond to the datasets. See default_conf for examples.

*******************************************
Downloading and Processing HapMap data
*******************************************

We provide instructions for downloading and processing HapMap data
assayed on the Affymetrix SNP 6.0 and Illumina 610 Quad platforms:

1) Affymetrix HapMap Data:

NOTE: A free login account is needed to access the files from the
Affymetrix page

We require the following files, the genotype calls file, the
annotation file, and the phenotype file.

a) Generating the genotype calls file:

The files required to process the Affymetrix SNP 6.0 HapMap data are

i) The raw intensity data files (CEL files):

They can be downloaded from
http://hapmap.ncbi.nlm.nih.gov/downloads/raw_data/hapmap3_affy6.0/

All the files in that directory are required. Warning: The total size
of files in this directory is approximately 38 GB. Instead of manually
downloading the files individually, you can use (on Unix like systems)
wget with the command

$ wget -rce robots=off -np -nd -l 1 http://hapmap.ncbi.nlm.nih.gov/downloads/raw_data/hapmap3_affy6.0/

To unzip these files, you can run the following command in the same
directory as the files.

$ ls *.tgz | grep -v Broad_hapmap3_r2_Affy6_cels_excluded.tgz | xargs -n1 tar zxvf

This unzips all the tarred files except
'Broad_hapmap3_r2_Affy6_cels_excluded.tgz', which is not required.

ii) Library files:

  i. GenomeWideSNP_6.cdf
 ii. GenomeWideSNP_6.chrXprobes
iii. GenomeWideSNP_6.chrYprobes
 iv. GenomeWideSNP_6.specialSNPs
  v. GenomeWideSNP_6.birdseed-v2.models

They can be downloaded from
http://www.affymetrix.com/Auth/support/downloads/library_files/genomewidesnp6_libraryfile.zip
as a single zip file. Once unzipped, they can be found in the
subdirectory CD_GenomeWideSNP_6_rev3/Full/GenomeWideSNP_6/LibFiles

The genotype calls were generated using the birdseed algorithm from
the APT suite. This suite is available for download from

http://www.affymetrix.com/partners_programs/programs/developer/tools/powertools.affx

The apt-probeset-genotype script is used to pre-process the files.

For our usage of apt-probeset-genotype to preprocess the files, see
the script apt.py. Before running this script, you will need to change
the variables at the top of the file.

The pre-processing steps and library files used are specific to the
birdseed algorithm (version 2). Also see the information provided here

http://media.affymetrix.com/support/developer/powertools/changelog/apt-probeset-genotype.html#quickstartbirdseed

b) The annotation file:

This can be downloaded from

http://www.affymetrix.com/support/technical/byproduct.affx?product=genomewidesnp_6

as

http://www.affymetrix.com/Auth/analysis/downloads/na31/genotyping/GenomeWideSNP_6.na31.annot.csv.zip
(GenomeWideSNP_6 Annotations, CSV format, Release 31 (306 MB, 8/30/10))

c) The phenotype file:

This is included in the source repository at
data/Hapmap6.0/Pheno/hapmappheno_909.csv.

++++++++++++++++++++++++++++++++++++++++++++++++++++++++++++++++++++++++++++++++

2) Illumina HapMap Data:

We require the following files, the genotype calls file, the
annotation file, and the phenotype file.

a) The preprocessed genotype data can be accessed from the NIH ftp
site via FTP:

ftp://ftp.ncbi.nih.gov/pub/geo/DATA/supplementary/series/GSE17205
ftp://ftp.ncbi.nih.gov/pub/geo/DATA/supplementary/series/GSE17206
ftp://ftp.ncbi.nih.gov/pub/geo/DATA/supplementary/series/GSE17207

For example by doing

$ wget -c ftp://ftp.ncbi.nih.gov/pub/geo/DATA/supplementary/series/GSE17205/GSE17205_Human610-Quadv1_CEU_Final_Call_Report.csv.gz
$ wget -c ftp://ftp.ncbi.nih.gov/pub/geo/DATA/supplementary/series/GSE17206/GSE17206_Human610-Quadv1_CHB+JPT_Final_Call_Report.csv.gz
$ wget -c ftp://ftp.ncbi.nih.gov/pub/geo/DATA/supplementary/series/GSE17207/GSE17207_Human610-Quadv1_YRI_Final_Call_Report.csv.gz
$ gunzip *.gz

These files are not in the Illumina genotype report format supported
by SNPpy. To convert these files into a format which can be used by
SNPpy, please use the provided script convert_illumina_hapmap.py as
follows. Usage is of the form

$ convert_illumina_hapmap.py originalgenofile convertedgenofile

So the call looks like

$ convert_illumina_hapmap.py GSE17205_Human610-Quadv1_CEU_Final_Call_Report.csv GSE17205_Human610-Quadv1_CEU_Final_Call_Report_converted.csv

b) You will find annotation files for the Illumina genotyping platforms
at their FTP site

ftp://ftp.illumina.com/ .

The annotation file (Human610-Quadv1_B.csv) used in the paper is available

at

ftp://ftp.illumina.com/Whole%20Genome%20Genotyping%20Files/Human610-Quad_v1_product_files/Human610-Quadv1_B%20files/Human610-Quadv1_B.csv

You can log into ftp.illumina.com using

User name: guest
Password: illumina

For example, you can do

$ wget -c --ftp-user=guest --ftp-password=illumina  ftp://ftp.illumina.com/Whole%20Genome%20Genotyping%20Files/Human610-Quad_v1_product_files/Human610-Quadv1_B%20files/Human610-Quadv1_B.csv

You may also contact the Illumina customer service directly using the
contact information provided here

http://www.illumina.com/company/contact_us.ilmn .

c) The phenotype files are included in the source repository at
data/Hapmap610/Pheno/ceupheno.csv, data/Hapmap610/Pheno/chbjptpheno.csv,
and data/Hapmap610/Pheno/yripheno.csv, corresponding to the CEU, CHBJPT
and YRI datasets respectively.

*******************************************
Loading datasets:
*******************************************

NB: As an alternative to individually loading datasets, you can use
the script load_all_datasets.py, which loads all datasets that are
listed in the config under a specific platform.

The script for loading datasets is load_dataset.py. The general usage
is

$ load_dataset.py [-a alleletype] [-j jobs] [-n] [-s] [-t] [-y] dataset db

Before running this script, you need to have a subsection in your
config files corresponding to the dataset to load, containing at least
'phenofiles' and 'genofile' entries.

[[dataset]]
phenofiles = ...
genofile = ...

NB: phenofiles is a list of strings, so even if there is only one
phenofile, you need to end the string with a comma. Eg.

phenofiles = "data/Hapmap6.0/Pheno/hapmappheno_909.csv",

The 'annotfile' entry is also required. This can be placed either in
the platform section or the dataset subsection. If it is in both, the
entry in the dataset section takes precedence. If it is in the
platform section, it looks like

[affy6]
annotfile = ...

You will need to have the files listed available at their path
locations.

Compile the C++ code used by load_dataset.py with

$ scons

before running the script. However, the script will attempt to compile
the code if necessary before running. NB: the script will create the
schema if it does not exist, and by default, will ask whether to
delete and recreate it if it does exist. To omit the request and
recreate the schema if it exists, use the option -y. To omit the
request and not recreate the schema if it exists, use the option -n.

The load_dataset.py has a --allele-type (-a short) option for
conversion of calls to numerical values, which is for use with the
'illumina' platform.

(a) Test version:
-----------------

To load the test version of the Geno Single version of the dataset,
use the option -t for load_dataset.py. The dataset loaded will
correspond to the subset of SNPs specified by the config settings
'fidlist' and 'rsidlist' in the relevant platform section, depending
whether the dataset is an affy6 or illumina dataset respectively. In
this case, the name of the schema is created by appending the string
'_test' to the name of the dataset. The script will create a truncated
version of the genotype file to load.

Example:

$ load_dataset.py -ty hapmap affy6_faheem

In this case, the schema used will be 'hapmap_test'. The corresponding
call to load_all_datasets.py (for all affy6 datasets listed in config)
is

$ python load_all_datasets.py -ty affy6_faheem affy6 -a forward

b) Geno Shard version:
----------------------

To load the dataset corresponding to the Geno Shard layout, use the -s
option with load_dataset.py. In this case, the name of the schema is
created by appending the string '_shard' to the name of the dataset.

With the -j option, load_dataset will attempt to run multiple jobs
simultaneously for the parts of the process where this is possible.
Example:

$ python load_dataset.py -syj 4 ceu illumina_faheem -a forward

In this case, the schema used will be 'ceu_shard'. The corresponding
call to load_all_datasets.py (for all illumina datasets listed in
config) is

$ python load_all_datasets.py -syj 4 illumina_faheem illumina -a forward

c) Geno Single version:
-----------------------

To load the dataset corresponding to the Geno Single layout, use
load_dataset.py with neither the -s nor the -t options. In this case,
the name of the schema is the same as the name of the dataset.

Example:

$ python load_dataset.py -y ceu illumina_faheem -a forward

In this case, the schema used will be 'ceu'. The corresponding call to
load_all_datasets.py (for all illumina datasets listed in config) is

$ python load_all_datasets.py -y illumina_faheem illumina -a forward

(d) Geno Shard Test version:
----------------------------

To load the test version of the Geno Shard version of the dataset, use
both the -s and -t options for load_dataset.py. In this case, the name
of the schema is created by appending the string '_shard_test' to the
name of the dataset.

Example:

$ load_dataset.py -styj 4 hapmap affy6_faheem

In this case, the schema used will be 'hapmap_shard_test'. The
corresponding call to load_all_datasets.py (for all affy6 datasets
listed in config) is

$ python load_all_datasets.py -styj 4 affy6_faheem affy6

*************************************************************
Updating the pheno table
*************************************************************

The script update_pheno_table.py will update the pheno table from
updated pheno files, provided that the data in the pheno files
corresponds to the same set of sample ids.
Example:

$ python update_pheno_table.py -t hapmap affy6_faheem

*******************************************************************
Creating MAP, PED, TPED, and TFAM files for selected data sets
*******************************************************************

General usage is of the form

$ python make_output.py fileformat [-s][-t] dataset_1 ... dataset_k dbname -a alleletype

where dataset_1 ... dataset_k are k datasets. If multiple datasets are
specified, then the file format is calculated for the merger of those
datasets.

The option alleletype specifies the rule for conversion of numerical
allele values and is only needed for illumina PED and TPED files. It
can take the values "forward" and "top", and has no default value.

For more information about stranding, consult doc/NOTES and
i. http://www.openbioinformatics.org/gengen/tutorial_allele_coding.html
ii. http://www.illumina.com/documents/products/technotes/technote_topbot.pdf

Output file names are of the form db.schema1-schema2-...-schemak.fileformat
or db.schema1-schema2-...-schemak.alleletype.fileformat (for illumina
PED or TPED files), where schema1 is the schema corresponding to
dataset1 etc.

NOTE: The R GenABEL package requires the MAP file to be produced with
column headers, so there is a -c option for make_output.py to create a
MAP with column headers.

In the case of the PED and TPED file creation, it is also possible to
run multiple PostgreSQL processes at the same time, which will make
the process conclude faster at the cost of higher memory usage. To do
this, use the -j option.

Mixing datasets of different layouts (Geno Single and Geno Shard) will
give an error.

(a) Test version:
-----------------

To load the test version of the dataset, use the -t option for
make_output.py.

Examples:

$ python make_output.py map -t hapmap affy6_faheem

In this case, the schema used will be 'hapmap_test'.

$ python make_output.py -tj 2 ped ceu chbjpt yri illumina_faheem -a forward

In this case, the schemas used will be 'ceu_test', 'chbjpt_test', and
'yri_test'.

b) Geno Shard version:
----------------------

To load the Geno Shard version of the dataset, use the option -s
option for make_output.py.

$ python make_output.py -s hapmap affy6_faheem

In this case, the schema used will be 'hapmap_shard'.

$ python make_output.py -sj 2 ped ceu chbjpt yri illumina_faheem -a forward

In this case, the schemas used will be 'ceu_shard', 'chbjpt_shard',
and 'yri_shard'.

c) Geno Single version:
-----------------------

To load the Geno Single version of the dataset, use load_dataset.py
with neither the -s nor the -t options.

Example:

$ python make_output.py ceu illumina_faheem -a forward

In this case, the schema used will be 'ceu'.

d) Geno Shard Test version:
---------------------------

To load the test version of the Geno Shard version of the dataset, use
both the -s and -t options for make_output.py.

$ python make_output.py -stj 3 hapmap affy6_faheem

In this case, the schema used will be 'hapmap_shard_test'.

Output filter
-------------

The output can also be filtered using SQL expressions inserted in the
config file, within whatever dataset subsection you want them to be
applied to. Details:

1. There are three filtering options, corresponding to the anno,
   idlink and pheno tables.

2. The filters should be specified using the SQL standards
   for expressions.

3. Leave the filter blank if you don't want any filtering to be
   applied.

4. Remember to put single quotes around strings (VARCHAR, CHAR).

5. The filter expression is a string, so put double quotes around it.

Idlink filter:

The idlink_filter specifies a filter condition on the idlink table.

Attributes: expid, patientid, studyid, sampleid (all VARCHAR)

Examples:

idlink_filter = "studyid = 'CEU' OR studyid = 'YRI'"
idlink_filter = "studyid IN ('CEU', 'YRI')"

Pheno filter:

The pheno_filter specifies a filter condition on the pheno table.

Attributes: patientid, famid, sex_id, race_id, phenotype (all VARCHAR
except sex_id which is CHAR and phenotype which is INT)

Example:

pheno_filter = "sex = 'M' AND race = 'white'"

Anno filter:

The anno_filter specifies a filter condition on the anno table.

Attributes: fid            (stored as VARCHAR)
	    rsid           (stored as VARCHAR)
            chromosome     (stored as INTEGER: 1-22, 23=X, 24=Y, 25=XY, 26=MT)
            location       (stored as INTEGER)

Example:

anno_filter = "rsid IN ('200003', '200005') OR chromosome = 25"

Example of how this looks in a config file:

[affy6]
[...]
    [[hapmap]]
    phenofiles = "data/Hapmap6.0/Pheno/hapmappheno_909.csv",
    genofile = "/data/snppy/Hapmap6.0/Geno/birdseed-v2.calls.txt"
    anno_filter = "chromosome = 5"
    idlink_filter = "studyid = 'CEU'"

*********************************
Test script using simulated data
*********************************

The script test_simdata.py can be used to run a quick test (< 1 min)
of the system. It will create the necessary databases, schemas,
generate dummy data files, load the resulting datasets, write output
files, and check the output files using PLINK. Run as follows:

$ python test_simdata.py [-s]

The default is the Geno Single format. For the Geno Shard format, use
the -s option.

NB: Read the section 'Database access and usage' before running this
script. Note that PLINK needs to be installed for this script to run,
The script assumes the plink executable is called p-link, as is the
case in Debian, so change as appropriate. See the script for more
details.

***************************************************************
Accessing database tables using SQLAlchemy
***************************************************************

To use SQLAlchemy (python library) to access the database, you can use
a script like the following. The example prints out the lines of the
pheno table as a list of tuples and also writes it to file.

import os, sys
from sqlalchemy import create_engine
import configobj
from utils import get_conf, pg_url
conf = get_conf()
dbuser = conf["dbuser"]
usr = os.popen('whoami').read().strip()
dbname = "affy6_%s"%usr
password = conf["password"]
dbstring = pg_url() + "://%s:%s@localhost:5432/%s"%(dbuser, password, dbname)
db = create_engine(dbstring)
conn = db.connect()
result = conn.execute("select * from hapmap_test.pheno").fetchall()
print result
filename = "pheno.out"
f = open(filename, 'w')
for tup in result:
    l = ['' if x is None else str(x) for x in tup]
    f.write(','.join(l)+'\n')
f.close()

This script expects to be run in the same directory as the config
files. Otherwise you have to enter the config values manually.

******************************************************************
Limitations
******************************************************************

The current version of SNPpy is designed for managing genotype data
from bi-allelic SNPs. Currently it does not support management of
other types of molecular markers (e.g., tri-allelic SNPs or copy
number variants). Furthermore, the current version does not offer
facilities for importing quality control metrics (e.g., A and +B
channel intensities).

******************************************************************
License, support and citing
******************************************************************

SNPpy is distributed under the terms of the GNU General Public
License, either version 2 or (at your option) any later version. This
directory contains the texts of versions 2 and 3 of the GPL as GPL-2
and GPL-3 respectively.

Please open bug reports at the SNPpy project page at
https://bitbucket.org/faheem/snppy.

For support requests or questions, please join the SNPpy mailing list
at http://groups.google.com/group/snppy.

If you use SNPpy for your work, please cite it as follows.

Faheem Mitha, Herodotos Herodotou, Nedyalko Borisov, Chen Jiang, Josh
Yoder, and Kouros Owzar, "SNPpy - Database Management for SNP Data
from GWAS Studies" (February 2011). Duke Biostatistics and
Bioinformatics (B&B) Working Paper Series. Working Paper 14.
http://biostats.bepress.com/dukebiostat/papers/art14

A BibTeX citation is

@techreport{snppy_tech_report,
  author = {Faheem Mitha and Herodotos Herodotou and Nedyalko Borisov
and Chen Jiang and Josh Yoder and Kouros Owzar},
  title = {{SNPpy - Database Management for SNP Data from GWAS Studies}},
  institution = {Duke Biostatistics and Bioinformatics (B\&B)},
  year = 2011,
  month = {February},
  type = {Working Paper Series},
  number = 14,
  note = {\url{http://biostats.bepress.com/dukebiostat/papers/art14}},
}
