# Supplementary material for: SNPpy - Database Management for SNP Data from Genome Wide Association Studies
Source: PLoS One. 2011 Oct 19;6(10):e24982. doi: 10.1371/journal.pone.0024982 (PMC3198468; doi:10.1371/journal.pone.0024982)
Supplement: File S1 — Source code. SNPpy source code in an archive file format. See docs/MANUAL for usage information. This archive corresponds to a revision of the Mercurial repository. That revision can be identified by the character string which follows the snppy string in the archive name. That string is the revisions's hash identifier (short version). (TBZ2) [file pone.0024982.s001.tbz2 › snppy-f6041cdb8bb3/docs/MANUAL.DEBIAN]

**************************************************
Dependencies
**************************************************

For Debian and Ubuntu, you can install SNPpy's dependencies with

$ sudo apt-get install postgresql-8.4 python-dev python-configobj \
       python-multiprocessing python-sqlalchemy g++ libboost-dev \
       libboost-python-dev scons python-psycopg2

You can install the additional requirements to run the test_simdata.py script with

$ sudo apt-get install python-numpy plink

Notes about the Python multiprocessing library:

For Debian lenny, this library may be obtained by installing the
python-multiprocessing package from backports.debian.org. Add the
following line to sources.list.

deb http://backports.debian.org/debian-backports lenny-backports main contrib non-free

and type

$ sudo apt-get  install -t lenny-backports python-multiprocessing

Debian 6.0 squeeze, Ubuntu 9.04 (Jaunty Jackalope), and later Ubuntu
versions have python 2.6 as default. For these versions, no extra
package is necessary.
