# Supplementary material for: SNPpy - Database Management for SNP Data from Genome Wide Association Studies
Source: PLoS One. 2011 Oct 19;6(10):e24982. doi: 10.1371/journal.pone.0024982 (PMC3198468; doi:10.1371/journal.pone.0024982)
Supplement: File S1 — Source code. SNPpy source code in an archive file format. See docs/MANUAL for usage information. This archive corresponds to a revision of the Mercurial repository. That revision can be identified by the character string which follows the snppy string in the archive name. That string is the revisions's hash identifier (short version). (TBZ2) [file pone.0024982.s001.tbz2 › snppy-f6041cdb8bb3/docs/MANUAL.FEDORA]

**************************************************
Obtaining
**************************************************

Mercurial and TortoiseHg for Fedora Core can be installed with

$ sudo yum install mercurial tortoisehg

**************************************************
Dependencies
**************************************************

For Fedora Core, you can install SNPpy's dependencies with

$ sudo yum install postgresql-server python-devel python-configobj \
  python-psycopg2 python-sqlalchemy gcc-c++ boost-devel scons

You can install the additional requirements to run the test_simdata.py script with

$ sudo yum install numpy

and by installing a copy of PLINK from
http://pngu.mgh.harvard.edu/~purcell/plink/. PLINK does not appear to
be packaged for Fedora Core.

***************************************************
Database Access and Usage
***************************************************

For Fedora Core, you need to initialize the PostgreSQL database
manually.

$ sudo service postgresql initdb

Configure the new service to start automatically

$ sudo chkconfig postgresql on
$ sudo service postgresql start

The client authentication configuration file is located in Fedora at
/var/lib/pgsql/data/pg_hba.conf and it's default values are

%%%%%%%%%%%%%%%%%%%%%%%%%%%%%%%%%%%%%%%%%%%%%%%%%%%%%%%%%%%%
# TYPE  DATABASE    USER        CIDR-ADDRESS          METHOD

# "local" is for Unix domain socket connections only
local   all         all                               ident
# IPv4 local connections:
host    all         all         127.0.0.1/32          ident
# IPv6 local connections:
host    all         all         ::1/128               ident
%%%%%%%%%%%%%%%%%%%%%%%%%%%%%%%%%%%%%%%%%%%%%%%%%%%%%%%%%%%%

For SNPpy to work, this needs to be changed to

%%%%%%%%%%%%%%%%%%%%%%%%%%%%%%%%%%%%%%%%%%%%%%%%%%%%%%%%%%%%
# TYPE  DATABASE    USER        CIDR-ADDRESS          METHOD

# "local" is for Unix domain socket connections only
local   all         all                               ident
# IPv4 local connections:
host    all         all         127.0.0.1/32          md5
# IPv6 local connections:
host    all         all         ::1/128               md5
%%%%%%%%%%%%%%%%%%%%%%%%%%%%%%%%%%%%%%%%%%%%%%%%%%%%%%%%%%%%

Then the PostgreSQL server needs to be restarted

$ sudo service postgresql restart

The latter values are the same as the Debian/Ubuntu default
values. The former values correspond to the requirement that any
database user has the same name as an operating system user, which is
unreasonably restrictive

***********************************************
Loading Datasets:
***********************************************

When loading datasets, make sure tmpdir corresponds to a directory
that is readable by the database server.  SNPpy uses tmpdir as it's
location to write temporary files, which will later be read by the
database server. For example, if SNPpy is downloaded to a home
directory, then setting

tmpdir = "."

means the database server will try to read from files in the home
directory. This will fail with Fedora's default permissions, since the
Fedora home directories are not world-readable.

However, the value

tmpdir = "/tmp"

will normally work, since /tmp is world readable.

Additionally, Fedora's default configuration includes SELinux enabled
by default, and SELinux prevents the database server from reading
files by default. This again prevents SNPpy from loading datasets.
The easist thing to do is to disable SELinux. This can be done by
editing the file

/etc/selinux/config

and changing the

SELINUX=enforcing

line to

SELINUX=permissive

and rebooting.

The decision to disable a security feature such as SELinux should not
done without carefully considering the security implications.
