# Supplementary material for: SNPpy - Database Management for SNP Data from Genome Wide Association Studies
Source: PLoS One. 2011 Oct 19;6(10):e24982. doi: 10.1371/journal.pone.0024982 (PMC3198468; doi:10.1371/journal.pone.0024982)
Supplement: File S1 — Source code. SNPpy source code in an archive file format. See docs/MANUAL for usage information. This archive corresponds to a revision of the Mercurial repository. That revision can be identified by the character string which follows the snppy string in the archive name. That string is the revisions's hash identifier (short version). (TBZ2) [file pone.0024982.s001.tbz2 › snppy-f6041cdb8bb3/docs/MANUAL.OPENSUSE]

**************************************************
Dependencies
**************************************************

For OpenSUSE, you can install SNPpy's dependencies with

$ sudo zypper install postgresql-server python-devel python-configobj gcc-c++ boost-devel scons

To install python-psycopg2 and python-sqlalchemy you will need to add an openSUSE
Build Service repository

$ sudo zypper ar http://download.opensuse.org/repositories/devel:/languages:/python/openSUSE_11.3/ "python"
$ sudo zypper modifyrepo --refresh python
$ sudo zypper install python-sqlalchemy python-psycopg2

Alternatively you can download rpms for these from

http://download.opensuse.org/repositories/devel:/languages:/python/

You can install the additional requirements to run the test_simdata.py
script with

$ sudo zypper install python-numpy

and by installing a suitable PLINK binary from
http://pngu.mgh.harvard.edu/~purcell/plink/. PLINK is not packaged for
OpenSUSE.

***************************************************
Database Access and Usage
***************************************************

The client authentication configuration file is located in OpenSUSE at
/var/lib/pgsql/data/pg_hba.conf and it's default values are

%%%%%%%%%%%%%%%%%%%%%%%%%%%%%%%%%%%%%%%%%%%%%%%%%%%%%%%%%%%%
# TYPE  DATABASE    USER        CIDR-ADDRESS          METHOD

# "local" is for Unix domain socket connections only
local   all         all                               ident
# IPv4 local connections:
host    all         all         127.0.0.1/32          ident
# IPv6 local connections:
host    all         all         ::1/128               ident
%%%%%%%%%%%%%%%%%%%%%%%%%%%%%%%%%%%%%%%%%%%%%%%%%%%%%%%%%%%%

For SNPpy to work, this needs to be changed to

%%%%%%%%%%%%%%%%%%%%%%%%%%%%%%%%%%%%%%%%%%%%%%%%%%%%%%%%%%%%
# TYPE  DATABASE    USER        CIDR-ADDRESS          METHOD

# "local" is for Unix domain socket connections only
local   all         all                               ident
# IPv4 local connections:
host    all         all         127.0.0.1/32          md5
# IPv6 local connections:
host    all         all         ::1/128               md5
%%%%%%%%%%%%%%%%%%%%%%%%%%%%%%%%%%%%%%%%%%%%%%%%%%%%%%%%%%%%

Then the PostgreSQL server needs to be restarted

$ sudo /etc/init.d/postgresql restart

The latter values are the same as the Debian/Ubuntu default
values. The former values correspond to the requirement that any
database user has the same name as an operating system user, which is
unreasonably restrictive
