# Supplementary material for: SNPpy - Database Management for SNP Data from Genome Wide Association Studies
Source: PLoS One. 2011 Oct 19;6(10):e24982. doi: 10.1371/journal.pone.0024982 (PMC3198468; doi:10.1371/journal.pone.0024982)
Supplement: File S1 — Source code. SNPpy source code in an archive file format. See docs/MANUAL for usage information. This archive corresponds to a revision of the Mercurial repository. That revision can be identified by the character string which follows the snppy string in the archive name. That string is the revisions's hash identifier (short version). (TBZ2) [file pone.0024982.s001.tbz2 › snppy-f6041cdb8bb3/docs/NOTES]

NOTE: To return in a specific order, do order by field1,field2.

To use a specific ordering function, order by length(yourcolumn).

Another possibility is coalesce:
http://www.postgresql.org/docs/current/static/functions-conditional.html

14:08 < mastermind> faheem: well a simple example would to order by
the length of a string and not the string itself - so you could do
"order by length(yourcolumn)"

14:09 < faheem> mastermind: you mean, have my function returning an
integer, and use that for the ordering?

14:10 < mastermind> faheem: note that you could even create an index
on such a function to make it fast

14:12 < mastermind> faheem: if the function only depends on it's
input and not on any external data (like information in another
table) you can declare it IMMUTABLE and use it for creating an
functional index

*******************************************************************

* Notes about ANALYZE:

# check last ANALYZE time
affy6_pedquery=# select schemaname, relname, last_analyze, last_autoanalyze  from pg_stat_all_tables where schemaname='hapmap';

http://wiki.postgresql.org/wiki/Introduction_to_VACUUM%2C_ANALYZE%2C_EXPLAIN%2C_and_COUNT

* PostgreSQL files are stored as /var/lib/postgresql/8.4/main/base/$(database oid)

where one finds the oid by doing

select oid, datname from pg_database;

* To check whether logs have had stuff written to them (per RhodiumToad)

select pg_current_xlog_insert_location();

* To dump table schema

(example with schema=hapmap, table=geno, database=affy6.)

$ pg_dump -st hapmap.geno affy6
 
* To ahow progress with COPY TO (currently unused)

btsnp_full_genome=# use mbuffer... like    mbuffer <csvfile |psql -U ...  "COPY TO table FROM STDIN;"

* Count of distinct values in column for large tables.

btsnp_full_genome=# select count(*) from (select distinct snp_id from cell group by snp_id) s;

* Remove privileges.

btsnp_full_genome=# REVOKE INSERT, DELETE, UPDATE, TRIGGER, REFERENCES on allele, cell, patient, race, sex, snp, snpval from btsnp;   

* List tables with privileges.

\dp

* order of sql queries.

13:18 < RuneB> faheem: just remember the order SELECT queries are processed.
13:21 < RuneB> faheem: generally it's FWGHSOUL (FROM, WHERE, GROUP BY, HAVING, SELECT output computed, ORDER BY, UNION/INTERSECT/etc,
               LIMIT/OFFSET)

See also http://www.sqlite.org/lang_select.html

* the list of space using entities in the database

select relkind, relname, pg_size_pretty(pg_relation_size(oid)) from pg_catalog.pg_class order by pg_relation_size(oid) desc;

* version for all schemas

select relkind, relname, pg_catalog.pg_namespace.nspname, pg_size_pretty(pg_relation_size(pg_catalog.pg_class.oid))
from pg_catalog.pg_class inner join pg_catalog.pg_namespace on relnamespace=pg_catalog.pg_namespace.oid
order by pg_relation_size(pg_catalog.pg_class.oid) desc, pg_catalog.pg_namespace.oid;

* version for one schema

select relkind, relname, pg_catalog.pg_namespace.nspname, pg_size_pretty(pg_relation_size(pg_catalog.pg_class.oid))
from pg_catalog.pg_class inner join pg_catalog.pg_namespace on relnamespace=pg_catalog.pg_namespace.oid where nspname='btsnp' 
order by pg_catalog.pg_namespace.oid, pg_relation_size(pg_catalog.pg_class.oid) desc;

* list schemas in database with space used

SELECT schema_name,
       pg_size_pretty(sum(table_size)::bigint) AS size,
       trunc((sum(table_size) / pg_database_size(current_database())) * 100, 2) AS percent
FROM (
  SELECT pg_catalog.pg_namespace.nspname as schema_name,
         pg_relation_size(pg_catalog.pg_class.oid) as table_size
  FROM   pg_catalog.pg_class
     INNER JOIN pg_catalog.pg_namespace ON relnamespace = pg_catalog.pg_namespace.oid
) t
GROUP BY schema_name
ORDER BY schema_name;

* list of indexes

select * from pg_indexes where tablename = 'Your_Table';

* filesystem usage before creation of btsnp postgresql database on
  ccis2763.duhs.duke.edu:

faheem@ccis2753:~/btsnip/full_genome/db$ df -h
Filesystem            Size  Used Avail Use% Mounted on
/dev/md2              455G   41G  392G  10% /
tmpfs                  31G     0   31G   0% /lib/init/rw
udev                   10M   72K   10M   1% /dev
tmpfs                  31G     0   31G   0% /dev/shm
/dev/md0               92M   32M   55M  38% /boot
/dev/mapper/VG0-LV_home
                      493G  152G  316G  33% /home
/dev/mapper/VG0-LV_data
                      2.1T   72G  2.1T   4% /data

* make copy of database in same postgresql installation.

create database btsnp_full_genome_orig template btsnp_full_genome;

******************************************************************************************************************************

* analyze output after changed config params.

btsnp_full_genome=# explain analyze select snpval_id from cell where patient_chipid IN ('Duke00001_plateC_F11.CEL', 'Duke00001_plateC_F12.CEL') order by cell.patient_chipid;

 Sort  (cost=3163521.49..3169766.01 rows=2497809 width=29) (actual time=168922.555..184436.756 rows=1806806 loops=1)
   Sort Key: patient_chipid
   Sort Method:  external merge  Disk: 79504kB
   ->  Bitmap Heap Scan on cell  (cost=74606.59..2718813.91 rows=2497809 width=29) (actual time=51062.783..89367.267 rows=1806806 loops=1)
         Recheck Cond: ((patient_chipid)::text = ANY ('{Duke00001_plateC_F11.CEL,Duke00001_plateC_F12.CEL}'::text[]))
         ->  Bitmap Index Scan on ix_cell_patient_chipid  (cost=0.00..73982.14 rows=2497809 width=0) (actual time=51059.546..51059.546 rows=1806806 loops=1)
               Index Cond: ((patient_chipid)::text = ANY ('{Duke00001_plateC_F11.CEL,Duke00001_plateC_F12.CEL}'::text[]))
 Total runtime: 187522.215 ms
(8 rows)

btsnp_full_genome=# explain analyze select snpval_id from cell where patient_chipid IN ('Duke00001_plateC_F11.CEL', 'Duke00001_plateC_F12.CEL') order by cell.patient_chipid;

 Sort  (cost=2984153.99..2990398.51 rows=2497809 width=29) (actual time=29479.988..32651.245 rows=1806806 loops=1)
   Sort Key: patient_chipid
   Sort Method:  quicksort  Memory: 190309kB
   ->  Bitmap Heap Scan on cell  (cost=74526.59..2718733.91 rows=2497809 width=29) (actual time=2189.131..19452.600 rows=1806806 loops=1)
         Recheck Cond: ((patient_chipid)::text = ANY ('{Duke00001_plateC_F11.CEL,Duke00001_plateC_F12.CEL}'::text[]))
         ->  Bitmap Index Scan on ix_cell_patient_chipid  (cost=0.00..73902.14 rows=2497809 width=0) (actual time=1283.853..1283.853 rows=1806806 loops=1)
               Index Cond: ((patient_chipid)::text = ANY ('{Duke00001_plateC_F11.CEL,Duke00001_plateC_F12.CEL}'::text[]))
 Total runtime: 35826.006 ms
(8 rows)

*********************************************************************************************************************************

* irc extract wrt pg config parameters.

13:33 < threshar> faheem: off the top of my head, I'd say try 2gb shared buffers, 50gb effective_cache_size, 8mb work_mem, but in
                  the session when you run that paticular query bump it up high, like 256 or 512m
13:34 < faheem> threshar: is it possible to change within the session? like from psql?
13:34 < faheem> I mean, change dynamically?
13:35 < threshar> faheem: work_mem can be changed in a session, from psql (and the change is not saved). the rest have to be done
                  via postgresql.conf
13:35 < faheem> also, bump up work_mem to 256 or 512m?
13:35 < threshar> I do that here and there for big reporting queries.
13:35 < faheem> threshar: Hmm, Ok.
13:35 < threshar> faheem: try each and see. I wouldn't bump that high for the default value. almost always better to leave that
                  low-ish.
13:36 < faheem> how much ram would it eat at those settings?
13:37 < Bollinger> faheem, you may have to add "kernel.shmmax=XXXX"  in /etc/sysctrl.conf too
13:37 < threshar> faheem: well, shared_buffers is pg's internal cache.  PG also relies on the operating system to cache
13:40 < breinbaas> faheem: I'd also set default_statistics_target higher then the default 10.  100 is probably better.   (Rerun
                   analyze if you change it)

*******************************************************************************************************************************

11:42 < RhodiumToad> faheem: rough rule of thumb for work_mem is physical RAM divided by 8 times the number of CPUs typically in use
11:42 < faheem> So, I'm currently going with 2gb shared buffers, 50gb effective_cache_size, 1GB work_mem, 8GB maintenance_work_mem.
11:42 < faheem> Anything else?
11:42 < RhodiumToad> faheem: shared_buffers can go higher if your OS can take it. what OS?
11:43 < faheem> RhodiumToad: Debian.
11:43 < RhodiumToad> faheem: that effective_cache_size might be a little large
11:43 < faheem> RhodiumToad: what do you recommend?
11:43 < RhodiumToad> faheem: (but probably not worth looking at unless you run into bad plans)
11:44 < RhodiumToad> faheem: other things to tweak: default_statistics_target should be at least 100, wal_buffers=8MB speeds up some
                     bulk loads,
11:44 < faheem> Also breinbaas earlier recommended default_statistics_target = 100.
11:44 < faheem> RhodiumToad: Ok, will change those.
11:45 < RhodiumToad> faheem: max_fsm_pages normally needs a large increase, depending on the physical size of your db and how many
                     updates/deletes
11:45 < faheem> RhodiumToad: max_fsm_pages = 153600
11:45 < RhodiumToad> faheem: too small unless your db is tiny or static
11:46 < faheem> RhodiumToad: Ok. Are these Debian defaults or what?
11:46 < faheem> what do you recommned for max_fsm_pages?

12:02 < faheem> so, should I increase max_fsm_pages? If so, to what?
12:02 < davidfetter> knapr, um, textarea is an html term. are you talking about text data types?
12:03 < davidfetter> faheem, to whatever VACUUM VERBOSE suggests
12:04 < RhodiumToad> faheem: take the on-disk size of your db. subtract the size of any large tables that are only ever inserted and
                     truncated, never updated or deleted
12:04 < RhodiumToad> faheem: divide that total by 16kbytes, and use that value for max_fsm_pages
12:04 < faheem> RhodiumToad:  Ok.
12:05 < faheem> RhodiumToad: so this is a write-only type setting, then?
12:05 < faheem> does it affect COPY TO?
12:05 < RhodiumToad> faheem: what do you mean?
12:06 < RhodiumToad> faheem: it affects the reuse of free space inside the db.
12:06 < faheem> RhodiumToad: I mean, is this setting only relevant if you are writing to the db?
12:06 < faheem> Actually are there parameters I can tweak to make COPY TO run faster?
12:06 < RhodiumToad> faheem: mainly, yes
12:06 < RhodiumToad> faheem: the wal_buffers setting I mentioned earlier
12:06 < faheem> The last time I tried, it took a day.
12:06 < RhodiumToad> faheem: otherwise, the main speedup for COPY is dropping indexes and constraints first and adding them back
after
12:07 < faheem> RhodiumToad: Ok. Done that.
12:07 < faheem> RhodiumToad: Yes, already doing that (dropping stuff before).
12:07 < RhodiumToad> faheem: how long are your copy commands taking, and for how many rows and how much volume?
12:08 < faheem> RhodiumToad: the copy to takes like 24hrs, table of 270 million rows, like around 60 GB.
12:09 < faheem> disk space usage for that table, including indexes.
12:09 < faheem> the indexes are a big space hog. (as previously discussed with you, in fact, just the other day).

12:11 < breinbaas> RhodiumToad: (wrt faheems COPY times) would it help to disable autovacuum for the table before the load? I often
get
                   the impression autovacuum kicks in and slows down the COPY
12:11 < RhodiumToad> faheem: um, that strikes me as very slow; are you sure you dropped all relevent indexes and constraints?
12:11 < RhodiumToad> autovacuum won't kick in until the copy is done
12:11 < RhodiumToad> but it's a good idea to disable it anyway
12:11 < faheem> RhodiumToad: yes, but that was before any of the db config changes discussed were made.

***********************************************************

* Setting kernel parameters 

15:02 < jatorre> sudo sysctl -w kernel.shmmax=2281701376
15:02 < jatorre> sudo sysctl -w kernel.shmmni=64
15:02 < jatorre> sudo sysctl -w kernel.shmall=131072000

* Notes on array_agg (which will be in 8.4)

15:03 < faheem> Can anyone comment on the practicality of using the code for array_agg from the dev repos, file
                src/backend/utils/adt/array_userfuncs.c in 8.3 as a user defined function. looks like this was recently added, Nov
                13th/14th. There are two functions, array_agg_transfn and array_agg_finalfn, but I'm not clear how to use them.
15:04 < faheem> I mean, whether I could just compile them and load them as, as any other user-defined C function.
15:04 < RhodiumToad> it's not possible to issue the CREATE AGGREGATE command for it in versions prior to 8.4, since the transition type
                     is checked to make sure it's not a pseudotype
***************************************************************

Notes from Kouros:

n = patient
m = \# snps (1 million)
m_k = \# snps on chrm k
m = \sum_{k=1}^{26} m_k

S = n \times m

S = S_1 \cup S_2 \cup \dots \cup S_{26}        (mutually disjoint)

for k return S_1 (n \times m_k) data frame

*****************************************************************
*****************************************************************

btsnp_full_genome=# explain analyze select patient_chipid, snp_id, snpval_id from cell inner join snp on cell.snp_id = snp.fid where snp.chromosome = 1;
                                                                    QUERY PLAN                                                                 
---------------------------------------------------------------------------------------------------------------------------------------------------
 Hash Join  (cost=11093.94..9191195.87 rows=21040393 width=42) (actual time=367.644..1014256.739 rows=21271800 loops=1)
   Hash Cond: ((cell.snp_id)::text = (snp.fid)::text)
   ->  Seq Scan on cell  (cost=0.00..5243151.00 rows=271021600 width=42) (actual time=0.034..483893.675 rows=271020900 loops=1)
   ->  Hash  (cost=10193.72..10193.72 rows=72017 width=14) (actual time=367.301..367.301 rows=72785 loops=1)
         ->  Bitmap Heap Scan on snp  (cost=1562.51..10193.72 rows=72017 width=14) (actual time=13.515..210.020 rows=72785 loops=1)
               Recheck Cond: (chromosome = 1)
               ->  Bitmap Index Scan on ix_snp_chromosome  (cost=0.00..1544.51 rows=72017 width=0) (actual time=11.970..11.970 rows=72785 loops=1)
                     Index Cond: (chromosome = 1)
 Total runtime: 1050397.091 ms
(9 rows)

Time: 1050422.413 ms

btsnp_full_genome=# explain analyze select patient_chipid, snp_id, snpval_id from cell inner join snp on cell.snp_id = snp.fid where snp.chromosome = 1;
                                                                   QUERY PLAN                                                                  
-------------------------------------------------------------------------------------------------------------------------------------------------
 Hash Join  (cost=11093.94..9191195.87 rows=21040393 width=42) (actual time=367.908..1229178.918 rows=21271800 loops=1)
   Hash Cond: ((cell.snp_id)::text = (snp.fid)::text)
   ->  Seq Scan on cell  (cost=0.00..5243151.00 rows=271021600 width=42) (actual time=0.046..591617.248 rows=271020900 loops=1)
   ->  Hash  (cost=10193.72..10193.72 rows=72017 width=14) (actual time=367.082..367.082 rows=72785 loops=1)
         ->  Bitmap Heap Scan on snp  (cost=1562.51..10193.72 rows=72017 width=14) (actual time=9.958..192.134 rows=72785 loops=1)
               Recheck Cond: (chromosome = 1)
               ->  Bitmap Index Scan on ix_snp_chromosome  (cost=0.00..1544.51 rows=72017 width=0) (actual time=8.464..8.464 rows=72785 loops=1)
                     Index Cond: (chromosome = 1)
 Total runtime: 1273843.600 ms
(9 rows)

Time: 1273845.001 ms

btsnp_full_genome=# explain analyze select patient_chipid, snp_id, snpval_id from cell inner join snp on cell.snp_id = snp.fid where snp.chromosome = 1 order by 1,2;
                                                                      QUERY PLAN                                                               
-------------------------------------------------------------------------------------------------------------------------------------------------------
 Sort  (cost=12397649.12..12450250.11 rows=21040393 width=42) (actual time=2871843.167..2989378.660 rows=21271800 loops=1)
   Sort Key: cell.patient_chipid, cell.snp_id
   Sort Method:  external merge  Disk: 1256160kB
   ->  Hash Join  (cost=11093.94..9191195.87 rows=21040393 width=42) (actual time=315.408..1219346.019 rows=21271800 loops=1)
         Hash Cond: ((cell.snp_id)::text = (snp.fid)::text)
         ->  Seq Scan on cell  (cost=0.00..5243151.00 rows=271021600 width=42) (actual time=0.037..587783.858 rows=271020900 loops=1)
         ->  Hash  (cost=10193.72..10193.72 rows=72017 width=14) (actual time=314.624..314.624 rows=72785 loops=1)
               ->  Bitmap Heap Scan on snp  (cost=1562.51..10193.72 rows=72017 width=14) (actual time=10.371..162.030 rows=72785 loops=1)
                     Recheck Cond: (chromosome = 1)
                     ->  Bitmap Index Scan on ix_snp_chromosome  (cost=0.00..1544.51 rows=72017 width=0) (actual time=8.786..8.786 rows=72785 loops=1)
                           Index Cond: (chromosome = 1)
 Total runtime: 3023895.773 ms
(12 rows)

Time: 3023897.647 ms

btsnp_full_genome=# select * from cell inner join snp on cell.snp_id = snp.fid where snp.chromosome = 1;
Time: 128044.593 ms

btsnp_full_genome=# select patient_chipid, snp_id, snpval_id from cell inner join snp on cell.snp_id = snp.fid where snp.chromosome = 1;
Time: 97154.032 ms

btsnp_full_genome=# select cell.patient_chipid, cell.snp_id, cell.snpval_id from cell inner join snp on cell.snp_id = snp.fid where snp.chromosome = 1 order by 1,2;
Time: 1818266.817 ms

**************************************************************************************
From sqlalchemy documentation: http://www.sqlalchemy.org/docs/05/metadata.html#indexes
**************************************************************************************

# place an index on col3, col4
Index('idx_col34', mytable.c.col3, mytable.c.col4)

# place a unique index on col5, col6
Index('myindex', mytable.c.col5, mytable.c.col6, unique=True)

***************************************************************************************

Speeding up 'map' query on btsnp table:

select chromosome_sub(subq.chromosome), subq.rsid, subq.location from (select distinct snp.chromosome as chromosome, snp.rsid as rsid, snp.location as location from snp where snp.fid in (select distinct snp_id from cell group by snp_id) order by snp.chromosome, snp.location) as subq;

1) First approach: switch to a join between snp and cell on snp_id.

2) Create an composite index on snp.chromosome, snp.location.

****************************************************************************************

Speeding up 'ped' query on btsnp table:

select array_to_string(array_agg(e.decode_genotype_1), E'\t') from
(SELECT decode_genotype(subq.snpval_id, subq.allelea_id,
subq.alleleb_id) AS decode_genotype_1 FROM (SELECT DISTINCT ON (rsid)
* FROM cell JOIN snp ON snp.fid = cell.snp_id WHERE
cell.patient_chipid in ( :p ) order by rsid, snp_id) as subq ORDER BY
sort_key(subq.chromosome), subq.location) as e;

1) First thing to try - replacing in with = in ( : p ).

2) 

********************************************************************************************************************************************************
                                                                                  QUERY PLAN                                                    
---------------------------------------------------------------------------------------------------------------------------------------------------------------------------------

select chromosome_sub(subq.chromosome), subq.rsid, subq.location from
(select distinct snp.chromosome as chromosome, snp.rsid as rsid,
snp.location as location from snp where snp.fid in (select distinct
snp_id from cell group by snp_id) order by snp.chromosome,
snp.location) as subq;

 Subquery Scan subq  (cost=5924660.26..5924714.26 rows=200 width=66) (actual time=1260832.084..1272181.950 rows=900497 loops=1)
   ->  Unique  (cost=5924660.26..5924662.26 rows=200 width=18) (actual time=1260792.949..1265546.439 rows=900497 loops=1)
         ->  Sort  (cost=5924660.26..5924660.76 rows=200 width=18) (actual time=1260792.940..1262430.007 rows=903403 loops=1)
               Sort Key: snp.chromosome, snp.location, snp.rsid
               Sort Method:  quicksort  Memory: 94989kB
               ->  Nested Loop  (cost=5924265.52..5924652.61 rows=200 width=18) (actual time=1228348.796..1256520.834 rows=903403 loops=1)
                     ->  HashAggregate  (cost=5924265.52..5924267.52 rows=200 width=58) (actual time=1228348.669..1230369.098 rows=903403 loops=1)
                           ->  Subquery Scan "IN_subquery"  (cost=5923659.95..5924179.01 rows=34604 width=58) (actual time=1218322.895..1225975.071 rows=903403 loops=1)
                                 ->  Unique  (cost=5923659.95..5923832.97 rows=34604 width=14) (actual time=1218322.885..1223011.014 rows=903403 loops=1)
                                       ->  Sort  (cost=5923659.95..5923746.46 rows=34604 width=14) (actual time=1218322.876..1219959.753 rows=903403 loops=1)
                                             Sort Key: cell.snp_id
                                             Sort Method:  quicksort  Memory: 67013kB
                                             ->  HashAggregate  (cost=5920705.00..5921051.04 rows=34604 width=14) (actual time=1204554.552..1206421.659 rows=903403 loops=1)
                                                   ->  Seq Scan on cell  (cost=0.00..5243151.00 rows=271021600 width=14) (actual time=27.389..698796.359 rows=271020900 loops=1)
                     ->  Index Scan using snp_pkey on snp  (cost=0.00..1.91 rows=1 width=32) (actual time=0.020..0.022 rows=1 loops=903403)
                           Index Cond: ((snp.fid)::text = ("IN_subquery".snp_id)::text)
 Total runtime: 1273753.909 ms
(17 rows)

Time: 1273789.131 ms

*********************************************************************************************************

http://people.planetpostgresql.org/dfetter/index.php?/archives/23-CREATE-OR-REPLACE-LANGUAGE.html

*********************************************************************************************************

Kouros suggests splitting the patient table into one table with
studyid + sex + race + phenotype, and a second table with study number
(eg 40101), studyid, and experimental id. In the former table, the
studyid would then be unique. In the second table the experimental id
would still be unique.

Rename snp table to anno table.

Rename cell table to geno table.

New integer primary key on anno table would be dictionary order on
fids.

Chen suggests changing studyid in patient table to sampleid or
patientid. In patient and cell table, rename patient_chipid to expid.

*************************************************************************************************************

17:39 < phira> what should the shared buffer settings be on a 16 GB quad core double 15krpm mirrored server?
17:40 < davidfetter> 4 GB
17:40 < davidfetter> that's the figure you start with
17:40 < davidfetter> (at least on a 64-bit system)
17:40 < phira> does that then mean that the effective cache size should be 10-12GB?
17:40 < phira> (64bit yes)
17:41 < davidfetter> yep

************************************************************************************
*** SQL formatting links ***
http://www.geocities.com/kensanata/elisp/sql-transform.el.txt
http://www.dpriver.com/pp/sqlformat.htm
http://www.sqlinform.com/
************************************************************************************
I/O kernel problem

http://ubuntuforums.org/showthread.php?t=1039476

************************************************************************************

11:42 < faheem> without this, the query is over 2 times as fast. is there a better way to handle this ordering? specifically, is this subquery
                called multiple times?
11:43 < mitchibob> do you need the order by in there?
11:43 < merlin83> faheem: what's the size of patient_geno ?
11:46 < faheem> merlin83: well, geno is like 220 million rows, so I assume patient_geno is similar, though I haven't counted.
11:47 < faheem> mitchibob: the order by i referenced?
11:47 < faheem> ie. idlink_id ?
11:47 < mitchibob> yeah
11:47 < faheem> mitchibob: yes.
11:47 < merlin83> faheem: that could be your issue, genotype_vals runs decode_genotype() on every tuple in patient_geno each time it is called
11:47 < faheem> i think so, at least. otherwise the order is not deterministic.
11:48 < faheem> merlin83: that's bad? someone else suggested rewriting it to actually be inside the query, where presumably it would operate in a
                more array type fashion.
11:49 < faheem> rewriting decode_genotype, i mean.
11:51 < faheem> merlin83: any way of determining how many times decode_genotype is called?
11:51 < faheem> someone said explain analyze in 8.4 was better at profiling type stuff.

*****************************************************************************************
notes from Chen OCt 1st 2009
*****************************************************************************************

1 the map file: annotate documment ( I only pick up the column 2:5,9 and 15 from Human610-Quadv1_B.csv) ans save as 40101_map_forward.txt in
/data/snpdb/40101.
Here is how the file looks like:

Name IlmnStrand SNP AddressA_ID Chr SourceStrand
200003 BOT      [T/C] 243622332 9 TOP
200006 TOP      [A/G] 243622423 9 BOT
200047 BOT      [T/C] 243624420 2 TOP
200050 TOP      [C/G] 247628381 2 BOT

2 To annotate the allele (Allele A and Allele B), you need refer both "SourceStrand" and " IlmnStrand".

" IlmnStrand" gives the Allele information of illuminar array.
"SourceStrand" gives the TOP/BOT information of forward strand.

For example:

Name IlmnStrand SNP AddressA_ID Chr SourceStrand
200050 TOP      [C/G] 247628381 2   BOT
IlmnStrand TOP[C/G] means: if forward is top: Allele A=C, Allele B=G; it forward if BOT, Allele A=G, Allele B=C
since FORWARD formatted (BOT ) , Thus Allele A=G, Allele B=C

Name IlmnStrand SNP AddressA_ID Chr SourceStrand
200052 BOT [T/A] 248687413 2 TOP
IlmnStrand BOT [T/A] means: if forward is top: Allele A=A, Allele B=T; it forward if BOT, Allele A=T, Allele B=G
since FORWARD formatted (TOP), Thus Allele A=A, Allele B=T

3 After you have correctly assigned Allele A and Allele B, you can put AA=0, AB=1, BB=2.

4 Actually, in this way, you can convert differently formatted genofile in a consistant way.

Clarification October 20th 2009
-------------------------------
Starting with X, Y

Let F: {A, C, G, T} -> {A, C, G, T} be defined by

C -> G
G -> C
A -> T
T -> A

istrand     sstrand     Aforward      Bforward       Atop         Btop
BOT         BOT           X             Y            F(X)         F(Y)
BOT         TOP         F(X)          F(Y)           F(X)         F(Y)
TOP         BOT         F(X)          F(Y)             X            Y
TOP         TOP           X             Y              X            Y

********************************************************************************************
#postgresql snippet - 2nd Oct 2009
********************************************************************************************
19:24 < RhodiumToad> faheem: the relnamespace in pg_class is the schema oid
19:27 < faheem> RhodiumToad: i have to do a join or something to get the schema name, then?
19:27 < RhodiumToad> faheem: indeed (or use the information_schema instead)
19:29 < faheem> someone remind me of the top level doc page for all these system tables? i remember there was one.
19:29 < davidfetter> ??pg_catalog
19:29 < rtfm_please> For information about pg_catalog
19:29 < rtfm_please> see http://www.postgresql.org/docs/current/static/catalogs.html
*********************************************************************************************

Disabling autovacuum for particular tables

http://www.postgresql.org/docs/8.4/interactive/sql-createtable.html#SQL-CREATETABLE-STORAGE-PARAMETERS

23:25 < toruvinn> ALTER TABLE blah SET ( autovacuum_enabled = false );
23:25 < toruvinn> just don't forget to reenable it later.

http://www.postgresonline.com/journal/index.php?/archives/139-Enable-and-Disable-Vacuum-per-table.html

http://wiki.postgresql.org/wiki/TableStorageParameters to check for this setting.

TableStorageParameters

SELECT t.schemaname, t.relname, c.reloptions,
       t.n_tup_upd, t.n_tup_hot_upd,
       case when n_tup_upd > 0
            then ((n_tup_hot_upd::numeric/n_tup_upd::numeric)*100.0)::numeric(5,2)
            else NULL
        end AS hot_ratio
FROM pg_stat_all_tables t
      JOIN (pg_class c JOIN pg_namespace n ON c.relnamespace = n.oid)
        ON n.nspname = t.schemaname AND c.relname = t.relname

*********************************************************************************

Date: Tue, 8 Dec 2009 22:08:17 -0500 (EST)
From: Faheem Mitha <faheem@duhs.duke.edu>
To: Chen Jiang <chen.jiang@duke.edu>
Cc: Kouros Owzar <kouros.owzar@duke.edu>
Subject: more illumina allele issues

Hi Chen,

With regard to the question you asked me today, I answered wrongly.

I am actually saving the "IlmnStrand" and "SourceStrand" values in the
database too. The relevant bit of the schema is below.

Column('allelea_id', None, ForeignKey(schemaname+'.allele.val',
onupdate='CASCADE', ondelete='CASCADE'), index=True, nullable=False),

Column('alleleb_id', None, ForeignKey(schemaname+'.allele.val',
onupdate='CASCADE', ondelete='CASCADE'), index=True, nullable=False),

Column('istrand', None, ForeignKey(schemaname+'.strand.id',
onupdate='CASCADE', ondelete='CASCADE'), nullable=True),

Column('sstrand', None, ForeignKey(schemaname+'.strand.id',
onupdate='CASCADE', ondelete='CASCADE'), nullable=True),

Here, 'allelea_id' and 'alleleb_id' are the raw values from the
annotation file. However, when I write the ped file out, I use
'allelea_id' and 'alleleb_id', which is wrong.

The question is whether I just store the forward values of 'alleleb'
and 'alleleb' instead. Or do something else? In that case, is it worth
storing 'istrand' and 'sstrand' at all?

In any case, I've merged in the code to handle the annotation issue as
we discussed.

                                                      Regards, Faheem.

Further notes about this:

Option 1: Store forward and top values of allelea and
alleleb. Advantages, doesn't require on the fly
conversion. Disadvantages - not consistent with affy6 layout.

Option 2: Store 'raw' values of allelea and alleleb as well as values
of istrand and sstrand. Advantages - consistent with affy6
layout. Disadvantages - requires on the fly calculation.

**********************************************************************
annotation conversion scheme
**********************************************************************

Starting with X, Y (values in the annotation file corresponding to the
'SNP' field in the Illumina annotation file)

Let F: {A, C, G, T} -> {A, C, G, T} be defined by

C -> G
G -> C
A -> T
T -> A

So F is the reverse complement. In the following Aforward, Atop are
the A alleles for forward and top respectively, etc.

istrand     sstrand     Aforward      Bforward       Atop         Btop
 BOT         BOT           X             Y            F(X)         F(Y)
 BOT         TOP         F(X)          F(Y)           F(X)         F(Y)
 TOP         BOT         F(X)          F(Y)             X            Y
 TOP         TOP           X             Y              X            Y

Once I have the A and B alleles, I can just read off the integer call
values (or whatever the correct term is) by doing

AA -> 0
AB -> 1
BB -> 2

***********************************************************************************
