# Supplementary material for: SNPpy - Database Management for SNP Data from Genome Wide Association Studies
Source: PLoS One. 2011 Oct 19;6(10):e24982. doi: 10.1371/journal.pone.0024982 (PMC3198468; doi:10.1371/journal.pone.0024982)
Supplement: File S1 — Source code. SNPpy source code in an archive file format. See docs/MANUAL for usage information. This archive corresponds to a revision of the Mercurial repository. That revision can be identified by the character string which follows the snppy string in the archive name. That string is the revisions's hash identifier (short version). (TBZ2) [file pone.0024982.s001.tbz2 › snppy-f6041cdb8bb3/docs/postgres-notes.txt]

Some useful notes for setting up a new user to use postgres

# Add user foo as a postgres user and then delete the user
foo:$ sudo su postgres
postgres:$ createuser foo
postgres:$ dropuser foo

# User foo creates then deletes a database called foodb
foo:$ createdb foodb
foo:$ dropdb foodb

# Add database creation privileges to user foo
foo:$ sudo su postgres
postgres:$ psql
postgres=# ALTER USER foo CREATEUSER CREATEDB;

# Add password for user foo
foo:$ sudo su postgres
postgres:$ psql
ALTER USER foo WITH PASSWORD 'mypasswd';
