# Supplementary material for: SNPpy - Database Management for SNP Data from Genome Wide Association Studies
Source: PLoS One. 2011 Oct 19;6(10):e24982. doi: 10.1371/journal.pone.0024982 (PMC3198468; doi:10.1371/journal.pone.0024982)
Supplement: File S1 — Source code. SNPpy source code in an archive file format. See docs/MANUAL for usage information. This archive corresponds to a revision of the Mercurial repository. That revision can be identified by the character string which follows the snppy string in the archive name. That string is the revisions's hash identifier (short version). (TBZ2) [file pone.0024982.s001.tbz2 › snppy-f6041cdb8bb3/geno.cpp]

#include<sys/stat.h>
#include<sys/types.h>
#include <cstdio>
#include <cstdlib>
#include <fstream>
#include <string>
#include <map>
#include <vector>
#include <iostream>
#include <iterator>
#include <functional>
#include <boost/lexical_cast.hpp>
#include <boost/algorithm/string/classification.hpp>
#include <boost/algorithm/string/split.hpp>
#include <boost/algorithm/string/trim.hpp>
#include <boost/algorithm/string/find_iterator.hpp>
#include "print.hpp"
using namespace std;
using namespace boost;

void write_geno_tables_affy6_to_file(const string& tempdirname, int discard_lines, int sync_interval, const string& genofile, const vector<int>& idlink_ids, const map<string, int>& annodict)
{
  vector<string> idlink_ids_str;
  idlink_ids_str.reserve(idlink_ids.size());
  for(size_t i=0; i<idlink_ids.size(); i++)
    idlink_ids_str.push_back(lexical_cast<string>(idlink_ids[i]));
  for(size_t i=0; i<idlink_ids.size(); i++)
    {
      std::stringstream genotablefile;
      genotablefile << tempdirname << "/geno" << idlink_ids[i];
      std::remove(genotablefile.str().c_str());
    }

  if(mkdir(tempdirname.c_str(), 0755)==-1)//creating a directory
   {
     cout << tempdirname << ": " << strerror(errno) << endl;
   }
  size_t idlen = idlink_ids.size();
  ifstream gf(genofile.c_str());
  string gstr, line;
  for(int i=0; i<discard_lines; i++)
    getline(gf, line);
  int linepos=0, linesyncpos=0;
  vector<string> glist;
  while(getline(gf, line))
  {
    trim(line);
    vector<string> line_split;
    split(line_split, line, is_any_of("\t"));
    string fid = line_split[0];
    vector<string> calls(line_split.begin()+1, line_split.end());
    if(calls.size() != idlen)
      {
	cerr <<  "length of calls " << calls.size() << " should be the same as length of idlink_ids " << idlink_ids.size() << endl;
	exit(1);
      }
    if(annodict.find(fid) != annodict.end())
      {
	linepos++;
	string anno_id = lexical_cast<string>(annodict.find(fid)->second);
	for(size_t i=0; i<idlink_ids.size(); i++)
	  {
	    string idlink_id = idlink_ids_str[i];
	    string call = calls[i];
            string val;
            val += idlink_id;
            val += ",";
            val += anno_id;
            val += ",";
            val += call;
            val += "\n";
	    glist.push_back(val);
	  }
      }
//     if(linepos%1000 == 0)
//       cout << "linepos is " << linepos << endl;
    if(linesyncpos < linepos && linepos%sync_interval == 0)
      {
	linesyncpos = linepos;
	for(size_t j=0; j<idlink_ids.size(); j++)
	  {
	    int idlink_id = idlink_ids[j];
	    std::stringstream genotablefile;
	    genotablefile << tempdirname << "/geno" << idlink_id;
	    ofstream gtf(genotablefile.str().c_str(), std::ios::out | std::ios::app);
	    if(!gtf)
	      {
		cerr << "cannot open file "<< genotablefile.str() << endl;
	      }
	    gstr = "";
	    for(size_t i=j; i<glist.size(); i=i+idlen)
	      {
		gstr += glist[i];
	      }
	    gtf << gstr;
	    gtf.close();
	  }
	glist = vector<string>();
      }
  }
  for(size_t j=0; j<idlink_ids.size(); j++)
    {
      int idlink_id = idlink_ids[j];
      std::stringstream genotablefile;
      genotablefile << tempdirname << "/geno" << idlink_id;
      ofstream gtf(genotablefile.str().c_str(), std::ios::out | std::ios::app);
      if(!gtf)
	{
	  cerr << "cannot open file "<< genotablefile.str() << endl;
	}
      vector<string> glisttmp;
      gstr = "";
      for(size_t i=j; i<glist.size(); i=i+idlen)
	gstr += glist[i];
      gtf << gstr;
      gtf.close();
    }
  gf.close();
}

class encode_genotype
{
public:
  string aa;
  string ab;
  encode_genotype(){}
  encode_genotype(const string& _allelea, const string& _alleleb):aa(_allelea), ab(_alleleb){}
  string operator()(const string& call)
  {
    string a(call.substr(0,1));
    string b(call.substr(1,1));
    if(a == "-" && b == "-")
      return "-1";
    else if(a == aa && b == aa)
      return "0";
    else if(a == aa && b == ab)
      return "1";
    else if(a == ab && b == ab)
      return "2";
    // Return 100 as corresponding to runtime error
    else
      return "100";
    // else
    //   {
    // 	std::stringstream buffer;
    // 	//raise RuntimeError, "error in encode_genotype, call is %s, allelea is %s, alleleb is %s"%(call, self.allelea, self.alleleb);
    // 	buffer << "error in encode_genotype, call is " << call << ", allelea is " << allelea << ", alleleb is " << alleleb << endl;
    // 	throw std::runtime_error(buffer.str());
    //   }
  }
};

void write_geno_tables_illumina_to_file(const string& tempdirname, int discard_lines, int sync_interval, const string& genofile, const vector<int>& idlink_ids, map<string, map<string, string> > annodict, const string& alleletype)
{
  vector<string> idlink_ids_str;
  idlink_ids_str.reserve(idlink_ids.size());
  for(size_t i=0; i<idlink_ids.size(); i++)
    idlink_ids_str.push_back(lexical_cast<string>(idlink_ids[i]));
  for(size_t i=0; i<idlink_ids.size(); i++)
    {
      std::stringstream genotablefile;
      genotablefile << tempdirname << "/geno" << idlink_ids[i];
      std::remove(genotablefile.str().c_str());
    }
  if(mkdir(tempdirname.c_str(), 0755)==-1)//creating a directory
    {
      cerr << tempdirname << ": " << strerror(errno) << endl;
    }
  size_t idlen = idlink_ids.size();
  ifstream gf(genofile.c_str());
  string gstr, line;
  for(int i=0; i<discard_lines; i++)
    getline(gf, line);
  int linepos=0, linesyncpos=0;
  vector<string> glist;
  set<string> error_rsids;

  while(getline(gf, line))
    {
      trim(line);
      vector<string> line_split;
      split(line_split, line, is_any_of("\t"));
      string rsid = line_split[0];
      vector<string> calls(line_split.begin()+1, line_split.end());
      if(calls.size() != idlen)
	{
	  cerr <<  "length of calls " << calls.size() << " should be the same as length of idlink_ids " << idlink_ids.size() << endl;
	  exit(1);
	}
      if(annodict.find(rsid) != annodict.end())
	{
	  linepos++;
	  map<string, string> annovals(annodict[rsid]);
	  string anno_id = annovals["id"];
	  string allelea_forward(annovals["allelea_forward"]), alleleb_forward(annovals["alleleb_forward"]), allelea_top(annovals["allelea_top"]), alleleb_top(annovals["alleleb_top"]);
	  encode_genotype eg;
	  if (alleletype == "forward")
	    {
	      eg = encode_genotype(allelea_forward, alleleb_forward);
	    }
	  else if(alleletype == "top")
	    encode_genotype eg = encode_genotype(allelea_top, alleleb_top);
	  else
	    {
	      std::stringstream buffer;
	      buffer << "illegal value of alleletype %s " << alleletype << endl;
	      throw std::runtime_error(buffer.str());
	    }
	  for(size_t i=0; i<idlen; i++)
	    {
	      string idlink_id = idlink_ids_str[i];
	      string call = calls[i];
	      // encode_genotype returns error
	      if(eg(call) != "100")
		{
		  string val;
		  val += idlink_id;
		  val += ",";
		  val += anno_id;
		  val += ",";
		  val += eg(call);
		  val += "\n";
		  glist.push_back(val);
		}
	      else
		{
		  error_rsids.insert(rsid);
		  // remove all occurrences of rsid from glist.
		  glist.erase(glist.end()-i, glist.end());
		  break;
		}
	    }
	}
//       if(linepos%1000 == 0)
// 	cout << "linepos is " << linepos << endl;
      if(linesyncpos < linepos && linepos%sync_interval == 0)
	{
	  linesyncpos = linepos;
	  for(size_t j=0; j<idlink_ids.size(); j++)
	    {
	      int idlink_id = idlink_ids[j];
	      std::stringstream genotablefile;
	      genotablefile << tempdirname << "/geno" << idlink_id;
	      ofstream gtf(genotablefile.str().c_str(), std::ios::out | std::ios::app);
	      if(!gtf)
		{
		  cerr << "cannot open file "<< genotablefile.str() << endl;
		}
	      gstr = "";
	      for(size_t i=j; i<glist.size(); i=i+idlen)
		{
		  gstr += glist[i];
		}
	      gtf << gstr;
	      gtf.close();
	}
	  glist = vector<string>();
	}
    }
  for(size_t j=0; j<idlink_ids.size(); j++)
    {
      int idlink_id = idlink_ids[j];
      std::stringstream genotablefile;
      genotablefile << tempdirname << "/geno" << idlink_id;
      ofstream gtf(genotablefile.str().c_str(), std::ios::out | std::ios::app);
      if(!gtf)
	{
	  cerr << "cannot open file "<< genotablefile.str() << endl;
	}
      vector<string> glisttmp;
      gstr = "";
      for(size_t i=j; i<glist.size(); i=i+idlen)
	gstr += glist[i];
      gtf << gstr;
      gtf.close();
    }
  gf.close();
  cout << "error_rsids are " << error_rsids << endl;
}

void write_geno_table_affy6_to_file(int discard_lines, int discard_cols, int sync_interval, const string& genofile, const string& genotablefile, const vector<int>& idlink_ids, const map<string, int>& annodict)
{
  size_t idlen = idlink_ids.size();
  vector<string> idlink_ids_str;
  idlink_ids_str.reserve(idlink_ids.size());
  for(size_t i=0; i<idlink_ids.size(); i++)
    idlink_ids_str.push_back(lexical_cast<string>(idlink_ids[i]));
  std::remove(genotablefile.c_str());
  ofstream gtf(genotablefile.c_str(), std::ios::out | std::ios::app);
  if(!gtf)
    {
      cerr << "cannot open file " << genotablefile << endl;
    }
  ifstream gf(genofile.c_str());
  string gstr, line;
  for(int i=0; i<discard_lines; i++)
    getline(gf, line);
  int linepos=0, linesyncpos=0;
  while(getline(gf, line))
  {
    trim(line);
    vector<string> line_split;
    split(line_split, line, is_any_of("\t"));
    string fid = line_split[0];
    vector<string> calls(line_split.begin()+1, line_split.end());
    if(calls.size() != idlen)
      {
	cerr <<  "length of calls " << calls.size() << " should be the same as length of idlink_ids " << idlink_ids.size() << endl;
	exit(1);
      }
    if(annodict.find(fid) != annodict.end())
      {
	linepos++;
	string anno_id = lexical_cast<string>(annodict.find(fid)->second);
	for(size_t i=0; i<idlink_ids.size(); i++)
	  {
	    string idlink_id = idlink_ids_str[i];
	    string call = calls[i];
            gstr += idlink_id;
            gstr += ",";
            gstr += anno_id;
            gstr += ",";
            gstr += call;
            gstr += "\n";
	  }
      }
//     if(linepos%1000 == 0)
//       cout << "linepos is " << linepos << endl;
    if(linesyncpos < linepos && linepos%sync_interval == 0)
      {
	linesyncpos = linepos;
	gtf << gstr;
	gstr = "";
      }
  }
  gtf << gstr;
  gtf.close();
  gf.close();
}

void write_geno_table_illumina_to_file(int discard_lines, int sync_interval, const string& genofile, const string& genotablefile, const vector<int>& idlink_ids, map<string, map<string, string> > annodict, const string& alleletype)
{
  vector<string> idlink_ids_str;
  idlink_ids_str.reserve(idlink_ids.size());
  for(size_t i=0; i<idlink_ids.size(); i++)
    idlink_ids_str.push_back(lexical_cast<string>(idlink_ids[i]));
  std::remove(genotablefile.c_str());
  ofstream gtf(genotablefile.c_str(), std::ios::out | std::ios::app);
  if(!gtf)
    {
      cerr << "cannot open file "<< genotablefile << endl;
    }
  size_t idlen = idlink_ids.size();
  ifstream gf(genofile.c_str());
  string gstr, line;
  for(int i=0; i<discard_lines; i++)
    getline(gf, line);
  int linepos=0, linesyncpos=0;
  vector<string> glist;
  set<string> error_rsids;

  while(getline(gf, line))
    {
      trim(line);
      vector<string> line_split;
      split(line_split, line, is_any_of("\t"));
      string rsid = line_split[0];
      vector<string> calls(line_split.begin()+1, line_split.end());
      if(calls.size() != idlen)
	{
	  cerr <<  "length of calls " << calls.size() << " should be the same as length of idlink_ids " << idlink_ids.size() << endl;
	  exit(1);
	}
      if(annodict.find(rsid) != annodict.end())
	{
	  linepos++;
	  map<string, string> annovals(annodict[rsid]);
	  string anno_id = annovals["id"];
	  string allelea_forward(annovals["allelea_forward"]), alleleb_forward(annovals["alleleb_forward"]), allelea_top(annovals["allelea_top"]), alleleb_top(annovals["alleleb_top"]);
	  encode_genotype eg;
	  if (alleletype == "forward")
	    {
	      eg = encode_genotype(allelea_forward, alleleb_forward);
	    }
	  else if(alleletype == "top")
	    encode_genotype eg = encode_genotype(allelea_top, alleleb_top);
	  else
	    {
	      std::stringstream buffer;
	      buffer << "illegal value of alleletype %s " << alleletype << endl;
	      throw std::runtime_error(buffer.str());
	    }
	  for(size_t i=0; i<idlen; i++)
	    {
	      string idlink_id = idlink_ids_str[i];
	      string call = calls[i];
	      // encode_genotype returns error
	      if(eg(call) != "100")
		{
		  string val;
		  val += idlink_id;
		  val += ",";
		  val += anno_id;
		  val += ",";
		  val += eg(call);
		  val += "\n";
		  glist.push_back(val);
		}
	      else
		{
		  error_rsids.insert(rsid);
		  // remove all occurrences of rsid from glist.
		  glist.erase(glist.end()-i, glist.end());
		  break;
		}
	    }
	}
//       if(linepos%1000 == 0)
// 	cout << "linepos is " << linepos << endl;
      if(linesyncpos < linepos && linepos%sync_interval == 0)
	{
	  linesyncpos = linepos;
	  ofstream gtf(genotablefile.c_str(), std::ios::out | std::ios::app);
	  gstr = "";
	  for(size_t i=0; i<glist.size(); ++i)
	    {
	      gstr += glist[i];
	    }
	  gtf << gstr;
	  gtf.close();
	  glist = vector<string>();
	}
    }
  gstr = "";
  for(size_t i=0; i<glist.size(); ++i)
    gstr += glist[i];
  gtf << gstr;
  gtf.close();
  gf.close();
  cout << "error_rsids are " << error_rsids << endl;
}
