# Supplementary material for: SNPpy - Database Management for SNP Data from Genome Wide Association Studies
Source: PLoS One. 2011 Oct 19;6(10):e24982. doi: 10.1371/journal.pone.0024982 (PMC3198468; doi:10.1371/journal.pone.0024982)
Supplement: File S1 — Source code. SNPpy source code in an archive file format. See docs/MANUAL for usage information. This archive corresponds to a revision of the Mercurial repository. That revision can be identified by the character string which follows the snppy string in the archive name. That string is the revisions's hash identifier (short version). (TBZ2) [file pone.0024982.s001.tbz2 › snppy-f6041cdb8bb3/geno.hpp]

#include <string>
#include <map>
#include <vector>
#include "common.hpp"
using std::string;

void write_geno_table_affy6_to_file(int discard_lines, int discard_cols, int sync_interval, const string& genofile, const string& genotablefile, const vector<int>& idlink_ids, const map<string, int>& annodict);

void write_geno_table_illumina_to_file(int discard_lines, int sync_interval, const string& genofile, const string& genotablefile, const vector<int>& idlink_ids, map<string, map<string, string> > annodict, const string& alleletype);

void write_geno_tables_affy6_to_file(const string& tempdirname, int discard_lines, int shard_sync_interval, const string& genofile, const vector<int>& idlink_ids, const map<string, int>& annodict);

void write_geno_tables_illumina_to_file(const string& tempdirname, int discard_lines, int shard_sync_interval, const string& genofile, const vector<int>& idlink_ids, map<string, map<string, string> > annodict, const string& alleletype);
