# Supplementary material for: SNPpy - Database Management for SNP Data from Genome Wide Association Studies
Source: PLoS One. 2011 Oct 19;6(10):e24982. doi: 10.1371/journal.pone.0024982 (PMC3198468; doi:10.1371/journal.pone.0024982)
Supplement: File S1 — Source code. SNPpy source code in an archive file format. See docs/MANUAL for usage information. This archive corresponds to a revision of the Mercurial repository. That revision can be identified by the character string which follows the snppy string in the archive name. That string is the revisions's hash identifier (short version). (TBZ2) [file pone.0024982.s001.tbz2 › snppy-f6041cdb8bb3/geno.py]

from utils import print_timing, is_blankline
try:
    import genocpp
except ImportError:
    print "import of genocpp module failed, attempting to compile..."
    import os
    os.system("scons")
    import genocpp

class Geno_Base(object):
    def __init__(self, genofile, schema, dbstring, tmpdir, table_dict, jobs):
        self.genofile = genofile
        self.schema = schema
        self.dbstring = dbstring
        self.tmpdir = tmpdir
        self.table_dict = table_dict
        self.jobs = jobs

    def get_idlink_ids(self, session):
        if 'idlink_ids' in self.__dict__:
            return self.idlink_ids
        else:
            Idlink = self.table_dict['Idlink']
            expids =  self.celfilenames()
            iquery = session.query(Idlink)
            self.idlink_ids = [iquery.filter(Idlink.expid==expid).one().id for expid in expids] # Query db for ids corresponding to expids
            return self.idlink_ids

    def truncate_genofile(self, truncgenofile, idlist):
        import os, sys
        from utils import file_not_exist, safe_mkdir
        if [x for x in [self.genofile,] if file_not_exist(x)]:
            sys.exit("Exiting...")
        safe_mkdir(self.tmpdir)
        truncgenofile = os.path.join(self.tmpdir, truncgenofile)
        print "truncating geno file %s to %s"%(self.genofile, truncgenofile)
        discard_lines =  self.discard_lines_before_celfilenames() + 1
        linenum=0
        gf = open(self.genofile)
        tgf = open(truncgenofile, 'w')
        # Write header to trunc file.
        for i in range(discard_lines):
            tgf.write(gf.readline())
        for line in gf.readlines():
            linenum += 1
            line_split = line.lstrip().rstrip().split("\t")
            id = line_split[0]
            calls = line_split[1:]
            if id in idlist:
                tgf.write(line)
        gf.close()
        tgf.close()

    def copy_data_to_geno_table(self, session, genotable):
        # Wrap TRUNCATE geno; COPY in COMMIT; BEGIN; -- COMMIT; to ensure that they run in the same transaction
        # If TRUNCATE is run in the same transaction as COPY, the write-ahead-logs (wal) will not be written to,
        # and the copy will progress faster.
        # See http://www.postgresql.org/docs/current/static/sql-begin.html
        import os
        session.execute("COMMIT; BEGIN; TRUNCATE %s.%s; COPY %s.%s FROM '%s' USING DELIMITERS ','; COMMIT;"%(self.schema, genotable, self.schema, genotable, self.genotablefile))

    def drop_geno_table_constraints(self, session, genotable):
        session.execute("select * from drop_constraint_if_exists('%s', '%s_idlink_id_fkey', '%s');"%(genotable, genotable, self.schema))
        session.execute("select * from drop_constraint_if_exists('%s', '%s_anno_id_fkey', '%s');"%(genotable, genotable, self.schema))
        session.execute("select * from drop_constraint_if_exists('%s', '%s_snpval_id_fkey', '%s');"%(genotable, genotable, self.schema))
        session.execute("select * from drop_constraint_if_exists('%s', '%s_pkey', '%s');"%(genotable, genotable, self.schema))

    def restore_geno_idlink_id_fkey(self, session, genotable):
        session.execute("ALTER TABLE ONLY %s.%s ADD CONSTRAINT %s_idlink_id_fkey FOREIGN KEY (idlink_id) REFERENCES %s.idlink(id) ON UPDATE CASCADE ON DELETE CASCADE;"%(self.schema, genotable, genotable, self.schema))

    def restore_geno_anno_id_fkey(self, session, genotable):
        session.execute("ALTER TABLE ONLY %s.%s ADD CONSTRAINT %s_anno_id_fkey FOREIGN KEY (anno_id) REFERENCES %s.anno(id) ON UPDATE CASCADE ON DELETE CASCADE;"%(self.schema, genotable, genotable, self.schema))

    def restore_geno_snpval_id_fkey(self, session, genotable):
        session.execute("ALTER TABLE ONLY %s.%s ADD CONSTRAINT %s_snpval_id_fkey FOREIGN KEY (snpval_id) REFERENCES %s.snpval(val) ON UPDATE CASCADE ON DELETE CASCADE;"%(self.schema, genotable, genotable, self.schema))

    def restore_geno_pkey(self, session, genotable):
        session.execute("ALTER TABLE ONLY %s.%s ADD CONSTRAINT %s_pkey PRIMARY KEY (idlink_id, anno_id);"%(self.schema, genotable, genotable))

    def restore_geno_table_constraints(self, session, genotable):
        self.restore_geno_idlink_id_fkey(session, genotable)
        self.restore_geno_anno_id_fkey(session, genotable)
        self.restore_geno_snpval_id_fkey(session, genotable)
        self.restore_geno_pkey(session, genotable)

class Affy6(Geno_Base):

    def discard_lines_before_celfilenames(self):
        """Check for 'probeset_id' at beginning of expid line"""
        af = open(self.genofile)
        linenum=0
        while True:
            line = af.readline()
            if 'probeset_id' in line:
                break
            if not line or linenum > 10000:
                import sys
                print "Couldn't find string 'probeset_id' in the first %s lines of %s"%(linenum, self.genofile)
                print "Is it a correctly formatted Affymetrix 6 genotype file?"
                sys.exit(1)
            linenum = linenum + 1
        af.close()
        return linenum

    def discard_cols_before_celfilenames(self):
        discard_lines = self.discard_lines_before_celfilenames()
        discard_cols=0
        gf = open(self.genofile)
        for i in range(discard_lines):
            gf.readline()
        line_split = gf.readline().lstrip().rstrip().split("\t")
        gf.close()
        #Skip lines before first celfilename.
        l = len(line_split)
        for i, val in enumerate(line_split):
            if "CEL" in val:
                break
            if i == l-1:
                print "Error: reached the end of the experimental id line in %s without finding the string 'CEL'"%self.genofile
                print "Please check that the file is a correctly formatted Affymetrix 6 file"
                import sys
                sys.exit(1)
            discard_cols += 1
        return discard_cols

    def celfilenames(self):
        """
        Chip IDs: These correspond to the patients. In the case of
        Affymetrix these are Celfilenames. These all appear on one line in
        the calls file.
        """
        gf = open(self.genofile)
        for i in range(self.discard_lines_before_celfilenames()):
            gf.readline()
        fids = []
        discard_cols = self.discard_cols_before_celfilenames()
        line = gf.readline().lstrip().rstrip().split("\t")[discard_cols:]
        gf.close()
        import locale
        return line

class Illumina(Geno_Base):

    def discard_lines_before_celfilenames(self):
        """Check for '[Data]' on line preceding expid line"""
        gf = open(self.genofile)
        linenum=0
        while True:
            line = gf.readline()
            linenum = linenum + 1
            if '[Data]' in line:
                break
            if not line or linenum > 10000:
                import sys
                print "Couldn't find string '[Data]' in the first %s lines of %s"%(linenum, self.genofile)
                print "Is it a correctly formatted Illumina genotype file?"
                sys.exit(1)
        gf.close()
        return linenum

    # dummy function for compatability with tables_affy6.py
    def discard_cols_before_celfilenames(self):
        return 0

    def celfilenames(self):
        """
        Chip IDs: These correspond to the patients. In the case of
        Affymetrix these are Celfilenames. These all appear on one line in
        the calls file.
        """
        af = open(self.genofile)
        discard_lines = self.discard_lines_before_celfilenames()
        for i in range(discard_lines):
            af.readline()
        fids = []
        discard_cols = self.discard_cols_before_celfilenames()
        line = af.readline().lstrip().rstrip().split("\t")[discard_cols:]
        af.close()
        import locale
        return line

class Geno_Single(Geno_Base):
    def __init__(self, genofile, schema, dbstring, tmpdir, table_dict, jobs):
        import os
        Geno_Base.__init__(self, genofile, schema, dbstring, tmpdir, table_dict, jobs)
        self.genotablefile = os.path.abspath(os.path.join(self.tmpdir, "geno_%s"%self.schema))

    @print_timing
    def make_geno_from_file(self, session):
        import os, sys
        self.write_geno_to_file(session)
        session.execute("set search_path to %s"%self.schema)
        session.execute("ALTER TABLE %s.geno SET ( autovacuum_enabled = false );"%self.schema)
        session.commit()
        self.drop_geno_table_constraints(session, 'geno')
        self.copy_data_to_geno_table(session, 'geno')
        self.restore_geno_table_constraints(session, 'geno')
        session.execute("ALTER TABLE %s.geno SET ( autovacuum_enabled = true );"%self.schema)
        session.close()

    @print_timing
    def make_geno(self):
        import os, shutil, sys
        from utils import safe_mkdir
        safe_mkdir(self.tmpdir)
        from utils import create_engine_wrapper
        from sqlalchemy.orm import mapper, relation, sessionmaker
        import logging
        logging.basicConfig()
        db = create_engine_wrapper(self.dbstring)
        meta = self.table_dict['metadata']
        meta.bind = db
        meta.create_all()
        Session = sessionmaker(bind=db)
        session = Session()
        # Check that anno table not empty.
        result = session.execute("SELECT * FROM %s.anno;"%self.schema).fetchall()
        session.commit()
        if len(result) == 0:
            sys.exit("anno table is empty, exiting")
        session.close()
        self.make_geno_from_file(session)
        if os.path.isdir(self.tmpdir):
            shutil.rmtree(self.tmpdir)

    @print_timing
    def copy_data_to_geno_table(self, session, genotable):
        print "writing csv file %s to geno table..."%self.genotablefile
        super(Geno_Single, self).copy_data_to_geno_table(session, genotable)

    @print_timing
    def drop_geno_table_constraints(self, session, genotable):
        print "dropping geno table constraints..."
        super(Geno_Single, self).drop_geno_table_constraints(session, genotable)

    @print_timing
    def restore_geno_idlink_id_fkey(self, session, genotable):
        super(Geno_Single, self).restore_geno_idlink_id_fkey(session, genotable)

    @print_timing
    def restore_geno_anno_id_fkey(self, session, genotable):
        super(Geno_Single, self).restore_geno_anno_id_fkey(session, genotable)

    @print_timing
    def restore_geno_snpval_id_fkey(self, session, genotable):
        super(Geno_Single, self).restore_geno_snpval_id_fkey(session, genotable)

    @print_timing
    def restore_geno_pkey(self, session, genotable):
        super(Geno_Single, self).restore_geno_pkey(session, genotable)

    @print_timing
    def restore_geno_table_constraints(self, session, genotable):
        super(Geno_Single, self).restore_geno_table_constraints(session, genotable)

class Geno_Single_Affy6(Geno_Single, Affy6):

    @print_timing
    def write_geno_to_file(self, session):
        import os, shutil
        # rows of calls file correspond to snps.
        # columns of calls file correspond to patients.
        print "writing csv file %s containing geno table data..."%self.genotablefile
        from sqlalchemy.sql import select
        from utils import get_conf
        td = self.table_dict
        Idlink, idlink_table, Anno, anno_table = td['Idlink'], td['idlink_table'], td['Anno'], td['anno_table']
        # Discard lines before celfilenames + 1 for celfilename header.
        discard_lines =  self.discard_lines_before_celfilenames() + 1
        discard_cols = self.discard_cols_before_celfilenames()
        idlink_ids = self.get_idlink_ids(session)
        anno_stmt = select([anno_table.c.id, anno_table.c.fid])
        annodict = {}
        for row in anno_stmt.execute():
            annodict[row[1]] = int(row[0])
        conf = get_conf()
        sync_interval = int(conf["sync_interval"])
        session.commit()
        session.flush()
        genocpp.write_geno_table_affy6_to_file(discard_lines, discard_cols, sync_interval, self.genofile, self.genotablefile, idlink_ids, annodict)

class Geno_Single_Illumina(Geno_Single, Illumina):
    def __init__(self, genofile, genotablefile, schema, dbstring, table_dict, alleletype, jobs):
        Geno_Single.__init__(self, genofile, genotablefile, schema, dbstring, table_dict, jobs)
        self.alleletype = alleletype

    @print_timing
    def write_geno_to_file(self, session):
        # rows of calls file correspond to snps.
        # columns of calls file correspond to patients.
        print "writing csv file %s containing geno table data..."%self.genotablefile
        from sqlalchemy.sql import select
        from utils import get_conf
        td = self.table_dict
        anno_table, geno_table, Idlink, Anno = td['anno_table'], td['geno_table'], td['Idlink'], td['Anno']
        # Discard lines before celfilenames + 1 for celfilename header.
        discard_lines =  self.discard_lines_before_celfilenames() + 1
        linenum=0
        idlink_ids = self.get_idlink_ids(session)
        stmt = select([anno_table.c.rsid, anno_table.c.id, anno_table.c.allelea_forward_id, anno_table.c.alleleb_forward_id, anno_table.c.allelea_top_id, anno_table.c.alleleb_top_id])
        annodict = {}
        error_rsid = set()
        for row in stmt.execute():
            annodict[row[0]] = {'id':str(row[1]), 'allelea_forward':row[2], 'alleleb_forward':row[3], 'allelea_top':row[4], 'alleleb_top':row[5]}
        conf = get_conf()
        sync_interval = int(conf["sync_interval"])
        genocpp.write_geno_table_illumina_to_file(discard_lines, sync_interval, self.genofile, self.genotablefile, idlink_ids, annodict, self.alleletype)

# This function is used for multiprocessing, so can't be a member function of a class.
#def load_geno_table_from_file(dbstring, genotable, genotablefile, schema, i):
def load_geno_table_from_file(arglist):
    dbstring, genotable, genotablefile, schema, i = arglist['dbstring'], arglist['genotable'], arglist['genotablefile'], arglist['schema'], arglist['i']
    import os
    from utils import create_engine_wrapper
    from sqlalchemy.orm import sessionmaker
    db = create_engine_wrapper(dbstring)
    Session = sessionmaker()
    session = Session(bind=db)
    try:
        session.execute("ALTER TABLE %s.geno%s SET ( autovacuum_enabled = false );"%(schema, i))
        session.execute("select * from drop_constraint_if_exists('%s', '%s_idlink_id_check', '%s');"%(genotable, genotable, schema))
        session.execute("select * from drop_constraint_if_exists('%s', '%s_idlink_id_fkey', '%s');"%(genotable, genotable, schema))
        session.execute("select * from drop_constraint_if_exists('%s', '%s_anno_id_fkey', '%s');"%(genotable, genotable, schema))
        session.execute("select * from drop_constraint_if_exists('%s', '%s_snpval_id_fkey', '%s');"%(genotable, genotable, schema))
        session.execute("select * from drop_constraint_if_exists('%s', '%s_pkey', '%s');"%(genotable, genotable, schema))
        session.execute("COMMIT; BEGIN; TRUNCATE %s.%s; COPY %s.%s FROM '%s' USING DELIMITERS ','; COMMIT;"%(schema, genotable, schema, genotable, genotablefile))
        session.execute("ALTER TABLE ONLY %s.%s ADD CONSTRAINT %s_idlink_id_check CHECK ((idlink_id = %s));"%(schema, genotable, genotable, genotable.split('geno')[1]))
        session.execute("ALTER TABLE ONLY %s.%s ADD CONSTRAINT %s_idlink_id_fkey FOREIGN KEY (idlink_id) REFERENCES %s.idlink(id) ON UPDATE CASCADE ON DELETE CASCADE;"%(schema, genotable, genotable, schema))
        session.execute("ALTER TABLE ONLY %s.%s ADD CONSTRAINT %s_anno_id_fkey FOREIGN KEY (anno_id) REFERENCES %s.anno(id) ON UPDATE CASCADE ON DELETE CASCADE;"%(schema, genotable, genotable, schema))
        session.execute("ALTER TABLE ONLY %s.%s ADD CONSTRAINT %s_snpval_id_fkey FOREIGN KEY (snpval_id) REFERENCES %s.snpval(val) ON UPDATE CASCADE ON DELETE CASCADE;"%(schema, genotable, genotable, schema))
        session.execute("ALTER TABLE ONLY %s.%s ADD CONSTRAINT %s_pkey PRIMARY KEY (idlink_id, anno_id);"%(schema, genotable, genotable))
        session.execute("ALTER TABLE %s.geno%s SET ( autovacuum_enabled = true );"%(schema, i))
    except:
        session.commit()
        session.close()
        db.dispose()
        raise
    session.commit()
    session.close()
    db.dispose()

class Geno_Shard(Geno_Base):

    @print_timing
    def make_geno(self):
        import os, shutil, sys
        from utils import safe_mkdir
        safe_mkdir(self.tmpdir)
        from sqlalchemy.sql import select
        idlink_table = self.table_dict['idlink_table']
        from utils import create_engine_wrapper
        from sqlalchemy.orm import mapper, relation, sessionmaker
        meta = self.table_dict['metadata']
        db = create_engine_wrapper(self.dbstring)
        #db.echo = 'debug'
        meta.bind = db
        meta.create_all()
        Session = sessionmaker(bind=db)
        session = Session()
        ids = self.get_idlink_ids(session)
        import logging
        logging.basicConfig()
        # Check that anno table not empty.
        result = session.execute("SELECT * FROM %s.anno;"%self.schema).fetchall()
        session.commit()
        if len(result) == 0:
            sys.exit("anno table is empty, exiting")
        session.execute("DROP TABLE IF EXISTS %s.geno_idlink CASCADE"%self.schema)
        for i in ids:
            session.execute('DROP TABLE IF EXISTS %s.geno%s'%(self.schema, i))
        session.commit()
        self.make_geno_from_file(session)
        if os.path.isdir(self.tmpdir):
            shutil.rmtree(self.tmpdir)

    @print_timing
    def make_geno_from_file(self, session):
        import os, sys
        from sqlalchemy.sql import select
        from sqlalchemy.orm import sessionmaker
        from dbschema import make_geno_idlink_table, make_geno_shard_table
        meta = self.table_dict['metadata']
        Idlink = self.table_dict['Idlink']
        idlink_table = self.table_dict['idlink_table']
        session.execute("set search_path to %s"%self.schema)
        ids = self.get_idlink_ids(session)
        for i in ids:
            if os.path.exists('geno%s'%i):
                os.remove('geno%s'%i)
        geno_table_dict = {}
        self.table_dict['geno_idlink_table'] = make_geno_idlink_table(meta, self.schema)
        for i in ids:
            geno_table_dict[i] = make_geno_shard_table(meta, self.schema, i)
        session.commit()
        meta.create_all()
        session.commit()
        self.write_geno_to_file(session)
        self.load_geno_idlink_table(session)
        session.close()
        self.make_geno_tables_from_file_threaded()

    def load_geno_idlink_table(self, session):
        td = self.table_dict
        geno_idlink_table, Idlink = td['geno_idlink_table'], td['Idlink']
        insert_dict_list = []
        ids = self.get_idlink_ids(session)
        for i in ids:
            insert_dict_list.append({'id':i})
        session.execute(geno_idlink_table.insert(), insert_dict_list)
        session.commit()

    @print_timing
    def make_geno_tables_from_file_threaded(self):
        import os
        from utils import create_engine_wrapper
        from sqlalchemy.orm import scoped_session, sessionmaker
        from multiprocessing import Pool
        db = create_engine_wrapper(self.dbstring)
        meta = self.table_dict['metadata']
        meta.bind = db
        meta.create_all()
        Session = sessionmaker()
        session = Session(bind=db)
        pool = Pool(processes=self.jobs)
        ids = self.get_idlink_ids(session)
        arglist = []
        for i in ids:
            arglist.append({'dbstring':self.dbstring, 'genotable':'geno%s'%i, 'genotablefile':os.path.abspath(os.path.join(self.tmpdir, 'geno%s'%i)), 'schema':self.schema, 'i':i})
        results = []
        r = pool.map_async(load_geno_table_from_file, arglist, callback=results.append)
        r.wait()
        pool.close()
        pool.join()

class Geno_Shard_Affy6(Geno_Shard, Affy6):
    @print_timing
    def write_geno_to_file(self, session):
        import os, shutil
        # rows of calls file correspond to snps.
        # columns of calls file correspond to patients.
        print "writing csv files containing geno sharding table data..."
        from sqlalchemy.sql import select
        from utils import get_conf
        td = self.table_dict
        Idlink, idlink_table, Anno, anno_table = td['Idlink'], td['idlink_table'], td['Anno'], td['anno_table']
        # Discard lines before celfilenames + 1 for celfilename header.
        discard_lines =  self.discard_lines_before_celfilenames() + 1
        discard_cols = self.discard_cols_before_celfilenames()
        idlink_ids = self.get_idlink_ids(session)
        anno_stmt = select([anno_table.c.id, anno_table.c.fid])
        annodict = {}
        for row in anno_stmt.execute():
            annodict[row[1]] = int(row[0])
        conf = get_conf()
        sync_interval = int(conf["sync_interval"])
        session.commit()
        session.flush()
        genocpp.write_geno_tables_affy6_to_file(self.tmpdir, discard_lines, sync_interval, self.genofile, idlink_ids, annodict)

class Geno_Shard_Illumina(Geno_Shard, Illumina):
    def __init__(self, genofile, schema, dbstring, tmpdir, table_dict, alleletype, jobs):
        Geno_Shard.__init__(self, genofile, schema, dbstring, tmpdir, table_dict, jobs)
        self.alleletype = alleletype

    @print_timing
    def write_geno_to_file(self, session):
        # rows of calls file correspond to snps.
        # columns of calls file correspond to patients.
        print "writing csv files containing geno sharding table data..."
        from sqlalchemy.sql import select
        from utils import get_conf
        import os, shutil
        td = self.table_dict
        anno_table, idlink_table, Idlink, Anno = td['anno_table'], td['idlink_table'], td['Idlink'], td['Anno']
        # Discard lines before celfilenames + 1 for celfilename header.
        discard_lines =  self.discard_lines_before_celfilenames() + 1
        linenum=0
        gtdict = {}
        idlink_ids = self.get_idlink_ids(session)
        idlen = len(idlink_ids)
        gfdict = {}
        iquery = session.query(Idlink)
        anno_stmt = select([anno_table.c.rsid, anno_table.c.id, anno_table.c.allelea_forward_id, anno_table.c.alleleb_forward_id, anno_table.c.allelea_top_id, anno_table.c.alleleb_top_id])
        annodict = {}
        error_rsid = set()
        for row in anno_stmt.execute():
            annodict[row[0]] = {'id':str(row[1]), 'allelea_forward':row[2], 'alleleb_forward':row[3], 'allelea_top':row[4], 'alleleb_top':row[5]}
        expids = self.celfilenames()
        conf = get_conf()
        sync_interval = int(conf["sync_interval"])
        genocpp.write_geno_tables_illumina_to_file(self.tmpdir, discard_lines, sync_interval, self.genofile, idlink_ids, annodict, self.alleletype)
