# Supplementary material for: SNPpy - Database Management for SNP Data from Genome Wide Association Studies
Source: PLoS One. 2011 Oct 19;6(10):e24982. doi: 10.1371/journal.pone.0024982 (PMC3198468; doi:10.1371/journal.pone.0024982)
Supplement: File S1 — Source code. SNPpy source code in an archive file format. See docs/MANUAL for usage information. This archive corresponds to a revision of the Mercurial repository. That revision can be identified by the character string which follows the snppy string in the archive name. That string is the revisions's hash identifier (short version). (TBZ2) [file pone.0024982.s001.tbz2 › snppy-f6041cdb8bb3/geno_test.cpp]

#include "geno.hpp"
#include <boost/assign/std/vector.hpp> // for 'operator+=()'
#include <boost/assign/list_of.hpp>
using namespace boost::assign;

void write_affy6_single()
{
  int discard_lines = 976;
  int discard_cols = 0;
  int sync_interval = 2;
  string genofile = "birdseed-v2.calls.trunc.txt";
  string genotablefile = "hapmap_cpp_test_geno_table.csv";
  vector<int> idlink_ids;
  for(int i=0; i<909; i++)
    idlink_ids.push_back(i);
  map<string, int> annodict;
  annodict["SNP_A-2254440"] = 824339;
  annodict["SNP_A-1780413"] = 585745;
  write_geno_table_affy6_to_file(discard_lines, discard_cols, sync_interval, genofile, genotablefile, idlink_ids, annodict);
}

void write_illumina_single()
{
  int discard_lines=10;
  int sync_interval=2;
  string alleletype("forward");
  string genofile = "Human610-Quadv1_CEU_Genotype_Report.trunc.txt";
  string genotablefile = "ceu_cpp_test_geno_table.csv";
  vector<int > idlink_ids;
  idlink_ids += 2199, 2200, 2201, 2202, 2203, 2204, 2205, 2206, 2207, 2208, 2209, 2210, 2211, 2212, 2213, 2214, 2215, 2216, 2217, 2218, 2219, 2220, 2221, 2222, 2223, 2224, 2225, 2226, 2227, 2228, 2229, 2230, 2231, 2232, 2233, 2234, 2235, 2236, 2237, 2238, 2239, 2240, 2241, 2242, 2243, 2244, 2245, 2246, 2247, 2248, 2249, 2250, 2251, 2252, 2253, 2254, 2255, 2256, 2257, 2258, 2259, 2260, 2261, 2262, 2263, 2264, 2265, 2266, 2267, 2268, 2269, 2270, 2271;

  map<string, map<string, string> > annodict_illumina;
  map<string, string> rs955012_illumina_dict = map_list_of("id", "128531") ("allelea_forward", "A") ("alleleb_forward", "G") ("allelea_top", "A") ("alleleb_top","G");
  //map<string, string> rs4650275_illumina_dict = map_list_of("id", "15067") ("allelea_forward", "T") ("alleleb_forward", "C") ("allelea_top", "A") ("alleleb_top","G");
  // Introduce error in rs465027 for debugging purposes.
  map<string, string> rs4650275_illumina_dict = map_list_of("id", "15067") ("allelea_forward", "T") ("alleleb_forward", "T") ("allelea_top", "A") ("alleleb_top","G");
  map<string, string> rs7552097_illumina_dict = map_list_of("id", "20656") ("allelea_forward", "A") ("alleleb_forward", "G") ("allelea_top", "A") ("alleleb_top", "G");
  map<string, string> rs798075_illumina_dict = map_list_of("id", "7238") ("allelea_forward", "A") ("alleleb_forward", "G") ("allelea_top", "A") ("alleleb_top", "");
  map<string, string> rs943918_illumina_dict = map_list_of("id", "3136") ("allelea_forward", "T") ("alleleb_forward", "C") ("allelea_top", "A") ("alleleb_top", "G");

  annodict_illumina["rs955012"] = rs955012_illumina_dict;
  annodict_illumina["rs4650275"] = rs4650275_illumina_dict;
  annodict_illumina["rs7552097"] = rs7552097_illumina_dict;
  annodict_illumina["rs798075"] = rs798075_illumina_dict;
  annodict_illumina["rs943918"] = rs943918_illumina_dict;

  write_geno_table_illumina_to_file(discard_lines, sync_interval, genofile, genotablefile, idlink_ids, annodict_illumina, alleletype);
}

void write_affy6_shard()
{
  string tmpdir("test_affy6");
  int discard_lines = 976;
  int sync_interval = 2;
  string genofile = "birdseed-v2.calls.trunc.txt";
  vector<int> idlink_ids;
  for(int i=0; i<909; i++)
    idlink_ids.push_back(i);
  map<string, int> annodict;
  annodict["SNP_A-2254440"] = 824339;
  annodict["SNP_A-1780413"] = 585745;
  write_geno_tables_affy6_to_file(tmpdir, discard_lines, sync_interval, genofile, idlink_ids, annodict);
}

void write_illumina_shard()
{
  string tmpdir = "test_illumina";
  int discard_lines=10;
  int sync_interval=2;
  string alleletype("forward");
  string genofile = "Human610-Quadv1_CEU_Genotype_Report.trunc.txt";
  vector<int > idlink_ids;
  idlink_ids += 2199, 2200, 2201, 2202, 2203, 2204, 2205, 2206, 2207, 2208, 2209, 2210, 2211, 2212, 2213, 2214, 2215, 2216, 2217, 2218, 2219, 2220, 2221, 2222, 2223, 2224, 2225, 2226, 2227, 2228, 2229, 2230, 2231, 2232, 2233, 2234, 2235, 2236, 2237, 2238, 2239, 2240, 2241, 2242, 2243, 2244, 2245, 2246, 2247, 2248, 2249, 2250, 2251, 2252, 2253, 2254, 2255, 2256, 2257, 2258, 2259, 2260, 2261, 2262, 2263, 2264, 2265, 2266, 2267, 2268, 2269, 2270, 2271;

  map<string, map<string, string> > annodict_illumina;
  map<string, string> rs955012_illumina_dict = map_list_of("id", "128531") ("allelea_forward", "A") ("alleleb_forward", "G") ("allelea_top", "A") ("alleleb_top","G");
  //map<string, string> rs4650275_illumina_dict = map_list_of("id", "15067") ("allelea_forward", "T") ("alleleb_forward", "C") ("allelea_top", "A") ("alleleb_top","G");
  // Introduce error in rs465027 for debugging purposes.
  map<string, string> rs4650275_illumina_dict = map_list_of("id", "15067") ("allelea_forward", "T") ("alleleb_forward", "T") ("allelea_top", "A") ("alleleb_top","G");
  map<string, string> rs7552097_illumina_dict = map_list_of("id", "20656") ("allelea_forward", "A") ("alleleb_forward", "G") ("allelea_top", "A") ("alleleb_top", "G");
  map<string, string> rs798075_illumina_dict = map_list_of("id", "7238") ("allelea_forward", "A") ("alleleb_forward", "G") ("allelea_top", "A") ("alleleb_top", "");
  map<string, string> rs943918_illumina_dict = map_list_of("id", "3136") ("allelea_forward", "T") ("alleleb_forward", "C") ("allelea_top", "A") ("alleleb_top", "G");

  annodict_illumina["rs955012"] = rs955012_illumina_dict;
  annodict_illumina["rs4650275"] = rs4650275_illumina_dict;
  annodict_illumina["rs7552097"] = rs7552097_illumina_dict;
  annodict_illumina["rs798075"] = rs798075_illumina_dict;
  annodict_illumina["rs943918"] = rs943918_illumina_dict;

  write_geno_tables_illumina_to_file(tmpdir, discard_lines, sync_interval, genofile, idlink_ids, annodict_illumina, alleletype);
}

int main()
{
  write_affy6_single();
  write_illumina_single();
  write_affy6_shard();
  write_illumina_shard();
}
