# Supplementary material for: SNPpy - Database Management for SNP Data from Genome Wide Association Studies
Source: PLoS One. 2011 Oct 19;6(10):e24982. doi: 10.1371/journal.pone.0024982 (PMC3198468; doi:10.1371/journal.pone.0024982)
Supplement: File S1 — Source code. SNPpy source code in an archive file format. See docs/MANUAL for usage information. This archive corresponds to a revision of the Mercurial repository. That revision can be identified by the character string which follows the snppy string in the archive name. That string is the revisions's hash identifier (short version). (TBZ2) [file pone.0024982.s001.tbz2 › snppy-f6041cdb8bb3/init_db.py]

from dbutils import db_exists, dbuser_exists

def create_dbuser(dbengine, dbuser, password):
    print "creating user %s"%dbuser
    conn = dbengine.connect()
    conn.execute("commit")
    conn.execute("create user %s with superuser password '%s'"%(dbuser, password))
    conn.execute("commit") # create database cannot be within a transaction
    conn.close()

def drop_database(dbengine, dbname):
    conn = dbengine.connect()
    conn.execute("commit")
    print "dropping database %s"%dbname
    conn.execute("drop database %s"%dbname)
    conn.execute("commit")
    conn.close()

def create_database(dbengine, dbname, platform):
    #from dbfunctions import create_drop_constraint_if_exists_function, create_or_replace_plpgsql, create_decode_genotype_function
    conn = dbengine.connect()
    conn.execute("commit")
    print "creating database %s"%dbname
    conn.execute("create database %s"%dbname)
    conn.execute("COMMENT ON DATABASE %s IS '%s'"%(dbname, platform))
    #conn.execute(create_or_replace_plpgsql)
    #conn.execute(create_drop_constraint_if_exists_function)
    #conn.execute(create_decode_genotype_function)
    conn.execute("commit")
    conn.close()

def create_seq(dbengine, dbname):
    conn = dbengine.connect()
    print "creating schema 'seq'"
    conn.execute("create schema seq")
    conn.close()

def init_db(dbname, platform, recreate):
    """Script to create PostgreSQL database

    Assumptions:
    1. psql has been installed
    2. PostgreSQL 8.4 or newer is installed and running on port 'portnum'.
    """
    import os, sqlalchemy, sys
    if platform != 'affy6' and platform != 'illumina':
        sys.exit("unknown platform %s"%platform)
    usr = os.popen('whoami').read().strip()
    from utils import create_engine_wrapper, get_conf, pg_url
    conf = get_conf()
    dbuser = conf["dbuser"]
    password = conf["password"]
    portnum = conf["portnum"]
    dbstring_usr = "%s://%s@:%s/postgres"%(pg_url(), usr, portnum)
    db_usr = create_engine_wrapper(dbstring_usr)
    dbstring = "%s://%s:%s@localhost:%s/postgres"%(pg_url(), dbuser, password, portnum)
    db = create_engine_wrapper(dbstring)
    dbstring_dbname = "%s://%s:%s@localhost:%s/%s"%(pg_url(), dbuser, password, portnum, dbname)
    db_dbname = create_engine_wrapper(dbstring_dbname)
    try:
        from utils import create_engine_wrapper
        conn = db_usr.connect()
        conn.close()
    except sqlalchemy.exc.OperationalError, e:
        if "Ident authentication failed for user" in e.args[0]:
            print "database user %s does not exist, creating..."%usr
            print "Enter sudo password at prompt ..."
            os.system('sudo su postgres -c "createuser -s %s"' % usr)
        else:
            raise

    # create dbuser
    if dbuser_exists(db_usr, dbuser):
        print "user %s already exists, skipping creation"%dbuser
    else:
        create_dbuser(db_usr, dbuser, password)

    # create database
    if not db_exists(db, dbname):
        create_database(db, dbname, platform)
        create_seq(db_dbname, dbname)
    else:
        if recreate is True:
            drop_database(db, dbname)
            create_database(db, dbname, platform)
            create_seq(db_dbname, dbname)
        elif recreate is False:
            sys.exit("database %s exists - not recreating..."%dbname)
        else:
            yn = raw_input("%s exists - delete and recreate? (Answer y or n) "%dbname)
            if yn.lower().startswith('y'):
                drop_database(db, dbname)
                create_database(db, dbname, platform)
                create_seq(db_dbname, dbname)
            else:
                sys.exit("database %s exists - not recreating..."%dbname)

if __name__ == '__main__':
    import sys, traceback
    from optparse import OptionParser
    usage = "usage: %prog [-n -r] dbname platform"
    parser = OptionParser(usage=usage)
    parser.add_option("-y", "--recreate", action="store_true", dest="recreate", help="recreate")
    parser.add_option("-n", "--no-recreate", action="store_false", dest="recreate", help="do not recreate")
    (options, args) = parser.parse_args()
    if len(args) != 2:
        print "incorrect number of arguments"
        parser.print_help()
        sys.exit(1)

    db = args[0]
    platform = args[1]
    init_db(db, platform, options.recreate)
