# Supplementary material for: SNPpy - Database Management for SNP Data from Genome Wide Association Studies
Source: PLoS One. 2011 Oct 19;6(10):e24982. doi: 10.1371/journal.pone.0024982 (PMC3198468; doi:10.1371/journal.pone.0024982)
Supplement: File S1 — Source code. SNPpy source code in an archive file format. See docs/MANUAL for usage information. This archive corresponds to a revision of the Mercurial repository. That revision can be identified by the character string which follows the snppy string in the archive name. That string is the revisions's hash identifier (short version). (TBZ2) [file pone.0024982.s001.tbz2 › snppy-f6041cdb8bb3/init_schema.py]

from dbutils import db_exists, dbuser_exists, schema_exists, recreate_schema

def init_schema(schemaname, dbname, recreate):
    """Script to create schema for

    Assumptions:
    1. psql has been installed
    2. A database user called dbuser exists.
    2. A database called dbname exists and dbuser has sufficient privileges to create a schema on it.
    """
    import os, sys
    usr = os.popen('whoami').read().strip()

    # create schema
    from utils import create_engine_wrapper, get_conf, pg_url
    conf = get_conf()
    dbuser = conf["dbuser"]
    password = conf["password"]
    portnum = conf["portnum"]
    dbstring_usr = "%s://%s@:%s/postgres"%(pg_url(), usr, portnum)
    dbstring = "%s://%s:%s@localhost:%s/postgres"%(pg_url(), dbuser, password, portnum)
    dbstring_dbname = "%s://%s:%s@localhost:%s/%s"%(pg_url(), dbuser, password, portnum, dbname)
    db_usr = create_engine_wrapper(dbstring_usr)
    db = create_engine_wrapper(dbstring)
    db_dbname = create_engine_wrapper(dbstring_dbname)
    usr = os.popen('whoami').read().strip()
    if not dbuser_exists(db_usr, dbuser):
        sys.exit("dbuser '%s' does not exist\nrun the init_db.py script, exiting"%dbuser)
    if not db_exists(db, dbname):
        sys.exit("database '%s' does not exist\nrun the init_db.py script, exiting"%dbname)
    if not schema_exists(db_dbname, schemaname):
        conn = db_dbname.connect()
        conn.execute("commit")
        print "creating schema %s"%schemaname
        conn.execute("create schema %s"%schemaname)
    else:
        if recreate is True:
            recreate_schema(db_dbname, schemaname)
        elif recreate is False:
            sys.exit("schema %s exists - not recreating..."%schemaname)
        else:
            yn = raw_input("schema %s exists - delete and recreate? (Answer y or n) "%schemaname)
            if yn.lower().startswith('y'):
                recreate_schema(db_dbname, schemaname)
            else:
                sys.exit("schema %s exists - not recreating..."%schemaname)

if __name__ == '__main__':
    import sys, traceback
    from optparse import OptionParser
    usage = "usage: %prog [-r] schema database"
    parser = OptionParser(usage=usage)
    parser.add_option("-y", "--recreate", action="store_true", dest="recreate", help="delete schema and recreate")
    parser.add_option("-n", "--no-recreate", action="store_false", dest="recreate", help="do not recreate schema")
    (options, args) = parser.parse_args()
    if len(args) != 2:
        print "incorrect number of arguments"
        parser.print_help()
        sys.exit(1)

    schema = args[0]
    dbname = args[1]
    init_schema(schema, dbname, options.recreate)
