# Supplementary material for: SNPpy - Database Management for SNP Data from Genome Wide Association Studies
Source: PLoS One. 2011 Oct 19;6(10):e24982. doi: 10.1371/journal.pone.0024982 (PMC3198468; doi:10.1371/journal.pone.0024982)
Supplement: File S1 — Source code. SNPpy source code in an archive file format. See docs/MANUAL for usage information. This archive corresponds to a revision of the Mercurial repository. That revision can be identified by the character string which follows the snppy string in the archive name. That string is the revisions's hash identifier (short version). (TBZ2) [file pone.0024982.s001.tbz2 › snppy-f6041cdb8bb3/load_all_datasets.py]

from utils import print_timing, print_start_finish
import os, sys
from optparse import OptionParser

def print_error(error=None):
    print error
    sys.exit()

@print_start_finish
@print_timing
def load_all_datasets(dbname, dbtype, test, shard, recreate, jobs=1):
    import os, sys
    from utils import get_conf, pg_url
    from load_dataset import load_dataset
    conf = get_conf()
    dbuser = conf["dbuser"]
    password = conf["password"]
    portnum = conf["portnum"]
    usr = os.popen('whoami').read().strip()
    dbstring_usr = "%s://%s@:%s/postgres"%(pg_url(), usr, portnum)
    dbstring = "%s://%s:%s@localhost:%s/postgres"%(pg_url(), dbuser, password, portnum)
    dbstring_dbname = "%s://%s:%s@localhost:%s/%s"%(pg_url(), dbuser, password, portnum, dbname)
    if dbtype not in conf.sections:
        sys.exit("dbtype must be one of %s, not %s.\nWas the database %s created with init_db.py?"%(', '.join(conf.sections), dbtype, dbstring_dbname))
    from dbutils import dbuser_exists, db_exists, schema_exists, drop_schema
    from utils import create_engine_wrapper
    from sqlalchemy.orm import clear_mappers
    db_usr = create_engine_wrapper(dbstring_usr)
    db = create_engine_wrapper(dbstring)
    db_dbname = create_engine_wrapper(dbstring_dbname)
    if not db_exists(db, dbname):
        os.system("python init_db.py %s %s"%(dbname, dbtype)) and sys.exit()
    datasets = conf[dbtype].sections

    # Choose schemas depending on shard and test options.
    if shard and test:
        schemas = [dataset + "_shard_test" for dataset in datasets]
    elif shard:
        schemas = [dataset + "_shard" for dataset in datasets]
    elif test:
        schemas = [dataset + "_test" for dataset in datasets]
    else:
        schemas = datasets

    if not recreate:
        if [s for s in schemas if schema_exists(db_dbname, s, True)]:
            sys.exit("Exiting...")
    for dataset in datasets:
        clear_mappers()
        load_dataset(dataset, dbname, options.alleletype, options.jobs, options.recreate, options.shard, options.test)

usr = os.popen('whoami').read().strip()
usage = "usage: %prog [-a alleletype] [-j jobs] [-s] [-t] [-y] db dbtype"
parser = OptionParser(usage=usage)
parser.add_option("-a", "--allele-type", action="store", type="string", dest="alleletype", help="allele type")
parser.add_option("-j", "--jobs", action="store", type="int", dest="jobs", default=1, help="number of jobs to run in parallel")
parser.add_option("-s", "--sharding", action="store_true", dest="shard", help="use geno table sharding")
parser.add_option("-t", "--test", action="store_true", dest="test", default=False, help="test cases")
parser.add_option("-y", "--recreate", action="store_true", dest="recreate", help="delete schema(s) and recreate")

(options, args) = parser.parse_args()
if len(args) != 2:
    print "incorrect number of arguments"
    parser.print_help()
    sys.exit(1)
dbname = args[0]
dbtype = args[1]
print "using database %s"%(dbname)
load_all_datasets(dbname, dbtype, options.test, options.shard, options.recreate, options.jobs)
print "used database %s"%(dbname)
