# Supplementary material for: SNPpy - Database Management for SNP Data from Genome Wide Association Studies
Source: PLoS One. 2011 Oct 19;6(10):e24982. doi: 10.1371/journal.pone.0024982 (PMC3198468; doi:10.1371/journal.pone.0024982)
Supplement: File S1 — Source code. SNPpy source code in an archive file format. See docs/MANUAL for usage information. This archive corresponds to a revision of the Mercurial repository. That revision can be identified by the character string which follows the snppy string in the archive name. That string is the revisions's hash identifier (short version). (TBZ2) [file pone.0024982.s001.tbz2 › snppy-f6041cdb8bb3/load_dataset.py]

def load_dataset(dataset, dbname, alleletype, jobs, recreate, shard, test):
    from utils import get_conf, pg_url
    import sys, os
    conf = get_conf()
    usr = os.popen('whoami').read().strip()
    dbuser = conf["dbuser"]
    password = conf["password"]
    portnum = conf["portnum"]
    dbstring_usr = "%s://%s@:%s/postgres"%(pg_url(), usr, portnum)
    dbstring = "%s://%s:%s@localhost:%s/postgres"%(pg_url(), dbuser, password, portnum)
    dbstring_dbname = "%s://%s:%s@localhost:%s/%s"%(pg_url(), dbuser, password, portnum, dbname)
    from utils import create_engine_wrapper
    from dbutils import dbuser_exists, db_exists, schema_exists
    db_usr = create_engine_wrapper(dbstring_usr)
    db = create_engine_wrapper(dbstring)
    db_dbname = create_engine_wrapper(dbstring_dbname)
    if not db_exists(db, dbname):
        sys.exit("database '%s' does not exist\nrun the init_db.py script, exiting"%dbname)
    if not dbuser_exists(db_usr, dbuser):
        sys.exit("dbuser '%s' does not exist\nrun the init_db.py script, exiting"%dbuser)
    from dbutils import get_db_type
    dbtype = get_db_type(dbstring_dbname)
    if dbtype not in conf.sections:
        sys.exit("dbtype must be one of %s, not %s.\nWas the database %s created with init_db.py?"%(', '.join(conf.sections), dbtype, dbstring_dbname))
    datasets = conf[dbtype].sections
    if dataset not in datasets:
        sys.exit("error, dataset %s is not listed in the config as one of the datasets associated with database type %s"%(dataset, dbtype))
    from utils import randstr
    rstr = randstr()
    tmpdir = os.path.join(conf['tmpdir'], 'tmp_%s'%rstr)
    if "annotfile" in conf[dbtype][dataset]:
        annotfile = conf[dbtype][dataset]["annotfile"]
    elif "annotfile" in conf[dbtype]:
        annotfile = conf[dbtype]["annotfile"]
    phenofiles = conf[dbtype][dataset]["phenofiles"]
    from truncate_genofile import truncate_genofile
    if test:
        genofile = os.path.basename(conf[dbtype][dataset]["genofile"]) + '.trunc'
        genofile = os.path.join(tmpdir, genofile)
        truncate_genofile(tmpdir, dataset, dbname)
        from sqlalchemy.orm import clear_mappers
        clear_mappers()
    else:
        genofile = conf[dbtype][dataset]["genofile"]

    # Choose schema depending on shard and test options.
    if shard and test:
            schema = dataset + "_shard_test"
    elif shard:
        schema = dataset + "_shard"
    elif test:
        schema = dataset + "_test"
    else:
        schema = dataset
    from init_schema import init_schema
    if recreate == True:
        init_schema(schema, dbname, True)
    elif recreate == False:
        init_schema(schema, dbname, False)
    else:
        init_schema(schema, dbname, None)
    import plat
    if dbtype == 'affy6':
        if shard:
            p = plat.Shard_Affy6(phenofiles, annotfile, genofile, schema, dbtype, dbstring_dbname, tmpdir, jobs)
        else:
            p = plat.Single_Affy6(phenofiles, annotfile, genofile, schema, dbtype, dbstring_dbname, tmpdir, jobs)
    elif dbtype == 'illumina':
        if shard:
            p = plat.Shard_Illumina(phenofiles, annotfile, genofile, schema, alleletype, dbtype, dbstring_dbname, tmpdir, jobs)
        else:
            p = plat.Single_Illumina(phenofiles, annotfile, genofile, schema, alleletype, dbtype, dbstring_dbname, tmpdir, jobs)
    try:
        p.load_dataset()
    finally:
        if os.path.exists(tmpdir):
            import shutil
            shutil.rmtree(tmpdir)

if __name__ == '__main__':
    import sys, os
    usr = os.popen('whoami').read().strip()
    from optparse import OptionParser
    usage = "'%prog [-a alleletype] [-j jobs] [-n] [-s] [-t] [-y] dataset db'. Using the value dbtype_" + usr + " for db is recommended, where dbtype can be either 'affy6' or 'illumina'. Alleletype option is only required if dbtype is 'illumina', with possible values 'forward' and 'top'."
    parser = OptionParser(usage=usage)
    parser.add_option("-a", "--allele-type", action="store", type="string", dest="alleletype", help="allele type")
    parser.add_option("-j", "--jobs", action="store", type="int", dest="jobs", help="number of jobs to run in parallel. Default is 1")
    parser.add_option("-n", "--no-recreate", action="store_false", dest="recreate", help="do not recreate schema")
    parser.add_option("-s", "--sharding", action="store_true", dest="shard", help="use geno table sharding")
    parser.add_option("-t", "--test", action="store_true", dest="test", help="test version")
    parser.add_option("-y", "--recreate", action="store_true", dest="recreate", help="delete schema and recreate")
    parser.set_defaults(jobs=1)
    (options, args) = parser.parse_args()

    if len(args) != 2:
        print "incorrect number of arguments"
        parser.print_help()
        sys.exit(1)

    dataset = args[0]
    dbname = args[1]

    load_dataset(dataset, dbname, options.alleletype, options.jobs, options.recreate, options.shard, options.test)
