# Supplementary material for: SNPpy - Database Management for SNP Data from Genome Wide Association Studies
Source: PLoS One. 2011 Oct 19;6(10):e24982. doi: 10.1371/journal.pone.0024982 (PMC3198468; doi:10.1371/journal.pone.0024982)
Supplement: File S1 — Source code. SNPpy source code in an archive file format. See docs/MANUAL for usage information. This archive corresponds to a revision of the Mercurial repository. That revision can be identified by the character string which follows the snppy string in the archive name. That string is the revisions's hash identifier (short version). (TBZ2) [file pone.0024982.s001.tbz2 › snppy-f6041cdb8bb3/load_sim.py]

import os

def generate_sim(samplesize, dbtype):
    from simdat import simdat
    simdat(dbtype, samplesize, None, ".", 90000000, "dummy")

def load_sim(samplesize, dbname, dbtype, alleletype, jobs, recreate, shard):
    from load_dataset import load_dataset
    dataset = "sim"+str(samplesize)
    load_dataset(dataset, dbname, alleletype, jobs, recreate, shard, False)

if __name__ == '__main__':
    import sys, os
    usr = os.popen('whoami').read().strip()
    from optparse import OptionParser
    usage = "'%prog [-a alleletype] [-j jobs] [-n] [-s] [-t] [-y] samplesize dname dbtype'. Using the value dbtype_" + usr + " for db is recommended, where dbtype can be either 'affy6' or 'illumina'. Alleletype option is only required if dbtype is 'illumina', with possible values 'forward' and 'top'."
    parser = OptionParser(usage=usage)
    parser.add_option("-a", "--allele-type", action="store", type="string", dest="alleletype", help="allele type")
    parser.add_option("-j", "--jobs", action="store", type="int", dest="jobs", help="number of jobs to run in parallel")
    parser.add_option("-n", "--no-recreate", action="store_false", dest="recreate", help="do not recreate schema")
    parser.add_option("-s", "--sharding", action="store_true", dest="shard", help="use geno table sharding")
    parser.add_option("-y", "--recreate", action="store_true", dest="recreate", help="delete schema and recreate")
    parser.set_defaults(jobs=1)
    (options, args) = parser.parse_args()

    if len(args) != 3:
        print "incorrect number of arguments"
        parser.print_help()
        sys.exit(1)

    samplesize = int(args[0])
    dbname = args[1]
    dbtype = args[2]

    generate_sim(samplesize, dbtype)
    load_sim(samplesize, dbname, dbtype, options.alleletype, options.jobs, options.recreate, options.shard)
