# Supplementary material for: SNPpy - Database Management for SNP Data from Genome Wide Association Studies
Source: PLoS One. 2011 Oct 19;6(10):e24982. doi: 10.1371/journal.pone.0024982 (PMC3198468; doi:10.1371/journal.pone.0024982)
Supplement: File S1 — Source code. SNPpy source code in an archive file format. See docs/MANUAL for usage information. This archive corresponds to a revision of the Mercurial repository. That revision can be identified by the character string which follows the snppy string in the archive name. That string is the revisions's hash identifier (short version). (TBZ2) [file pone.0024982.s001.tbz2 › snppy-f6041cdb8bb3/make_all_output.py]

from utils import print_timing
import os, sys

def print_error(error=None):
    print error
    sys.exit(1)

def get_output_file_name(fileformat, schema, dbname, alleletype):
    filedict = {}
    if alleletype == None:
        filedict["ped"] = "%s.%s.ped"%(dbname, schema)
        filedict["tped"] = "%s.%s.tped"%(dbname, schema)
    else:
        filedict["ped"] = "%s.%s.%s.ped"%(dbname, schema, alleletype)
        filedict["tped"] = "%s.%s.%s.tped"%(dbname, schema, alleletype)
    filedict["map"] = "%s.%s.map"%(dbname, schema)
    filedict["tfam"] = "%s.%s.tfam"%(dbname, schema)
    return filedict[fileformat]

@print_timing
def make_all_output(dbname, alleletype, mapcol, destdir, jobs, shard, test, recreate):
    from make_output import make_output
    from utils import get_conf, file_exists, pg_url
    from dbutils import get_db_type
    conf = get_conf()
    dbuser = conf["dbuser"]
    password = conf["password"]
    portnum = conf["portnum"]
    dbstring_dbname = "%s://%s:%s@localhost:%s/%s"%(pg_url(), dbuser, password, portnum, dbname)
    dbtype = get_db_type(dbstring_dbname)
    if dbtype != 'affy6' and dbtype != 'illumina':
        sys.exit("error: database type can only be 'affy6' or 'illumina'.")
    datasets = conf[dbtype].sections

    if shard and test:
        schemas = [s+'_shard_test' for s in datasets]
    elif shard:
        schemas = [s+'_shard' for s in datasets]
    elif test:
        schemas = [s+'_test' for s in datasets]
    else:
        schemas = datasets

    from utils import create_engine_wrapper
    from dbutils import schema_exists
    db = create_engine_wrapper(dbstring_dbname)

    for dataset, schema in zip(datasets, schemas):
        if not schema_exists(db, schema):
            sys.exit("dataset %s is listed in the config but the corresponding schema %s is not in database %s"%(dataset, schema, dbname))

    dbtype = get_db_type(dbstring_dbname)
    if dbtype not in conf.sections:
        sys.exit("dbtype must be one of %s.\nWas the database %s created with init_db.py?"%(', '.join(conf.sections), dbstring_dbname))

    filelist = []
    for schema in schemas:
        for format in 'map', 'ped', 'tped', 'tfam':
            filelist.append(get_output_file_name(format, schema, dbname, alleletype))

    #alternative versions
    if recreate and [x for x in filelist if file_exists(x, do_print=False)]:
        [os.remove(x) for x in filelist if file_exists(x, do_print=False)]
    elif [x for x in filelist if file_exists(x)]:
        sys.exit("Exiting...")

    if shard:
        formats = ['map', 'ped']
    else:
        formats = ['map', 'ped', 'tped', 'tfam']

    for dataset in datasets:
        for format in formats:
            make_output(format, [dataset], dbname, alleletype, mapcol, destdir, jobs, shard, test, recreate)

if __name__=='__main__':
    from optparse import OptionParser
    usr = os.popen('whoami').read().strip()
    usage = "usage: %prog dbname"
    parser = OptionParser(usage=usage)
    parser.add_option("-a", "--allele-type", action="store", dest="alleletype", help="allele type (for illumina only): foward, top")
    parser.add_option("-c", "--map-col", action="store_true", dest="mapcol", help="add column to map file")
    parser.add_option("-d", "--destdir", action="store", type="string", dest="destdir", help="destination directory")
    parser.add_option("-j", "--jobs", action="store", type="int", dest="jobs", help="number of jobs to run in parallel", default=1)
    parser.add_option("-s", "--sharding", action="store_true", dest="shard", help="use geno table sharding")
    parser.add_option("-t", "--test", action="store_true", dest="test", default=False, help="test cases")
    parser.add_option("-y", "--recreate", action="store_true", dest="recreate", help="delete file and recreate")
    (options, args) = parser.parse_args()
    if len(args) != 1:
        print "incorrect number of arguments"
        parser.print_help()
        sys.exit()
    dbname = args[0]
    print "using database %s"%(dbname)
    make_all_output(dbname, options.alleletype, options.mapcol, options.destdir, options.jobs, options.shard, options.test, options.recreate)
