# Supplementary material for: SNPpy - Database Management for SNP Data from Genome Wide Association Studies
Source: PLoS One. 2011 Oct 19;6(10):e24982. doi: 10.1371/journal.pone.0024982 (PMC3198468; doi:10.1371/journal.pone.0024982)
Supplement: File S1 — Source code. SNPpy source code in an archive file format. See docs/MANUAL for usage information. This archive corresponds to a revision of the Mercurial repository. That revision can be identified by the character string which follows the snppy string in the archive name. That string is the revisions's hash identifier (short version). (TBZ2) [file pone.0024982.s001.tbz2 › snppy-f6041cdb8bb3/make_archive.py]

#!/usr/bin/python

def check_output(*popenargs, **kwargs):
    r"""Run command with arguments and return its output as a byte string.

    If the exit code was non-zero it raises a CalledProcessError.  The
    CalledProcessError object will have the return code in the returncode
    attribute and output in the output attribute.

    The arguments are the same as for the Popen constructor.  Example:

    >>> check_output(["ls", "-l", "/dev/null"])
    'crw-rw-rw- 1 root root 1, 3 Oct 18  2007 /dev/null\n'

    The stdout argument is not allowed as it is used internally.
    To capture standard error in the result, use stderr=STDOUT.

    >>> check_output(["/bin/sh", "-c",
    ...               "ls -l non_existent_file ; exit 0"],
    ...              stderr=STDOUT)
    'ls: non_existent_file: No such file or directory\n'
    """
    from subprocess import Popen, PIPE, CalledProcessError
    if 'stdout' in kwargs:
        raise ValueError('stdout argument not allowed, it will be overridden.')
    process = Popen(stdout=PIPE, *popenargs, **kwargs)
    output, unused_err = process.communicate()
    retcode = process.poll()
    if retcode:
        cmd = kwargs.get("args")
        if cmd is None:
            cmd = popenargs[0]
        raise CalledProcessError(retcode, cmd, output=output)
    return output

import subprocess
# Get hash corresponding to tip of repository
hash = check_output(["hg", "id", "-q"]).strip()
# Remove possibly preexisting archives
import glob
listoffiles = glob.glob('snppy-*')
if listoffiles:
    subprocess.call(["rm", "-r"]+ listoffiles)
# Create archive directory
subprocess.call(["hg", "archive", "-X", ".hgignore", "-X", ".hgtags", "snppy-%s"%hash])
# Create tgz archive
#subprocess.call(["hg", "archive", "-X", ".hgignore", "-X", ".hgtags", "-p", "snppy-%s"%hash, "-t", "tgz", "snppy-%s.tgz"%hash])
# Create zip archive
#subprocess.call(["hg", "archive", "-X", ".hgignore", "-X", ".hgtags", "-p", "snppy-%s"%hash, "-t", "zip", "snppy-%s.zip"%hash])
# Create tbz2 archive
subprocess.call(["hg", "archive", "-X", ".hgignore", "-X", ".hgtags", "-p", "snppy-%s"%hash, "-t", "tbz2", "snppy-%s.tbz2"%hash])
