# Supplementary material for: SNPpy - Database Management for SNP Data from Genome Wide Association Studies
Source: PLoS One. 2011 Oct 19;6(10):e24982. doi: 10.1371/journal.pone.0024982 (PMC3198468; doi:10.1371/journal.pone.0024982)
Supplement: File S1 — Source code. SNPpy source code in an archive file format. See docs/MANUAL for usage information. This archive corresponds to a revision of the Mercurial repository. That revision can be identified by the character string which follows the snppy string in the archive name. That string is the revisions's hash identifier (short version). (TBZ2) [file pone.0024982.s001.tbz2 › snppy-f6041cdb8bb3/make_output.py]

def make_output(fileformat, datasets, dbname, alleletype, mapcol, destdir, jobs, shard, test, recreate):
    import sys, os, traceback
    sys.path.append("..")
    from dbutils import get_db_type
    from output import return_db_layout, write_map_file_single, write_map_file_shard, write_ped_file_single, write_ped_file_shard, write_tped_file_single, write_tfam_file_single
    from utils import get_conf, pg_url, randstr
    conf = get_conf()
    dbuser = conf["dbuser"]
    password = conf["password"]
    portnum = conf["portnum"]
    usr = os.popen('whoami').read().strip()
    dbstring_usr = "%s://%s@:%s/postgres"%(pg_url(), usr, portnum)
    dbstring = "%s://%s:%s@localhost:%s/postgres"%(pg_url(), dbuser, password, portnum)
    dbstring_dbname = "%s://%s:%s@localhost:%s/%s"%(pg_url(), dbuser, password, portnum, dbname)
    from dbutils import get_db_type
    from dbutils import dbuser_exists, db_exists, schema_exists
    from utils import create_engine_wrapper
    db_usr = create_engine_wrapper(dbstring_usr)
    db = create_engine_wrapper(dbstring)
    db_dbname = create_engine_wrapper(dbstring_dbname)
    usr = os.popen('whoami').read().strip()

    if not dbuser_exists(db_usr, dbuser):
        sys.exit("dbuser '%s' does not exist\nrun the init_db.py script, exiting"%dbuser)
    if not db_exists(db, dbname):
        sys.exit("database '%s' does not exist\nrun the init_db.py script, exiting"%dbname)
    dbtype = get_db_type(dbstring_dbname)
    if dbtype not in conf.sections:
        sys.exit("dbtype must be one of %s, not %s.\nWas the database %s created with init_db.py?"%(', '.join(conf.sections), dbtype, dbstring_dbname))
    if alleletype=="forward" or alleletype=="top":
        if dbtype!="illumina":
            sys.exit("alleletype argument of 'forward' or 'top' not valid for dbtype %s"%dbtype)
    if alleletype==None:
        if dbtype!="affy6":
            sys.exit("alleletype argument of 'None' not valid for dbtype %s"%dbtype)
    rstr = randstr()
    if shard and test:
        schemas = [s+'_shard_test' for s in datasets]
    elif shard:
        schemas = [s+'_shard' for s in datasets]
    elif test:
        schemas = [s+'_test' for s in datasets]
    else:
        schemas = datasets
    sm = '-'.join(schemas)

    known_datasets = conf[dbtype].sections
    known_schemas = known_datasets + [s+'_test' for s in known_datasets] + [s+'_shard' for s in known_datasets] + [s+'_shard_test' for s in known_datasets]
    for dataset, schema in zip(datasets, schemas):
        if dataset not in known_datasets:
            sys.exit("error, dataset %s is not listed in the config as one of the datasets associated with database type %s"%(dataset, dbtype))
        if not schema_exists(db_dbname, schema):
            sys.exit("schema '%s' does not exist, exiting"%schema)

    layout = return_db_layout(dbstring_dbname, schemas)
    if layout == 'geno_single':
        shard = False
    elif layout == 'geno_shard':
        shard = True

    sm = '-'.join(schemas)
    filenamedict = {}
    if alleletype == None:
        filenamedict['ped'] =  "%s.%s.ped"%(dbname, sm)
        filenamedict['tped'] = "%s.%s.tped"%(dbname, sm)
    else:
        filenamedict['ped'] =  "%s.%s.%s.ped"%(dbname, sm, alleletype)
        filenamedict['tped'] = "%s.%s.%s.tped"%(dbname, sm, alleletype)
    filenamedict['map'] =  "%s.%s.map"%(dbname, sm)
    filenamedict['tfam'] = "%s.%s.tfam"%(dbname, sm)
    if destdir:
        pass
    elif 'destdir' in conf:
        destdir = conf['destdir']
    else:
        destdir = "."
    for f in filenamedict:
        filenamedict[f] = os.path.abspath(os.path.join(destdir, filenamedict[f]))
    if fileformat in filenamedict:
        filename = filenamedict[fileformat]
    else:
        sys.exit("fileformat name %s not recognized"%fileformat)

    if recreate == True and os.path.exists(filename):
            os.remove(filename)
    else:
        pass

    print "using schemas %s"%', '.join(schemas)

    if fileformat == 'map':
        if shard:
            fn = write_map_file_shard
            args = dbstring_dbname, filename, alleletype, schemas, rstr, mapcol
        else:
            fn = write_map_file_single
            args = dbstring_dbname, filename, alleletype, schemas, rstr, mapcol
    elif fileformat == 'ped':
        if shard:
            fn = write_ped_file_shard
            args = dbstring_dbname, filename, alleletype, jobs, schemas, rstr
        else:
            fn = write_ped_file_single
            args = dbstring_dbname, filename, alleletype, jobs, schemas, rstr
    elif fileformat == 'tped':
        if shard:
            sys.exit("tped file format not supported for shard option")
        else:
            fn = write_tped_file_single
            args = dbstring_dbname, filename, alleletype, jobs, schemas, rstr
    elif fileformat == 'tfam':
        if shard:
            sys.exit("tfam file format not supported for shard option")
        else:
            fn = write_tfam_file_single
            args = dbstring_dbname, filename,  schemas, rstr
    else:
        sys.exit("fileformat name %s not recognized"%fileformat)
    try:
        fn(*args)
    finally:
        tmpdir = os.path.join(conf["tmpdir"], 'tmp_%s'%rstr)
        if os.path.isdir(tmpdir):
            import shutil
            shutil.rmtree(tmpdir)
        sm = '_'.join(schemas) + '_merge' + '_' + rstr
        db_dbname = create_engine_wrapper(dbstring_dbname)
        conn = db_dbname.connect()
        conn.execute("DROP SCHEMA IF EXISTS %(sm)s CASCADE;"%{'sm':sm})
        for schema in schemas:
            schema_filter = schema+'_filter' + '_' + rstr
            conn.execute("DROP SCHEMA IF EXISTS %(schema_filter)s CASCADE;"%{'schema_filter':schema_filter})
        conn.close()
        db_dbname.dispose()

if __name__=='__main__':
    import sys
    from optparse import OptionParser
    usage = "usage is of the form '%prog [-a alleletype] [-c] [-d destdir] [-j number_of_jobs] [-s] [-t] [-y] fileformat dataset_1 ... dataset_k dbname'\n" \
            + "choices for fileformat are %s"%(', '.join(["map", "ped", "tfam", "tped", "pheno"]))
    parser = OptionParser(usage=usage)
    parser.add_option("-a", "--allele-type", action="store", dest="alleletype",
                      help="allele type (required only for illumina ped and tped fileformats): options are forward or top")
    parser.add_option("-c", "--map-col", action="store_true", dest="mapcol", help="add column to map file")
    parser.add_option("-d", "--destdir", action="store", type="string", dest="destdir", help="destination directory")
    parser.add_option("-j", "--jobs", action="store", type="int", dest="jobs", help="number of jobs to run in parallel. Default is 1", default=1)
    parser.add_option("-s", "--sharding", action="store_true", dest="shard", help="use geno table sharding")
    parser.add_option("-t", "--test", action="store_true", dest="test", default=False, help="test cases")
    parser.add_option("-y", "--recreate", action="store_true", dest="recreate", help="delete schema and recreate")
    (options, args) = parser.parse_args()

    if len(args) < 3:
        print "incorrect number of arguments"
        parser.print_help()
        sys.exit()

    fileformat = args[0]
    datasets = []
    for i, s in enumerate(args):
        if i > 0 and i < len(args)-1:
            datasets.append(s)
    dbname = args[-1]

    make_output(fileformat, datasets, dbname, options.alleletype, options.mapcol, options.destdir, options.jobs, options.shard, options.test, options.recreate)
