# Supplementary material for: SNPpy - Database Management for SNP Data from Genome Wide Association Studies
Source: PLoS One. 2011 Oct 19;6(10):e24982. doi: 10.1371/journal.pone.0024982 (PMC3198468; doi:10.1371/journal.pone.0024982)
Supplement: File S1 — Source code. SNPpy source code in an archive file format. See docs/MANUAL for usage information. This archive corresponds to a revision of the Mercurial repository. That revision can be identified by the character string which follows the snppy string in the archive name. That string is the revisions's hash identifier (short version). (TBZ2) [file pone.0024982.s001.tbz2 › snppy-f6041cdb8bb3/make_output_meminfo.py]

def session_exists(name):
    # lines of output containing 'name'
    import commands, os
    sessions = commands.getoutput("screen -ls")
    sessions_split = sessions.split('\n')
    sessions_split_with_name = [s for s in sessions_split if name in s]
    sessions_split_with_name = [s.split('\t') for s in sessions_split_with_name]
    sessions_names = []
    for s in sessions_split_with_name:
        for c in s:
            sessions_names += [c]
    session_names_split = [s.split('.') for s in sessions_names ]
    if len([n[1]==name for n in session_names_split if len(n) > 1])==0:
        return False
    else:
        return True

def run_cmds(fileformat, schemaname, dbname, name1, name2):
    import os, time
    # Create session only if a session of that name does not already exist
    if not session_exists(name1):
        os.system("screen -dmS %s"%name1)
    if not session_exists(name2):
        os.system("screen -dmS %s"%name2)

    #screen -S foo -X emacs -nw foo
    #screen -S meminfo -X eval 'stuff emacs -nw somefile\015'
    #c2 = "screen -S meminfo -X eval 'stuff \"ls -la^M\"'"
    #cmd = "ls -la"
    #c2 = "screen -S meminfo -X eval 'stuff \"" + c2 + "^M\"'"

    filename = "%s.%s.%s"%(dbname, schemaname, fileformat)
    if os.path.exists(filename) and os.path.getsize(filename) > 0:
        print "%s already exists, exiting"%filename
        sys.exit(1)

    c1 = "python make_output.py %s %s %s"%(fileformat, schemaname, dbname)
    c2 = "python meminfo.py %s"%("meminfo" + "_" + fileformat + "_" + schemaname + "_" + dbname + ".csv")
    os.system("screen -S %s -X screen %s"%(name1, c1))
    time.sleep(10)
    os.system("screen -S %s -X screen %s"%(name2, c2))

import sys, traceback
from optparse import OptionParser
usage = "usage is of the form '%prog -c fileformat schemaname dbname'\n" \
      + "choices for fileformat are %s"%(', '.join(["map", "ped", "tfam", "tped", "pheno"]))
parser = OptionParser(usage=usage)
parser.add_option("-c", "--map-col", action="store_true", dest="mapcol", help="add column to map file")
(options, args) = parser.parse_args()
if len(args) < 3:
    print "incorrect number of arguments"
    parser.print_help()
    sys.exit()

fileformat = args[0]
schemaname = args[1]
dbname = args[2]
name1="%s_%s_%s"%(fileformat, schemaname, dbname)
name2="meminfo_%s_%s_%s"%(fileformat, schemaname, dbname)
run_cmds(fileformat, schemaname, dbname, name1, name2)
