# Supplementary material for: SNPpy - Database Management for SNP Data from Genome Wide Association Studies
Source: PLoS One. 2011 Oct 19;6(10):e24982. doi: 10.1371/journal.pone.0024982 (PMC3198468; doi:10.1371/journal.pone.0024982)
Supplement: File S1 — Source code. SNPpy source code in an archive file format. See docs/MANUAL for usage information. This archive corresponds to a revision of the Mercurial repository. That revision can be identified by the character string which follows the snppy string in the archive name. That string is the revisions's hash identifier (short version). (TBZ2) [file pone.0024982.s001.tbz2 › snppy-f6041cdb8bb3/meminfo.py]

 #!/usr/bin/python

#pgrep -flu postgres SELECT
#ps -o pid,ppid,rss,vsize,pcpu,pmem,cmd -ww --sort=pid -p 18541

# a.  Memory Used
# b.  Memory Used - Memory Buffers - Memory Cached
# c.  Swap Used

# faheem@avicenna:~$ free -o
# total       used       free     shared    buffers     cached
# Mem:      66115440   34571680   31543760          0     468280   28317348
# Swap:    124997624     245016  124752608

import commands, os

def pid(getoutput_str):
    return commands.getoutput(getoutput_str).split()[0]

def header(getoutput_str):
    try:
        pid = commands.getoutput(getoutput_str).split()[0]
        print pid
        meminfo = commands.getoutput("ps -o pid,ppid,rss,vsize,pmem,cmd -ww --sort=pid -p "+ pid)
        print meminfo.split('\n')[0]
        return meminfo.split('\n')[1].split()[:5]
    except:
        pass

def meminfo(getoutput_str):
    try:
        pid = commands.getoutput(getoutput_str).split()[0]
        meminfo = commands.getoutput("ps -o pid,ppid,rss,vsize,pmem,cmd -ww --sort=pid -p "+ pid)
        return meminfo.split('\n')[1].split()[2:5]
    except:
        pass

def write_to_file(getoutput_str, filename=None):
    import os, time
    header = ["time", "RSS", "VSZ", "%MEM"]
    header = ','.join(header)+'\n'
    t = 0
    m = meminfo(getoutput_str)
    if m != None:
        if filename==None:
            p = pid(getoutput_str)
            filename = "meminfo_%s.csv"%p
        f = open(filename, 'w')
        f.write(header)
    while True:
        m = meminfo(getoutput_str)
        if m == None:
            break
        else:
            t+=1
            m = [str(t)] + m
            m = ','.join(m)+'\n'
            f.write(m)
            f.flush()
        time.sleep(1)
    print "closing file"
    f.close()
    os.system("Rscript memgraph.R %s"%filename)

import sys, traceback
from optparse import OptionParser
usage = "usage is of the form '%prog filename'\n"
parser = OptionParser(usage=usage)
#parser.add_option("-c", "--map-col", action="store_true", dest="mapcol", help="add column to map file")
(options, args) = parser.parse_args()
if len(args) < 1:
    print "incorrect number of arguments"
    parser.print_help()
    sys.exit()

filename = args[0]
getoutput_str = "pgrep -flu postgres SELECT"
#getoutput_str = "pgrep -flu postgres EXPLAIN"
write_to_file(getoutput_str, filename)

# matplotlib.pyplot.plotfile(fname, cols=(0, ), plotfuncs=None,
# comments='#', skiprows=0, checkrows=5, delimiter=', ', names=None,
# subplots=True, newfig=True, **kwargs)

# Plot the data in fname

# cols is a sequence of column identifiers to plot. An identifier is either an int or a string. If it is an int, it indicates the column number. If it is a string, it indicates the column header. matplotlib will make column headers lower case, replace spaces with underscores, and remove all illegal characters; so 'Adj Close*' will have name 'adj_close'.

# * If len(cols) == 1, only that column will be plotted on the y axis.

# * If len(cols) > 1, the first element will be an identifier for data
#   for the x axis and the remaining elements will be the column indexes
#   for multiple subplots if subplots is True (the default), or for
#   lines in a single subplot if subplots is False.

# plotfuncs, if not None, is a dictionary mapping identifier to an Axes
# plotting function as a string. Default is 'plot', other choices are
# 'semilogy', 'fill', 'bar', etc. You must use the same type of
# identifier in the cols vector as you use in the plotfuncs dictionary,
# eg., integer column numbers in both or column names in both. If
# subplots is False, then including any function such as 'semilogy' that
# changes the axis scaling will set the scaling for all columns.

# comments, skiprows, checkrows, delimiter, and names are all passed on
# to matplotlib.pylab.csv2rec() to load the data into a record array.

# If newfig is True, the plot always will be made in a new figure; if
# False, it will be made in the current figure if one exists, else in a
# new figure.

# kwargs are passed on to plotting functions.

# Example usage:

# # plot the 2nd and 4th column against the 1st in two subplots
# plotfile(fname, (0,1,3))

# # plot using column names; specify an alternate plot type for volume
# plotfile(fname, ('date', 'volume', 'adj_close'),
# plotfuncs={'volume': 'semilogy'})
