# Supplementary material for: SNPpy - Database Management for SNP Data from Genome Wide Association Studies
Source: PLoS One. 2011 Oct 19;6(10):e24982. doi: 10.1371/journal.pone.0024982 (PMC3198468; doi:10.1371/journal.pone.0024982)
Supplement: File S1 — Source code. SNPpy source code in an archive file format. See docs/MANUAL for usage information. This archive corresponds to a revision of the Mercurial repository. That revision can be identified by the character string which follows the snppy string in the archive name. That string is the revisions's hash identifier (short version). (TBZ2) [file pone.0024982.s001.tbz2 › snppy-f6041cdb8bb3/output.py]

from utils import print_timing

################################################################################

def get_dataset(schema):
   if '_shard_test' in schema:
      dataset = schema.split("_shard_test")[0]
   elif '_shard' in schema:
      dataset = schema.split("_shard")[0]
   elif '_test' in schema:
      dataset = schema.split("_test")[0]
   else:
      dataset = schema
   return dataset

def get_allelea_alleleb(alleletype):
   if alleletype == None:
      allelea = "allelea_id"
      alleleb = "alleleb_id"
   elif alleletype == "forward":
      allelea = "allelea_forward_id"
      alleleb = "alleleb_forward_id"
   elif alleletype == "top":
      allelea = "allelea_top_id"
      alleleb = "alleleb_top_id"
   else:
      print "create_anno_table: alleletype %s unknown, cannot proceed"%alleletype
      sys.exit(1)
   return allelea, alleleb

def return_db_layout(dbstring, schemas):
   import sys
   from utils import create_engine_wrapper
   db = create_engine_wrapper(dbstring)
   conn = db.connect()
   from dbutils import tables_match_geno_single, tables_match_geno_shard
   match_geno_single = []
   match_geno_shard = []
   for schema in schemas:
      match_geno_single.append(tables_match_geno_single(conn, schema))
      match_geno_shard.append(tables_match_geno_shard(conn, schema))
   schemalen = len(schemas)
   schemas_unmatched = [schema for schema, i, j in zip(schemas, match_geno_single, match_geno_shard) if i==False and j==False]
   if schemas_unmatched:
      schemalist = ', '.join(schemas)
      sys.exit("Error: schemas %s do not match either geno single or geno shard dataset layouts"%schemalist)
   if match_geno_single == [True]*schemalen and match_geno_shard == [False]*schemalen:
      return "geno_single"
   elif match_geno_single == [False]*schemalen and match_geno_shard == [True]*schemalen:
      return "geno_shard"
   else:
      schemalist = ', '.join(schemas)
      sys.exit("Error: schemas %s are not all geno single or all geno shard formats"%schemalist)

def create_schemas_and_tables_filter(Session, dbtype, rstr, schemas):
   from utils import get_conf, randstr
   conf = get_conf()
   schemas_filter = []
   idlink_filter = get_idlink_filter(dbtype, schemas)
   pheno_filter = get_pheno_filter(dbtype, schemas)
   for k, schema in enumerate(schemas):
      dataset = get_dataset(schema)
      if 'idlink_filter' in conf[dbtype][dataset] or 'pheno_filter' in conf[dbtype][dataset]:
         Session.execute("DROP SCHEMA IF EXISTS %(schema)s CASCADE; CREATE SCHEMA %(schema)s;"%{'schema':schema+'_filter'+'_'+rstr})
         schemas_filter.append(schema+'_filter' + '_' + rstr)
         create_filtered_idlink_tables(Session, dbtype, schema, schemas_filter[k], idlink_filter[k])
         create_filtered_pheno_tables(Session, dbtype, schema, schemas_filter[k], pheno_filter[k])
      else:
         schemas_filter.append(schema)
   Session.commit()
   return schemas_filter

def get_anno_filters(dbtype, schemas):
   from utils import get_conf
   conf = get_conf()
   anno_filter = []
   for schema in schemas:
      dataset = get_dataset(schema)
      if 'anno_filter' in conf[dbtype][dataset]:
         anno_filter.append(conf[dbtype][dataset]['anno_filter'])
      else:
         anno_filter.append("TRUE")
   return anno_filter

def get_idlink_filter(dbtype, schemas):
   from utils import get_conf
   conf = get_conf()
   idlink_filter = []
   for schema in schemas:
      dataset = get_dataset(schema)
      if 'idlink_filter' in conf[dbtype][dataset]:
         idlink_filter.append(conf[dbtype][dataset]['idlink_filter'])
      else:
         idlink_filter.append("TRUE")
   return idlink_filter

def get_pheno_filter(dbtype, schemas):
   from utils import get_conf
   conf = get_conf()
   pheno_filter = []
   for schema in schemas:
      dataset = get_dataset(schema)
      if 'pheno_filter' in conf[dbtype][dataset]:
         pheno_filter.append(conf[dbtype][dataset]['pheno_filter'])
      else:
         pheno_filter.append("TRUE")
   return pheno_filter

def drop_schemas_filter(Session, dbtype, rstr, schemas):
   from utils import text_autocommit
   from utils import get_conf
   conf = get_conf()
   schemas_filter = {}
   for schema in schemas:
      dataset = get_dataset(schema)
      if 'idlink_filter' in conf[dbtype][dataset] or 'pheno_filter' in conf[dbtype][dataset]:
         q = text_autocommit("DROP SCHEMA IF EXISTS %(schema)s CASCADE;"%{'schema':schema+'_filter'+'_'+rstr})
         Session.execute(q)
   Session.commit()

def create_filtered_idlink_tables(session, dbtype, schema, schema_filter, idlink_filter):
   from utils import get_conf, text_autocommit
   conf = get_conf()
   create_idlink_table = text_autocommit("DROP TABLE IF EXISTS %(schema_filter)s.idlink; CREATE TABLE %(schema_filter)s.idlink AS (SELECT * FROM %(schema)s.idlink where %(idlink_filter)s)"%{"schema":schema, "schema_filter":schema_filter, "idlink_filter":idlink_filter})
   session.execute(create_idlink_table)
   session.commit()

def create_filtered_pheno_tables(session, dbtype, schema, schema_filter, pheno_filter):
   from utils import get_conf, text_autocommit
   conf = get_conf()
   create_pheno_table = text_autocommit("DROP TABLE IF EXISTS %(schema_filter)s.pheno; CREATE TABLE %(schema_filter)s.pheno AS (SELECT * FROM %(schema)s.pheno where %(pheno_filter)s)"%{"schema":schema, "schema_filter":schema_filter, "pheno_filter":pheno_filter})
   session.execute(create_pheno_table)
   session.commit()
   return pheno_filter

def create_merged_anno_table_single(session, dbtype, alleletype, sm, schemas):
   from utils import text_autocommit
   import sys
   anno_filters = get_anno_filters(dbtype, schemas)
   allelea, alleleb = get_allelea_alleleb(alleletype)
   ctes = ["dp_anno_%(s)s AS \
     ( SELECT id, %(allelea)s, %(alleleb)s, rsid, chromosome, location \
     FROM \
             (SELECT  anno.*, \
                      row_number() OVER(PARTITION BY anno.rsid ORDER BY anno.id) \
             FROM     %(s)s.anno \
                      INNER JOIN %(s)s.geno \
                      ON       anno.id = geno.anno_id \
             WHERE    idlink_id        = \
                      (SELECT MIN(idlink.id) \
                      FROM    %(s)s.idlink \
                      ) AND \
                      %(anno_filter)s \
             ) AS q \
     WHERE   row_number = '1' \
     ) \
   """%{"s":schema, "allelea":allelea, "alleleb":alleleb, "anno_filter":anno_filters[k]} for k, schema in enumerate(schemas)]
   sel = " INTERSECT ".join(["SELECT * FROM dp_anno_%(s)s"%{'s':schema} for schema in schemas])
   create_anno_table = text_autocommit("DROP TABLE IF EXISTS %(sm)s.anno; CREATE TABLE %(sm)s.anno AS (WITH "%{'sm':sm} + ','.join(ctes) + sel + ")")
   session.execute(create_anno_table)
   if not session.execute("SELECT * FROM %(sm)s.anno;"%{'sm':sm}).fetchall():
      sys.exit("the set of annotations selected is empty. check your choice of anno filters. exiting")
   session.commit()

def create_merged_anno_table_shard(Session, dbtype, alleletype, sm, schemas):
   from utils import text_autocommit
   import sys
   anno_filter = get_anno_filters(dbtype, schemas)
   allelea, alleleb = get_allelea_alleleb(alleletype)
   idlist = []
   for schema in schemas:
      ids = Session.execute("select * from %(schema)s.geno_idlink"%{'schema':schema}).fetchall()
      ids = [tup[0] for tup in ids]
      ids.sort()
      idlist.append(ids[0])
   ctes = ["dp_anno_%(s)s AS \
     ( SELECT id, %(allelea)s, %(alleleb)s, rsid, chromosome, location \
     FROM \
             (SELECT  anno.*, \
                      row_number() OVER(PARTITION BY anno.rsid ORDER BY anno.id) \
             FROM     %(s)s.anno \
                      INNER JOIN %(s)s.geno%(id)s \
                      ON       anno.id = geno%(id)s.anno_id \
             WHERE    idlink_id        = \
                      (SELECT MIN(idlink.id) \
                      FROM    %(s)s.idlink \
                      ) AND \
                      %(anno_filter)s \
             ) AS q \
     WHERE   row_number = '1' \
     ) \
   """%{"s":schema, "allelea":allelea, "alleleb":alleleb, "anno_filter":anno_filter[k], "id":idlist[k]} for k, schema in enumerate(schemas)]
   sel = " INTERSECT ".join(["SELECT * FROM dp_anno_%(s)s"%{'s':schema} for schema in schemas])
   create_anno_table = text_autocommit("DROP TABLE IF EXISTS %(sm)s.anno; CREATE TABLE %(sm)s.anno AS (WITH "%{'sm':sm} + ','.join(ctes) + sel + ")")
   Session.execute(create_anno_table)
   if not Session.execute("SELECT * FROM %(sm)s.anno;"%{'sm':sm}).fetchall():
      sys.exit("the set of annotations selected is empty. check your choice of anno filters. exiting")
   Session.commit()

class write_map_file(object):
   def __init__(self, create_anno_table_fn):
      self.create_anno_table_fn = create_anno_table_fn
   @print_timing
   def __call__(self, dbstring, mapfilename, alleletype, schemas, rstr, col=True):
      import sys, traceback
      from sqlalchemy.sql import select
      from utils import create_engine_wrapper
      from sqlalchemy.orm import scoped_session, sessionmaker
      import os, sys
      from utils import randstr
      from dbutils import get_db_type
      dbtype = get_db_type(dbstring)
      if dbtype == 'affy6' and alleletype != None:
         sys.exit("database is marked as 'affy6', so alleletype option not required - you have used %s as alleletype."%alleletype)
      if dbtype == 'illumina':
         if alleletype != 'forward' and alleletype != 'top':
            sys.exit("database is marked as 'illumina', so alleletype must be either 'forward' or 'top', not %s"%alleletype)
      if os.path.exists(mapfilename) and os.path.getsize(mapfilename) > 0:
         sys.exit("%s already exists, exiting"%mapfilename)
      print "writing map file %s..."%(mapfilename)
      mf = open(mapfilename, 'w')
      db = create_engine_wrapper(dbstring)
      Session = scoped_session(sessionmaker())
      Session.configure(bind=db)
      from utils import text_autocommit
      schemanum = len(schemas)
      sm = '_'.join(schemas) + '_merge' + '_' + rstr
      Session.execute("DROP SCHEMA IF EXISTS %(sm)s CASCADE; CREATE SCHEMA %(sm)s;"%{'sm':sm})
      self.create_anno_table_fn(Session, dbtype, alleletype, sm, schemas)
      from dbutils import schema_exists
      s = text_autocommit(
      """
      SET search_path TO %(schemaname)s, public;
      SELECT chromo.name, rsid, location
      FROM %(sm)s.anno INNER JOIN chromo ON %(sm)s.anno.chromosome = chromo.id
      GROUP BY chromo.name, rsid, location order BY min(%(sm)s.anno.id)
      """
      %({'schemaname':schemas[0], 'sm':sm}))
      result = Session.execute(s).fetchall()
      if col == True:
         mf.write("\t".join(["chr","rsid","pos"])+'\n')
      for row in result:
         row = [str(x) for x in row]
         mf.write("\t".join(row)+'\n')
      mf.close()
      Session.execute("DROP SCHEMA IF EXISTS %(sm)s CASCADE;"%{'sm':sm})
      Session.commit()
      Session.close()
      db.dispose()

write_map_file_single = write_map_file(create_merged_anno_table_single)
write_map_file_shard = write_map_file(create_merged_anno_table_shard)

###############################################################

def pedstr(Session, schema, sm, allelea, alleleb, tmpdir, pedfilename, i):
   import os.path
   from utils import text_autocommit
   p = text_autocommit("""
   SET search_path TO %(schema)s, public;
   SELECT array_to_string(array_agg(gvals.g), E'\t') AS str
   FROM
   (
   SELECT decode_genotype(geno%(id)s.snpval_id, %(allelea)s, %(alleleb)s) AS g, geno%(id)s.anno_id
   FROM    geno%(id)s
   INNER JOIN %(sm)s.anno
   ON      geno%(id)s.anno_id = %(sm)s.anno.id
   ORDER BY anno_id
   ) AS gvals
   """%({"schema":schema, "sm":sm, "allelea":allelea, "alleleb":alleleb, "id":i}))
   tmpfilename = os.path.join(tmpdir, os.path.basename(pedfilename)+".%(schema)s.part%(i)s"%{'schema':schema, 'i':i})
   pf = open(tmpfilename, 'w')
   res = Session.execute(p).fetchall()[0][0]
   if res is not None:
      pf.write(res+'\n')
   Session.commit()

@print_timing
def write_ped_file_shard(dbstring, pedfilename, alleletype, jobs, schemas, rstr):
   import os, shutil, sys
   from utils import create_engine_wrapper, text_autocommit
   from sqlalchemy.orm import scoped_session, sessionmaker
   from threadpool import ThreadPool
   from utils import randstr, safe_mkdir
   from dbutils import get_db_type
   dbtype = get_db_type(dbstring)
   if dbtype == 'affy6' and alleletype != None:
         sys.exit("database is marked as 'affy6', so alleletype option not required - you have used %s as alleletype."%alleletype)
   if dbtype == 'illumina':
      if alleletype != 'forward' and alleletype != 'top':
         sys.exit("database is marked as 'illumina', so alleletype must be either 'forward' or 'top', not %s"%alleletype)
   if os.path.exists(pedfilename) and os.path.getsize(pedfilename) > 0:
      sys.exit("%s already exists, exiting"%pedfilename)
   from utils import get_conf
   conf = get_conf()
   tmpdir = os.path.join(conf['tmpdir'], 'tmp_%s'%rstr)
   safe_mkdir(tmpdir)
   allelea, alleleb = get_allelea_alleleb(alleletype)
   print "writing ped file %s..."%(pedfilename)
   from dbfunctions import create_or_replace_plpgsql, create_decode_genotype_function
   sm = '_'.join(schemas) + '_merge' + '_' + rstr
   db = create_engine_wrapper(dbstring)
   Session = scoped_session(sessionmaker())
   Session.configure(bind=db)
   Session.execute(create_or_replace_plpgsql)
   Session.execute(create_decode_genotype_function)
   Session.commit()
   pool = ThreadPool(Session, jobs)
   Session.execute("DROP SCHEMA IF EXISTS %(sm)s CASCADE; CREATE SCHEMA %(sm)s;"%{'sm':sm})
   Session.commit()
   create_merged_anno_table_shard(Session, dbtype, alleletype, sm, schemas)
   schemas_filter = create_schemas_and_tables_filter(Session, dbtype, rstr, schemas)
   idlist = []
   for k, schema in enumerate(schemas):
      q = text_autocommit("select geno_idlink.id FROM %(schema_filter)s.pheno INNER JOIN %(schema_filter)s.idlink ON pheno.patientid = idlink.patientid INNER JOIN %(schema)s.geno_idlink  ON idlink.id = geno_idlink.id"%{'schema':schema, 'schema_filter':schemas_filter[k]})
      ids = Session.execute(q).fetchall()
      Session.commit()
      ids = [tup[0] for tup in ids]
      ids.sort()
      idlist.append(ids)
      for i in ids:
         pool.add_task(pedstr, Session, schema, sm, allelea, alleleb, tmpdir, pedfilename, i)
   pool.start()
   #wait on the queue until everything has been processed
   pool.wait_completion()
   phenostringsdict = []
   for k, schema in enumerate(schemas):
      pq = text_autocommit("""
      SET search_path TO %(schema)s, public;
      SELECT
                  pheno.famid
                  || E'\t'
                  || idlink.expid
                  || E'\t'
                  || 0
                  || E'\t'
                  || 0
                  || E'\t'
                  || COALESCE(sex.code::text, '')
                  || E'\t'
                  || COALESCE(pheno.phenotype::text,'')
                  || E'\t'
      FROM %(schema_filter)s.idlink
      INNER JOIN %(schema_filter)s.pheno
      ON      idlink.patientid = pheno.patientid
      INNER JOIN sex
      ON      pheno.sex_id=sex.val
      ORDER BY idlink.id;
      """%{"schema":schema, "schema_filter":schemas_filter[k]})
      phenostrings = Session.execute(pq).fetchall()
      Session.commit()
      phenostringsdict.append(phenostrings)
      ids = idlist[k]
      assert len(phenostrings) == len(ids), "phenostrings and ids should have the same length, but length of phenostrings is %s and length of ids is %s"%(len(phenostrings), len(ids))
   f = open(pedfilename, 'w')
   for k, schema in enumerate(schemas):
      ids = idlist[k]
      for j, phenostr in zip(ids, phenostringsdict[k]):
         tmpfilename = os.path.join(tmpdir, os.path.basename(pedfilename)+".%(schemaname)s.part%(j)s"%{'schemaname':schema, 'j':j})
         tpf = open(tmpfilename)
         f.write(phenostr[0])
         f.write(tpf.readline())
         os.remove(tmpfilename)
   f.close()
   drop_schemas_filter(Session, dbtype, rstr, schemas)
   Session.execute("DROP SCHEMA IF EXISTS %(sm)s CASCADE;"%{'sm':sm})
   Session.commit()
   Session.close()
   if os.path.isdir(tmpdir):
      shutil.rmtree(tmpdir)
   db.dispose()

def write_trunc_ped_file(Session, schema, anno_table_schema, schema_filter, pedfilename, allelea, alleleb, begin_id, end_id):
   import os, sys
   from utils import text_autocommit
   gq = text_autocommit("""
     SET search_path TO %(schema)s, public;
     SELECT array_to_string(array_agg(gvals_ord.g), E'\t') AS str
     FROM
     (
     SELECT decode_genotype(geno.snpval_id, %(allelea)s, %(alleleb)s) AS g,
     geno.idlink_id, geno.anno_id
     FROM    geno
     INNER JOIN %(as)s.anno
     ON      geno.anno_id = anno.id
     INNER JOIN %(schema_filter)s.idlink
     ON      geno.idlink_id = idlink.id
     INNER JOIN %(schema_filter)s.pheno
     ON      idlink.patientid = pheno.patientid
     WHERE idlink.id >= %(begin_id)s
     AND idlink.id < %(end_id)s
     ORDER BY idlink_id, anno_id
             ) AS gvals_ord
     GROUP BY  gvals_ord. idlink_id
     ORDER BY gvals_ord.idlink_id;
   """%({"schema":schema, "as":anno_table_schema,  'schema_filter':schema_filter, "allelea":allelea, "alleleb":alleleb, "begin_id":begin_id, "end_id":end_id}))
   genostr = Session.execute(gq).fetchall()
   pq = text_autocommit("""
   SET search_path TO %(schema)s, public;
   SELECT
                  pheno.famid
                  || E'\t'
                  || idlink.expid
                  || E'\t'
                  || 0
                  || E'\t'
                  || 0
                  || E'\t'
                  || COALESCE(sex.code::text, '')
                  || E'\t'
                  || COALESCE(pheno.phenotype::text,'')
                  || E'\t'
     FROM %(schema_filter)s.idlink
     INNER JOIN %(schema_filter)s.pheno
     ON      idlink.patientid = pheno.patientid
     INNER JOIN sex
     ON      pheno.sex_id=sex.val
     WHERE idlink.id >= %(begin_id)s
     AND idlink.id < %(end_id)s
     ORDER BY idlink.id;
    """%({"schema":schema, 'schema_filter':schema_filter, "begin_id":begin_id, "end_id":end_id}))
   phenostr = Session.execute(pq).fetchall()
   Session.commit()
   f = open(pedfilename, 'w')
   for grow, prow in zip(genostr, phenostr):
      grow = [str(x) for x in grow]
      prow = [str(x) for x in prow]
      f.write("\t".join(prow))
      f.write("\t".join(grow)+'\n')
   f.close()

@print_timing
def write_ped_file_single(dbstring, pedfilename, alleletype, jobs, schemas, rstr):
   import os, shutil, sys
   from utils import randstr, safe_mkdir
   from dbutils import get_db_type
   from sqlalchemy.orm import scoped_session, sessionmaker
   from utils import text_autocommit
   from utils import create_engine_wrapper
   from dbfunctions import create_or_replace_plpgsql, create_decode_genotype_function
   from threadpool import ThreadPool
   dbtype = get_db_type(dbstring)
   if dbtype == 'affy6' and alleletype != None:
         sys.exit("database is marked as 'affy6', so alleletype option not required - you have used %s as alleletype."%alleletype)
   if dbtype == 'illumina':
      if alleletype != 'forward' and alleletype != 'top':
         sys.exit("database is marked as 'illumina', so alleletype must be either 'forward' or 'top', not %s"%alleletype)
   if os.path.exists(pedfilename) and os.path.getsize(pedfilename) > 0:
      sys.exit("%s already exists, exiting"%pedfilename)
   allelea, alleleb = get_allelea_alleleb(alleletype)
   print "writing ped file %s..."%(pedfilename)
   from utils import get_conf
   conf = get_conf()
   tmpdir = os.path.join(conf['tmpdir'], 'tmp_%s'%rstr)
   safe_mkdir(tmpdir)
   db = create_engine_wrapper(dbstring)
   Session = scoped_session(sessionmaker())
   Session.configure(bind=db)
   Session.execute(create_or_replace_plpgsql)
   Session.execute(create_decode_genotype_function)
   sm = '_'.join(schemas) + '_merge' + '_' + rstr
   Session.execute("DROP SCHEMA IF EXISTS %(sm)s CASCADE; CREATE SCHEMA %(sm)s;"%{'sm':sm})
   create_merged_anno_table_single(Session, dbtype, alleletype, sm, schemas)
   schemas_filter = create_schemas_and_tables_filter(Session, dbtype, rstr, schemas)
   Session.commit()
   pool = ThreadPool(Session, jobs)
   for k, schema in enumerate(schemas):
      q = text_autocommit("select idlink.id FROM %(schema_filter)s.pheno INNER JOIN %(schema_filter)s.idlink ON pheno.patientid = idlink.patientid"%{'schema':schema, 'schema_filter':schemas_filter[k]})
      ids = Session.execute(q).fetchall()
      ids = [tup[0] for tup in ids]
      ids.sort()
      l =  len(ids)/jobs
      for i in range(jobs-1):
         tmpfilename = os.path.join(tmpdir, os.path.basename(pedfilename)+'.%s.part%s'%(schema, i))
         pool.add_task(write_trunc_ped_file, Session, schema, sm, schemas_filter[k], tmpfilename, allelea, alleleb, ids[i*l], ids[(i+1)*l])
      tmpfilename = os.path.join(tmpdir, os.path.basename(pedfilename)+'.%s.part%s'%(schema, jobs-1))
      pool.add_task(write_trunc_ped_file, Session, schema, sm, schemas_filter[k], tmpfilename, allelea, alleleb, ids[(jobs-1)*l], ids[len(ids)-1]+1)
   pool.start()
   #wait on the queue until everything has been processed
   pool.wait_completion()
   drop_schemas_filter(Session, dbtype, rstr, schemas)
   Session.execute("DROP SCHEMA IF EXISTS %(sm)s CASCADE;"%{'sm':sm})
   Session.commit()
   Session.close()
   pf = open(pedfilename, 'wb')
   import shutil
   for schema in schemas:
      for i in range(jobs):
         tmpfilename = os.path.join(tmpdir, os.path.basename(pedfilename)+'.%s.part%s'%(schema, i))
         pfi = open(tmpfilename,'rb')
         shutil.copyfileobj(pfi, pf)
         pfi.close()
         os.remove(tmpfilename)
   pf.close()
   if os.path.isdir(tmpdir):
      shutil.rmtree(tmpdir)
   db.dispose()

##############################################################################################

def write_trunc_merged_tped_file(Session, schema, anno_table_schema, schema_filter, pedfilename, allelea, alleleb, begin_id, end_id):
   import os, sys
   from utils import text_autocommit
   gq = text_autocommit("""
   SET search_path TO %(schema)s, public;
   SELECT array_to_string(array_agg(gvals_ord.g), E'\t') AS str
     FROM
     (
     SELECT geno.anno_id, decode_genotype(geno.snpval_id, %(allelea)s, %(alleleb)s) AS g
     FROM    geno
     INNER JOIN %(as)s.anno
     ON      geno.anno_id = anno.id
     INNER JOIN %(schema_filter)s.idlink
     ON      geno.idlink_id = idlink.id
     INNER JOIN %(schema_filter)s.pheno
     ON      idlink.patientid = pheno.patientid
     WHERE geno.anno_id >= %(begin_id)s
     AND geno.anno_id < %(end_id)s
     ORDER BY geno.anno_id, geno.idlink_id
             ) AS gvals_ord
     GROUP BY gvals_ord.anno_id
     ORDER BY gvals_ord.anno_id;
   """%({'schema':schema, "as":anno_table_schema, "schema_filter":schema_filter, 'allelea':allelea, 'alleleb':alleleb, "begin_id":begin_id, "end_id":end_id}))
   genostr = Session.execute(gq).fetchall()
   Session.commit()
   f = open(pedfilename, 'w')
   for grow in genostr:
      grow = [str(x) for x in grow]
      f.write("\t".join(grow)+'\n')
   f.close()

# The anno table in anno_table_schema was already joined against the geno table and filtered, so none of that is necessary here.
def write_trunc_merged_anno_file(Session, schemaname, anno_table_schema, filename, begin_id, end_id):
   import os, sys
   from utils import text_autocommit
   pq = text_autocommit("""
   SET search_path TO %(schemaname)s;
   SELECT               name
                     || E'\t'
                     || rsid
                     || E'\t'
                     || 0
                     || E'\t'
                     || location
                     || E'\t'
   FROM
   (
   SELECT anno.id, name, rsid, location
             FROM     %(as)s.anno
                      INNER JOIN chromo
                      ON      chromosome = chromo.id
             WHERE    anno.id >= %(begin_id)s
                      AND anno.id < %(end_id)s
             ORDER BY anno.id
   ) AS q;
   """%({"schemaname":schemaname,  "as":anno_table_schema, "begin_id":begin_id, "end_id":end_id}))
   annostr = Session.execute(pq).fetchall()
   Session.commit()
   f = open(filename, 'w')
   for arow in annostr:
      arow = [str(x) for x in arow]
      f.write("\t".join(arow)+'\n')
   f.close()

@print_timing
def write_tped_file_single(dbstring, tpedfilename, alleletype, jobs, schemas, rstr):
   import os, sys
   from utils import randstr, safe_mkdir
   from dbutils import get_db_type
   from sqlalchemy.orm import scoped_session, sessionmaker
   from utils import create_engine_wrapper, text_autocommit
   from dbfunctions import create_or_replace_plpgsql, create_decode_genotype_function
   from threadpool import ThreadPool
   dbtype = get_db_type(dbstring)
   if dbtype == 'affy6' and alleletype != None:
         sys.exit("database is marked as 'affy6', so alleletype option not required - you have used %s as alleletype."%alleletype)
   if dbtype == 'illumina':
      if alleletype != 'forward' and alleletype != 'top':
         sys.exit("database is marked as 'illumina', so alleletype must be either 'forward' or 'top', not %s"%alleletype)
   if os.path.exists(tpedfilename) and os.path.getsize(tpedfilename) > 0:
      sys.exit("%s already exists, exiting"%tpedfilename)
   from utils import get_conf
   conf = get_conf()
   tmpdir = os.path.join(conf['tmpdir'], 'tmp_%s'%rstr)
   safe_mkdir(tmpdir)
   allelea, alleleb = get_allelea_alleleb(alleletype)
   print "writing tped file %s..."%(tpedfilename)
   db = create_engine_wrapper(dbstring)
   Session = scoped_session(sessionmaker())
   Session.configure(bind=db)
   Session.execute(create_or_replace_plpgsql)
   Session.execute(create_decode_genotype_function)
   sm = '_'.join(schemas) + '_merge' + '_' + rstr
   Session.execute("DROP SCHEMA IF EXISTS %(sm)s CASCADE; CREATE SCHEMA %(sm)s;"%{'sm':sm})
   create_merged_anno_table_single(Session, dbtype, alleletype, sm, schemas)
   schemas_filter = create_schemas_and_tables_filter(Session, dbtype, rstr, schemas)
   Session.commit()
   pool = ThreadPool(Session, jobs)
   ids = Session.execute("select id from %s.anno"%sm).fetchall()
   ids = [id[0] for id in ids]
   ids.sort()
   l =  len(ids)/jobs
   for k, schema in enumerate(schemas):
      for j in range(jobs-1):
         tmpfilename = os.path.join(tmpdir, os.path.basename(tpedfilename)+'.%s.part%s'%(schema, j))
         pool.add_task(write_trunc_merged_tped_file, Session, schema, sm, schemas_filter[k], tmpfilename, allelea, alleleb, ids[j*l], ids[(j+1)*l])
      tmpfilename = os.path.join(tmpdir, os.path.basename(tpedfilename)+'.%s.part%s'%(schema, jobs-1))
      pool.add_task(write_trunc_merged_tped_file, Session, schema, sm, schemas_filter[k], tmpfilename, allelea, alleleb, ids[(jobs-1)*l], ids[len(ids)-1]+1)
   pool.start()
   #wait on the queue until everything has been processed
   pool.wait_completion()

   for j in range(jobs-1):
      annofilename = os.path.join(tmpdir, os.path.basename(tpedfilename)+'.anno.part%s'%(j))
      write_trunc_merged_anno_file(Session, schema, sm, annofilename, ids[j*l], ids[(j+1)*l])
   annofilename = os.path.join(tmpdir, os.path.basename(tpedfilename)+'.anno.part%s'%(jobs-1))
   write_trunc_merged_anno_file(Session, schema, sm, annofilename, ids[(jobs-1)*l], ids[len(ids)-1]+1)

   import shutil
   tpf = open(tpedfilename, 'w')
   tmpfdict = {}
   for schema in schemas:
      for j in range(jobs):
         tmpfilename = os.path.join(tmpdir, os.path.basename(tpedfilename)+'.%s.part%s'%(schema, j))
         tmpfdict[tmpfilename] = open(tmpfilename,'r')

   for j in range(jobs-1):
      annofilename = os.path.join(tmpdir, os.path.basename(tpedfilename)+'.anno.part%s'%(j))
      af = open(annofilename)
      for i in ids[j*l:(j+1)*l]:
         line = af.readline().rstrip() + '\t'
         for schema in schemas[0:len(schemas)-1]:
            tmpfilename = os.path.join(tmpdir, os.path.basename(tpedfilename)+'.%s.part%s'%(schema, j))
            line = line + tmpfdict[tmpfilename].readline().rstrip() + '\t'
         schema = schemas[-1]
         tmpfilename = os.path.join(tmpdir, os.path.basename(tpedfilename)+'.%s.part%s'%(schema, j))
         line = line + tmpfdict[tmpfilename].readline().rstrip()
         line = line + '\n'
         tpf.write(line)
      af.close()
      os.remove(annofilename)

   annofilename = os.path.join(tmpdir, os.path.basename(tpedfilename)+'.anno.part%s'%(jobs-1))
   af = open(annofilename)
   for i in ids[(jobs-1)*l:len(ids)+1]:
      line = af.readline().rstrip() + '\t'
      for schema in schemas[0:len(schemas)-1]:
         tmpfilename = os.path.join(tmpdir, os.path.basename(tpedfilename)+'.%s.part%s'%(schema, jobs-1))
         line = line + tmpfdict[tmpfilename].readline().rstrip() + '\t'
      schema = schemas[-1]
      tmpfilename = os.path.join(tmpdir, os.path.basename(tpedfilename)+'.%s.part%s'%(schema, jobs-1))
      line = line + tmpfdict[tmpfilename].readline().rstrip()
      line = line + '\n'
      tpf.write(line)
   af.close()
   os.remove(annofilename)

   for schema in schemas:
      for j in range(jobs):
         tmpfilename = os.path.join(tmpdir, os.path.basename(tpedfilename)+'.%s.part%s'%(schema, j))
         tmpfdict[tmpfilename].close()
   for schema in schemas:
      for j in range(jobs):
         tmpfilename = os.path.join(tmpdir, os.path.basename(tpedfilename)+'.%s.part%s'%(schema, j))
         os.remove(tmpfilename)
   tpf.close()

   drop_schemas_filter(Session, dbtype, rstr, schemas)
   Session.execute("DROP SCHEMA IF EXISTS %(sm)s CASCADE;"%{'sm':sm})
   Session.commit()
   Session.close()
   if os.path.isdir(tmpdir):
      shutil.rmtree(tmpdir)

   db.dispose()

##############################################################

def write_tfam_file_single(dbstring, tfamfilename, schemas, rstr):
   import os, sys
   from utils import randstr
   if os.path.exists(tfamfilename) and os.path.getsize(tfamfilename) > 0:
      sys.exit("%s already exists, exiting"%tfamfilename)
   from utils import create_engine_wrapper, text_autocommit
   from dbutils import get_db_type
   from sqlalchemy.orm import sessionmaker
   db = create_engine_wrapper(dbstring)
   dbtype = get_db_type(dbstring)
   print "writing tfam file %s..."%(tfamfilename)
   Session = sessionmaker()
   session = Session(bind=db)
   schemas_filter = create_schemas_and_tables_filter(session, dbtype, rstr, schemas)
   def phenostr(schema, schema_filter):
      pq = text_autocommit("""
      SET search_path TO %(schema)s, public;
      SELECT
                     pheno.famid
                     || E'\t'
                     || idlink.expid
                     || E'\t'
                     || 0
                     || E'\t'
                     || 0
                     || E'\t'
                     || COALESCE(sex.code::text, '')
                     || E'\t'
                     || COALESCE(pheno.phenotype::text,'')
      FROM %(schema_filter)s.idlink
      INNER JOIN %(schema_filter)s.pheno
      ON      idlink.patientid = pheno.patientid
      INNER JOIN sex
      ON      pheno.sex_id=sex.val
      ORDER BY idlink.id;
      """%({"schema":schema, "schema_filter":schema_filter}))
      pstr = session.execute(pq).fetchall()
      return pstr
   f = open(tfamfilename, 'w')
   for k, schema in enumerate(schemas):
      for prow in phenostr(schema, schemas_filter[k]):
         f.write(prow[0]+'\n')
   f.close()
   drop_schemas_filter(session, dbtype, rstr, schemas)
   session.close()
   db.dispose()
