# Supplementary material for: SNPpy - Database Management for SNP Data from Genome Wide Association Studies
Source: PLoS One. 2011 Oct 19;6(10):e24982. doi: 10.1371/journal.pone.0024982 (PMC3198468; doi:10.1371/journal.pone.0024982)
Supplement: File S1 — Source code. SNPpy source code in an archive file format. See docs/MANUAL for usage information. This archive corresponds to a revision of the Mercurial repository. That revision can be identified by the character string which follows the snppy string in the archive name. That string is the revisions's hash identifier (short version). (TBZ2) [file pone.0024982.s001.tbz2 › snppy-f6041cdb8bb3/pheno.py]

from utils import print_timing, is_blankline
from string import whitespace

class Pheno_Base(object):
    def __init__(self, phenofiles, dbstring, table_dict):
        self.phenofiles = phenofiles
        self.dbstring = dbstring
        self.table_dict = table_dict

    def clinical_indices(self, phenofile):
        df = open(phenofile)
        header_split = df.readline().strip(whitespace).split(',')
        discard_chars = whitespace + '"'
        file_headers = [h.strip(discard_chars) for h in header_split]
        sfh = set(file_headers)
        headers = ["expid", "famid", "patientid", "phenotype", "race", "sex",  "studyid"]
        required_headers = ["expid", "sex"]
        sh = set(headers)
        srh = set(required_headers)
        # check that headers has no duplicated entries
        if len(set(file_headers)) != len(file_headers):
            print "abort: headers of %s contain duplicates"%phenofile
            exit(1)
        # check that header_list is contained in headers
        #
        if not srh.issubset(sfh):
            print "abort: headers of %s do not contain required headers %s"%(phenofile, list(srh.difference(sfh)))
            exit(1)
        index_dict = {}
        for h in sh.intersection(sfh):
            index_dict[h] = file_headers.index(h)
        df.close()
        return index_dict

    def get_patient_expids(self, phenofile):
        df = open(phenofile)
        df.readline()
        index = self.clinical_indices(phenofile)
        expid_index = index["expid"]
        patient_expids = []
        for line in df:
            if is_blankline(line):
                continue
            line_split = line.strip(whitespace).split(',')
            line_split = [x.strip(whitespace) for x in line_split]
            patient_expids.append(line_split[expid_index])
        return patient_expids

    def get_sex_dict(self, session):
        from dbschema import Sex
        sexd = {}
        sexd['1'] = Sex('M', 1, 1)
        sexd['2'] = Sex('F', 2, 0)
        sexd['-1'] = Sex('U', '-1', 'NA')
        return sexd

    def get_race_dict(self, session):
        from dbschema import Race
        # Race objects.
        raced = {}
        from utils import get_conf
        conf = get_conf()
        racevals = conf["race_values"]
        for r in racevals:
            raced[r] = Race(r)
        # Extra entries for compatability with data files.
        #raced['NA'] = raced['Unknown']
        return raced

    def get_race_fn(self, phenofile, index, raced):
        def return_race_obj(phenofile, line):
            line_split = line.strip(whitespace).split(',')
            line_split = [x.strip(whitespace) for x in line_split]
            raceval = line_split[race_index]
            if raceval not in raced:
                print "Error: the value of race in line"
                print line.rstrip("\n")
                print "of pheno file %s"%phenofile
                print "is %s, which is not listed as a permitted value"%(raceval)
                print "If you want to allow it, add %s to the race_values list in the config"%(raceval)
                exit(1)
            return raced[raceval]
        def return_none(phenofile, line): None
        if "race" in index:
            race_index = index["race"]
            return return_race_obj
        else:
            return return_none

    def make_pheno_table(self, phenofile, sexd, raced):
        print "making pheno table..."
        from dbschema import Pheno
        df = open(phenofile)
        df.readline()
        index = self.clinical_indices(phenofile)
        if "patientid" in index:
            patientid_index = index["patientid"]
            patientid_fn = lambda line_split: line_split[patientid_index]
        else:
            print "patientid missing, using expid"
            expid_index = index["expid"]
            patientid_fn = lambda line_split: line_split[expid_index]
        sex_index = index["sex"]
        if "famid" in index:
            famid_index = index["famid"]
            famid_fn = lambda line_split: line_split[famid_index]
        else:
            print "famid missing, using patientid"
            famid_fn = lambda line_split: patientid_fn(line_split)
        if "phenotype" in index:
            pheno_index = index["phenotype"]
            pheno_fn = lambda line_split: line_split[pheno_index]
        else:
            pheno_fn = lambda line_split: 0
        race_fn = self.get_race_fn(phenofile, index, raced)
        patientlst = []
        phenolst = []
        phenodict = {}
        for line in df:
            if is_blankline(line):
                continue
            line_split = line.strip(whitespace).split(',')
            line_split = [x.strip(whitespace) for x in line_split]
            famid = famid_fn(line_split)
            patientid = patientid_fn(line_split)
            phenotype = pheno_fn(line_split)
            race = race_fn(phenofile, line)
            sexval = line_split[sex_index]
            if sexval not in sexd:
                print "Error: the value of sex in line"
                print line.rstrip("\n")
                print "of pheno file %s"%phenofile
                print "is %s. Only sex values of 1, 2 and -1 are allowed."%(sexval)
                import sys
                sys.exit(1)
            else:
                sex = sexd[line_split[sex_index]]
            if patientid not in phenodict:
                phenodict[patientid] = {'famid':famid, 'sex':sex, 'race':race, 'phenotype':phenotype}
                phenolst.append(Pheno(patientid, famid, sex, race, phenotype))
            # NB: Temporarily disable this check
            else: #check for consistency for good measure
                pass
                #assert phenodict[patientid]['sex'] == sex, "sex not consistent for patientid %s"%patientid
                #assert phenodict[patientid]['race'] == race, "race not consistent for patientid %s"%patientid
        return phenolst

    def dummy_patients(self, expids, patient_expids, sexd, raced):
        # For throughness, should check that no patients have expids not in the expid list.
        # Add dummy patients corresponding to expids which don't have an associated patient
        from dbschema import Pheno, Sex
        nonpatient_expids = sorted(list(set(expids).difference(set(patient_expids))))
        phenolst = []
        for i, expid in enumerate(nonpatient_expids):
            patientid = 'DUMMY%s'%i
            sex = sexd['-1']
            race = raced['Unknown']
            phenolst.append(Pheno(patientid=patientid, famid=patientid, sex=sex, race=race))
        return phenolst

    def update_pheno_table(self):
        pdstr = ' and '.join(self.phenofiles)
        print "updating pheno table from %s..."%pdstr
        from utils import create_engine_wrapper
        pheno_table = self.table_dict['pheno_table']
        Pheno = self.table_dict['Pheno']
        meta = self.table_dict['metadata']
        from sqlalchemy.orm import sessionmaker
        db = create_engine_wrapper(self.dbstring)
        meta.bind = db
        meta.create_all(tables=[pheno_table])
        Session = sessionmaker()
        session = Session()
        sexd = self.get_sex_dict(session)
        raced = self.get_race_dict(session)
        phenolst = []
        for phenofile in self.phenofiles:
            phenolst = phenolst + self.make_pheno_table(phenofile, sexd, raced)
        # check ids in phenolst match those in the pheno table
        if sorted([p.patientid for p in phenolst]) != sorted([p.patientid for p in session.query(Pheno).all()]):
            print "pheno ids in the database and in %s differ, exiting"%pdstr
            exit(1)
        for p in phenolst:
            session.merge(p)
        session.commit()

    def make_idlink_table_pheno(self, phenofile, expids):
        #expids =  celfilenames(callsfilename)
        df = open(phenofile)
        df.readline()
        index = self.clinical_indices(phenofile)
        expid_index = index["expid"]
        if "patientid" in index:
            patientid_index = index["patientid"]
        else:
            print "patientid missing, using expid"
            patientid_index = index["expid"]
        if "studyid" in index:
            studyid_index = index["studyid"]
            studyid_fn = lambda line_split: line_split[studyid_index]
        else:
            print "studyid missing, using 'unknown'"
            studyid_fn = lambda line_split: 'unknown'
        insert_dict_list = []
        for line in df:
            if is_blankline(line):
                continue
            line_split = line.strip(whitespace).split(',')
            line_split = [x.strip(whitespace) for x in line_split]
            expid = line_split[expid_index]
            patientid = line_split[patientid_index]
            studyid = studyid_fn(line_split)
            insert_dict_list.append({'expid':expid,'patientid':patientid, 'studyid':studyid, 'sampleid':patientid})
        return insert_dict_list

    # create idlink table entries for genotype entries which don't corespond to patient entries.
    def make_idlink_table_dummy(self, expids, patient_expids):
        #expids =  celfilenames(callsfilename)
        nonpatient_expids = sorted(list(set(expids).difference(set(patient_expids))))
        insert_dict_list = []
        for i, expid in enumerate(nonpatient_expids):
            patientid = 'DUMMY%s'%i
            insert_dict_list.append({'expid':expid,'patientid':patientid, 'studyid':'unknown', 'sampleid':patientid})
        return insert_dict_list

    def make_idlink_table(self, db, expids, patient_expids):
        print "making idlink table..."
        idlink_table = self.table_dict['idlink_table']
        #expids =  celfilenames(callsfilename)
        conn = db.connect()
        insert_dict_list = []
        for phenofile in self.phenofiles:
            insert_dict_list.extend(self.make_idlink_table_pheno(phenofile, expids))
        insert_dict_list.extend(self.make_idlink_table_dummy(expids, patient_expids))
        insert_dict_list.sort(key=lambda(x):expids.index(x['expid']))
        conn.execute(idlink_table.insert(), insert_dict_list)
