# Supplementary material for: SNPpy - Database Management for SNP Data from Genome Wide Association Studies
Source: PLoS One. 2011 Oct 19;6(10):e24982. doi: 10.1371/journal.pone.0024982 (PMC3198468; doi:10.1371/journal.pone.0024982)
Supplement: File S1 — Source code. SNPpy source code in an archive file format. See docs/MANUAL for usage information. This archive corresponds to a revision of the Mercurial repository. That revision can be identified by the character string which follows the snppy string in the archive name. That string is the revisions's hash identifier (short version). (TBZ2) [file pone.0024982.s001.tbz2 › snppy-f6041cdb8bb3/plat.py]

from utils import print_timing
from pheno import Pheno_Base
from anno import Anno_Affy6, Anno_Illumina
from geno import Geno_Single_Affy6, Geno_Single_Illumina, Geno_Shard_Affy6, Geno_Shard_Illumina

class Platform(object):
    def __init__(self, pheno, anno, geno, schema, dbtype, dbstring, tmpdir, table_dict, jobs):
        self.pheno = pheno
        self.anno = anno
        self.geno = geno
        self.schema = schema
        self.dbtype = dbtype
        self.dbstring = dbstring
        self.tmpdir = tmpdir
        self.table_dict = table_dict
        self.jobs = jobs

    @print_timing
    def load_dataset(self):
        import os, sys
        from utils import file_not_exist, safe_mkdir
        from dbutils import get_db_type
        from dbfunctions import create_drop_constraint_if_exists_function, create_or_replace_plpgsql, create_decode_genotype_function
        import shutil
        from utils import create_engine_wrapper
        from sqlalchemy.orm import mapper, relation, sessionmaker
        import logging
        logging.basicConfig()
        dbtype = get_db_type(self.dbstring)
        if dbtype != self.dbtype:
            sys.exit("error: this database has type %s, but must have type '%s'"%(dbtype, self.dbtype))
        # Exit if any of patientdatafilenames, annotfilename, callsfilename don't exist
        if [x for x in self.pheno.phenofiles + [self.anno.annotfile, self.geno.genofile] if file_not_exist(x)]:
            sys.exit("Exiting...")
        print "making %s tables corresponding to schema %s and dbstring %s"%(self.dbtype, self.schema, self.dbstring)
        safe_mkdir(self.tmpdir)
        td = self.table_dict
        Allele, Chromo, Pheno, Idlink, Snpval = td['Allele'], td['Chromo'], td['Pheno'], td['Idlink'], td['Snpval'],
        db = create_engine_wrapper(self.dbstring)
        meta = self.table_dict['metadata']
        meta.bind = db
        meta.create_all()
        Session = sessionmaker()
        session = Session(bind=db)
        session.execute(create_or_replace_plpgsql)
        session.execute(create_drop_constraint_if_exists_function)
        session.execute(create_decode_genotype_function)
        sexd = self.pheno.get_sex_dict(session)
        raced = self.pheno.get_race_dict(session)

        patient_expids = []
        for phenofile in self.pheno.phenofiles:
            patient_expids += self.pheno.get_patient_expids(phenofile)

        expids = self.geno.celfilenames()

        # Pheno objects.
        if session.query(Pheno).count() == 0:
            for phenofile in self.pheno.phenofiles:
                session.add_all(self.pheno.make_pheno_table(phenofile, sexd, raced))
            session.add_all(self.pheno.dummy_patients(expids, patient_expids, sexd, raced))

        # Allele objects
        alleled = {}
        for a in ['A', 'C', 'G', 'T']:
            alleled[a] = Allele(a)
        if session.query(Allele).count() == 0:
            session.add_all(alleled.values())
        session.commit()
        session.flush()

        #Idlink objects
        if session.query(Idlink).count() == 0:
            expids =  self.geno.celfilenames()
            self.pheno.make_idlink_table(db, expids, patient_expids)
        else:
            sys.exit("idlink table already exists, exiting")
        session.commit()
        session.flush()

        # Chromo objects.
        chromolst = []
        if session.query(Chromo).count() == 0:
            for c in range(1,23):
                chromolst.append(Chromo(c, str(c)))
            chromolst.append(Chromo(23, 'X'))
            chromolst.append(Chromo(24, 'Y'))
            chromolst.append(Chromo(25, 'XY'))
            chromolst.append(Chromo(26, 'MT'))
            session.add_all(chromolst)
        session.commit()
        session.flush()
        # Anno objects.
        Anno = self.table_dict['Anno']
        if session.query(Anno).count() == 0:
            self.anno.make_anno_table(session, alleled)
        else:
            sys.exit("anno table already exists, exiting")
        # Snpval objects.
        if session.query(Snpval).count() == 0:
            svlst = []
            for i in [-1, 0, 1, 2]:
                svlst.append(Snpval(i))
            session.add_all(svlst)
        session.commit()
        session.flush()
        self.load_geno(session)
        db.dispose()
        if os.path.exists(self.tmpdir):
            shutil.rmtree(self.tmpdir)

class Single(Platform):

    def load_geno(self, session):
        Geno_table = self.table_dict['Geno_table']
        geno_count = session.query(Geno_table).count()
        session.close()
        if geno_count == 0:
            self.geno.make_geno_from_file(session)
        else:
            sys.exit("geno table already exists, exiting")

class Single_Affy6(Single):
    def __init__(self, phenofiles, annotfile, genofile, schema, dbtype, dbstring, tmpdir, jobs):
        from dbschema import make_tables_affy6
        table_dict = make_tables_affy6(schema)
        pheno = Pheno_Base(phenofiles, dbstring, table_dict)
        anno = Anno_Affy6(annotfile, schema, tmpdir, table_dict)
        geno = Geno_Single_Affy6(genofile, schema, dbstring, tmpdir, table_dict, jobs)
        Single.__init__(self, pheno, anno, geno, schema, dbtype, dbstring, tmpdir, table_dict, jobs)

class Single_Illumina(Single):
    def __init__(self, phenofiles, annotfile, genofile, schema, alleletype, dbtype, dbstring, tmpdir, jobs):
        from dbschema import make_tables_illumina
        table_dict = make_tables_illumina(schema)
        pheno = Pheno_Base(phenofiles, dbstring, table_dict)
        anno = Anno_Illumina(annotfile, schema, tmpdir, table_dict)
        geno = Geno_Single_Illumina(genofile, schema, dbstring, tmpdir, table_dict, alleletype, jobs)
        Single.__init__(self, pheno, anno, geno, schema, dbtype, dbstring, tmpdir, table_dict, jobs)

    def load_dataset(self):
        import sys
        alleletype = self.geno.alleletype
        if alleletype != "forward" and alleletype != "forward":
            sys.exit("alleletype must be either 'forward' or 'top', not %s"%alleletype)
        super(Single_Illumina, self).load_dataset()

class Shard(Platform):

    def load_geno(self, session):
        # Geno_table = table_dict['Geno_table']
        # geno_count = session.query(Geno_table).count()
        # session.close()
        # if geno_count == 0:
        #     self.geno.make_geno_table_from_file(db)
        # else:
        #     sys.exit("geno table already exists, exiting")

        self.geno.make_geno_from_file(session)

class Shard_Affy6(Shard):
    def __init__(self, phenofiles, annotfile, genofile, schema, dbtype, dbstring, tmpdir, jobs):
        from dbschema import make_tables_shard_affy6
        table_dict = make_tables_shard_affy6(schema)
        pheno = Pheno_Base(phenofiles, dbstring, table_dict)
        anno = Anno_Affy6(annotfile, schema, tmpdir, table_dict)
        geno = Geno_Shard_Affy6(genofile, schema, dbstring, tmpdir, table_dict, jobs)
        Platform.__init__(self, pheno, anno, geno, schema, dbtype, dbstring, tmpdir, table_dict, jobs)

class Shard_Illumina(Shard):
    def __init__(self, phenofiles, annotfile, genofile, schema, alleletype, dbtype, dbstring, tmpdir, jobs):
        from dbschema import make_tables_shard_illumina
        table_dict = make_tables_shard_illumina(schema)
        pheno = Pheno_Base(phenofiles, dbstring, table_dict)
        anno = Anno_Illumina(annotfile, schema, tmpdir, table_dict)
        geno = Geno_Shard_Illumina(genofile, schema, dbstring, tmpdir, table_dict, alleletype, jobs)
        Platform.__init__(self, pheno, anno, geno, schema, dbtype, dbstring, tmpdir, table_dict, jobs)

    def load_dataset(self):
        import sys
        alleletype = self.geno.alleletype
        if alleletype != "forward" and alleletype != "forward":
            sys.exit("alleletype must be either 'forward' or 'top', not %s"%alleletype)
        super(Shard_Illumina, self).load_dataset()
