# Supplementary material for: SNPpy - Database Management for SNP Data from Genome Wide Association Studies
Source: PLoS One. 2011 Oct 19;6(10):e24982. doi: 10.1371/journal.pone.0024982 (PMC3198468; doi:10.1371/journal.pone.0024982)
Supplement: File S1 — Source code. SNPpy source code in an archive file format. See docs/MANUAL for usage information. This archive corresponds to a revision of the Mercurial repository. That revision can be identified by the character string which follows the snppy string in the archive name. That string is the revisions's hash identifier (short version). (TBZ2) [file pone.0024982.s001.tbz2 › snppy-f6041cdb8bb3/print.cpp]

#include "print.hpp"
using std::cout;
using std::endl;

// Print vector<T>.
template<typename T> ostream& operator <<(ostream& out, const vector<T> & vec)
{
  unsigned int i;
  out << "[";
  for(i=0; i<vec.size(); i++)
    {
      out << vec[i];
      if(i < vec.size() - 1)
	out << ", ";
    }
  out << "]";
  return out;
}

template ostream& operator <<(ostream& os, const vector<int> & vec);
template ostream& operator <<(ostream& os, const vector<string> & vec);

// Print vector<T>.
template<typename S, typename T> ostream& operator <<(ostream& out, const map<S, T>& m)
{
  typename map<S, T>::const_iterator pos;
  size_t i;
  out << "{";
  for(i=0, pos = m.begin(); i< m.size() && pos != m.end(); i++, pos++)
    {
      out << pos->first << ":" << pos->second;
      if(i < m.size() - 1)
	 out << ", ";
    }
  out << "}";
  return out;
}

template ostream& operator <<(ostream& out, const map<string, int>& m);

// Return string value of vector<T>.
template<typename T> string stringval(const vector<T>& vec)
{
  std::stringstream buffer;
  //return "[" + p.first + "," + buffer.str() + "]";

  unsigned int i;
  buffer << "[";
  for(i=0; i<vec.size(); i++)
    {
      buffer << vec[i];
      if(i < vec.size() - 1)
	buffer << ",";
    }
  buffer << "]";
  return buffer.str();
}

// Print string value of pair<S, T>
template<typename S, typename T> string stringval(const std::pair<S, T>& p)
{
  std::stringstream buffer;
  buffer << p.second;
  return "[" + p.first + "," + buffer.str() + "]";
}


// Print pair<S, T>
template<typename S, typename T> void print(const std::pair<S, T>& p)
{
  cout << "[";
  cout << p.first;
  cout << ",";
  cout << p.second;
  cout << "]" << endl;
}

// Print set<T>.
template<typename T> ostream& operator <<(ostream& out, const set<T> & s)
{
  typename set<T>::iterator pos;
  out << "[";
  for(pos=s.begin(); pos != s.end(); pos++)
    {
      out << *pos;
      if(pos != --s.end())
	out << ",";
    }
  out << "]" << endl;
  return out;
}

template ostream& operator <<(ostream& out, const set<string> & s);

// Return value of boost::array<T, dim> as string.
template<typename T, int dim> string stringval(const boost::array<T, dim>& arr)
{
  std::stringstream buffer;
  unsigned int i;
  buffer << "[";
  for(i=0; i<dim; i++)
    {
      buffer << arr[i];
      if(i < dim - 1)
        buffer << ",";
    }
  buffer << "]";
  return buffer.str();
}

// // Print boost::array<T, dim>.
// template<typename T, int dim> void print(const boost::array<T, dim>& arr)
// {
//   unsigned int i;
//   cout << "[";
//   for(i=0; i<dim; i++)
//     {
//       cout << arr[i];
//       if(i < dim - 1)
//         cout << ",";
//     }
//   cout << "]" << endl;
// }

//template void print<string, 2>(const boost::array<string, 2>& arr);
//template void print<string, 3>(const boost::array<string, 3>& arr);

// Print boost::array<T, dim>.
//template<typename T, int dim> void print(const boost::array<T, dim>& arr)
template<typename T, int dim> ostream& operator <<(ostream& out, const boost::array<T, dim> & arr)
{
  unsigned int i;
  out << "[";
  for(i=0; i<dim; i++)
    {
      out << arr[i];
      if(i < dim - 1)
        out << ",";
    }
  out << "]";
  return out;
}

template ostream& operator <<<string, 2>(ostream& out, const boost::array<string, 2> & arr);
template ostream& operator <<<string, 3>(ostream& out, const boost::array<string, 3> & arr);

// template<typename T, int dim> void print(const vector<boost::array<T, dim> >& lst)
// {
//   typename list<boost::array<T, dim> >::const_iterator pos;
//   cout << "[";
//   for(pos=lst.begin(); pos != lst.end(); pos++)
//     {
//       cout << stringval<T, dim>(*pos);
//       if(pos != --lst.end())
//         cout << ",";
//     }
//   cout << "]" << endl;
// }

template<typename T, int dim> ostream& operator <<(ostream& out, const vector<boost::array<T, dim> >& lst)
{
  typename vector<boost::array<T, dim> >::const_iterator pos;
  out << "[";
  for(pos=lst.begin(); pos != lst.end(); pos++)
    {
      out << stringval<T, dim>(*pos);
      if(pos != --lst.end())
        out << ",";
    }
  out << "]";
  return out;
}

//template ostream& operator <<<string, 3>(ostream& out, const vector<boost::array<string, 3> >& lst);
