# Supplementary material for: SNPpy - Database Management for SNP Data from Genome Wide Association Studies
Source: PLoS One. 2011 Oct 19;6(10):e24982. doi: 10.1371/journal.pone.0024982 (PMC3198468; doi:10.1371/journal.pone.0024982)
Supplement: File S1 — Source code. SNPpy source code in an archive file format. See docs/MANUAL for usage information. This archive corresponds to a revision of the Mercurial repository. That revision can be identified by the character string which follows the snppy string in the archive name. That string is the revisions's hash identifier (short version). (TBZ2) [file pone.0024982.s001.tbz2 › snppy-f6041cdb8bb3/print.hpp]

#ifndef PRINT_HPP
#define PRINT_HPP

#include "common.hpp"
#include <set>
#include <sstream>
#include <string>
#include <vector>
#include <iostream>

using std::ostream;
using std::set;
using std::string;
using std::vector;


// Print vector<T>.
//template<typename T> void print(const vector<T>& vec);
template<typename T> ostream& operator <<(ostream& os, const vector<T> & vec);

template<typename S, typename T> ostream& operator <<(ostream& out, const map<S, T>& m);

// Return string value of vector<T>.
template<typename T> string stringval(const vector<T>& vec);

// Print string value of pair<S, T>
template<typename S, typename T> string stringval(const std::pair<S, T>& p);

// Print pair<S, T>
template<typename S, typename T> void print(const std::pair<S, T>& p);

// Print set<T>.
template<typename T> ostream& operator <<(ostream& out, const set<T> & s);

// Return value of boost::array<T, dim> as string.
template<typename T, int dim> string stringval(const boost::array<T, dim>& arr);

// Print boost::array<T, dim>.
template<typename T, int dim> ostream& operator <<(ostream& out, const boost::array<T, dim> & arr);

//template<typename T, int dim> void print(const vector<boost::array<T, dim> >& lst);
template<typename T, int dim> ostream& operator <<(ostream& out, const vector<boost::array<T, dim> >& lst);


#endif
