# Supplementary material for: SNPpy - Database Management for SNP Data from Genome Wide Association Studies
Source: PLoS One. 2011 Oct 19;6(10):e24982. doi: 10.1371/journal.pone.0024982 (PMC3198468; doi:10.1371/journal.pone.0024982)
Supplement: File S1 — Source code. SNPpy source code in an archive file format. See docs/MANUAL for usage information. This archive corresponds to a revision of the Mercurial repository. That revision can be identified by the character string which follows the snppy string in the archive name. That string is the revisions's hash identifier (short version). (TBZ2) [file pone.0024982.s001.tbz2 › snppy-f6041cdb8bb3/sim.py]

def sim(samplesize, dbname, dbtype, alleletype):
    from subprocess import call
    from load_sim import generate_sim, load_sim
    from make_output import make_output
    from init_schema import init_schema
    import sys
    saveout = sys.stdout
    f = open('log.txt', 'a')
    sys.stdout = f
    sys.stderr = f
    #call("python load_sim.py 10 -y illumina_faheem illumina -a forward", shell=False)
    #call("python load_sim.py 10 -y illumina_faheem illumina -a forward", shell=True)
    #call("python load_sim.py 10 -y illumina_faheem illumina -a forward", shell=False)
    #call("python load_sim.py 10 -sy illumina_faheem illumina -a forward", shell=False)
    #call("python make_output.py -y ped sim10 illumina_faheem -a forward", shell=False)
    #call("python make_output.py -sy ped sim10 illumina_faheem -a forward", shell=False)

    import datetime
    now = datetime.datetime.now()

    print '************************************************'
    print "starting run at %s"%now.strftime("%Y-%m-%d %H:%M")
    print '************************************************'
    f.flush()

    # generate simulation data
    print 'STARTING generate_sim with %s'%({'samplesize':samplesize, 'dbtype':dbtype})
    f.flush()
    generate_sim(samplesize, dbtype)
    print 'ENDING generate_sim with %s'%({'samplesize':samplesize, 'dbtype':dbtype})
    f.flush()

    dataset = "sim"+str(samplesize)

    # load dataset - Geno Single version
    print 'STARTING load_sim with %s'%({'samplesize':samplesize, 'dbname':dbname, 'dbtype':dbtype, 'alleletype':alleletype, 'jobs':1, 'recreate':True, 'shard':False})
    f.flush()
    from sqlalchemy.orm import clear_mappers
    clear_mappers()
    load_sim(samplesize, dbname, dbtype, alleletype, jobs=1, recreate=True, shard=False)
    print 'ENDING load_sim with %s'%({'samplesize':samplesize, 'dbname':dbname, 'dbtype':dbtype, 'alleletype':alleletype, 'jobs':1, 'recreate':True, 'shard':False})
    f.flush()

    # load dataset - Geno Shard version
    print 'STARTING load_sim with %s'%({'samplesize':samplesize, 'dbname':dbname, 'dbtype':dbtype, 'alleletype':alleletype, 'jobs':4, 'recreate':True, 'shard':True})
    f.flush()
    from sqlalchemy.orm import clear_mappers
    clear_mappers()
    load_sim(samplesize, dbname, dbtype, alleletype, jobs=4, recreate=True, shard=True)
    print 'ENDING load_sim with %s'%({'samplesize':samplesize, 'dbname':dbname, 'dbtype':dbtype, 'alleletype':alleletype, 'jobs':4, 'recreate':True, 'shard':True})
    f.flush()

    # make PED file output - Geno Single version
    for j in 1, 2, 4:
        print 'STARTING make_output with %s'%({'fileformat':'ped', 'datasets':[dataset], 'dbname':dbname, 'alleletype':alleletype, 'mapcol':False, 'destdir':'.', 'jobs':j, 'shard':False, 'test':False, 'recreate':True })
        f.flush()
        make_output(fileformat='ped',  datasets=[dataset], dbname=dbname, alleletype=alleletype, mapcol=False, destdir='.', jobs=j, shard=False, test=False, recreate=True)
        print 'ENDING make_output with %s'%({'fileformat':'ped', 'datasets':[dataset], 'dbname':dbname, 'alleletype':alleletype, 'mapcol':False, 'destdir':'.', 'jobs':j, 'shard':False, 'test':False, 'recreate':True})
        f.flush()

    # make PED file output - Geno Shard version
    for j in 1, 2, 4:
        print 'STARTING make_output with %s'%({'fileformat':'ped', 'datasets':[dataset], 'dbname':dbname, 'alleletype':alleletype, 'mapcol':False, 'destdir':'.', 'jobs':j, 'shard':True, 'test':False, 'recreate':True})
        f.flush()
        make_output(fileformat='ped', datasets=[dataset], dbname=dbname, alleletype=alleletype, mapcol=False, destdir='.', jobs=j, shard=True, test=False, recreate=True)
        print 'ENDING make_output with %s'%({'fileformat':'ped', 'datasets':[dataset], 'dbname':dbname, 'alleletype':alleletype, 'mapcol':False, 'destdir':'.', 'jobs':j, 'shard':True, 'test':False, 'recreate':True})
        f.flush()

    # remove dataset schema
    init_schema(dataset, dbname, recreate=True)
    init_schema(dataset+'_shard', dbname, recreate=True)

    now = datetime.datetime.now()
    print '************************************************'
    print "ending run at %s"%now.strftime("%Y-%m-%d %H:%M")
    print '************************************************'
    f.flush()

    sys.stdout = sys.__stdout__
    sys.stdout = sys.__stderr__

dbname = 'illumina_faheem'
for samplesize in 10,:
    sim(samplesize=samplesize, dbname=dbname, dbtype='illumina', alleletype='forward')
