# Supplementary material for: SNPpy - Database Management for SNP Data from Genome Wide Association Studies
Source: PLoS One. 2011 Oct 19;6(10):e24982. doi: 10.1371/journal.pone.0024982 (PMC3198468; doi:10.1371/journal.pone.0024982)
Supplement: File S1 — Source code. SNPpy source code in an archive file format. See docs/MANUAL for usage information. This archive corresponds to a revision of the Mercurial repository. That revision can be identified by the character string which follows the snppy string in the archive name. That string is the revisions's hash identifier (short version). (TBZ2) [file pone.0024982.s001.tbz2 › snppy-f6041cdb8bb3/simdat.py]

from utils import print_timing

def decode_genotype(call, alleleA, alleleB):
    """Returns genotype value corresponding to genotype call (number format) and allele."""
    decode_dict = {'-1':'\t--',
                   '0':'\t'+alleleA+alleleA,
                   '1':'\t'+alleleA+alleleB,
                   '2':'\t'+alleleB+alleleB}
    return decode_dict[call]

def hwe(p,q):
    q = 1-q
    out = [(1-p)**2*q,2*p*(1-p)*q,p**2*q,0]
    out[3] = 1-sum(out)
    return out

# This function is copied from anno.py
def discard_lines_before_annotate_header(annotfile):
    import string, sys
    af = open(annotfile,'r')
    discard_lines = 0
    discard_chars = string.whitespace + ','
    while True:
        line = af.readline()
        line_split = line.lstrip(discard_chars).rstrip(discard_chars).split(',')
        if(len(line_split) > 10):
            break
        if not line or discard_lines > 10000:
            sys.exit("""Couldn't find annotate header in the first %s lines of %s.
                        Is it a correctly formatted annotation file?
                     """%(discard_lines, annotfilename))
        discard_lines += 1
    af.close()
    return discard_lines

def getpids(platform, annotfile, K, truncannotfile=None):
    import os
    from itertools import takewhile
    from utils import file_exists

    # if K is None:
    #     affy6cond = lambda x: True
    # else:
    #     affy6cond = lambda x: x[0] < K

    k_is_none = K is None
    if K is None:
        illuminacond = lambda x: x.split(',')[0] != '[Controls]'
        def action(line): pass
    else:
        illuminacond = lambda x: x.split(',')[0] != '[Controls]' and i < K
        def action(line): tf.write(line)
    if file_exists(annotfile, False):
        af = open(annotfile,'r')
    if K is None and truncannotfile is not None:
        print "Since K is not specified, the original annotation file %s\nwill be the same as the truncated version\n"%(annotfile) \
              + "So not generating truncated annotation file %s"%(truncannotfile)
    if K is not None:
        if truncannotfile is None:
            annotfile_basename = os.path.basename(annotfile)
            truncannotfile = annotfile_basename.rpartition('.')[0] + '-K' + str(K) + '.' + annotfile_basename.rpartition('.')[2]
            print "writing truncated annotation file: name not specified, using %s"%truncannotfile
        else:
            print "writing truncated annotation file %s"%truncannotfile
        tf=open(truncannotfile, 'w')

    for i in range(discard_lines_before_annotate_header(annotfile) + 1):
        line = af.readline()
        if K is not None:
            tf.write(line)
    pids = []
    if platform=='affy6':
        if K is None:
            for line in af:
                pids.append(line.split(',')[0].strip('"')+'\n')
        else:
            for i, line in takewhile(lambda x: x[0] < K, enumerate(af)):
                pids.append(line.split(',')[0].strip('"')+'\n')
                tf.write(line)
    elif platform == 'illumina':
        i = 0
        for line in takewhile(illuminacond, af):
            line_split=line.split(',')
            pid=line_split[1][0:3]
            out = line_split[1] + ',' + line_split[2] + ',' + line_split[3][1] + line_split[3][3] + ',' \
                  + line_split[15] + ',' + line_split[9] + ',' + line_split[10]
            if pid!='cnv' and pid!='hCV' and pid!='cnv':
                i = i+1
                pids.append(out.strip('"')+'\n')
                action(line)
    af.close()
    if K is not None:
        tf.close()
    #of.close()
    return pids

def find_annotfile(platform):
    from utils import get_conf
    conf = get_conf()
    from utils import file_exists
    if "annotfile" in conf[platform] and file_exists(conf[platform]["annotfile"], False):
        annotfile = conf[platform]["annotfile"]
        print "attempting to use annotation file %s specified in config"%annotfile
    else:
        if platform == 'affy6':
            annotfile = "data/affy-anno.txt"
            print "using file '%s' as annotation file"%annotfile
        elif platform == 'illumina':
            annotfile = "data/illumina-anno.txt"
            print "using file '%s' as annotation file"%annotfile
        else:
            sys.exit("sorry, can't find any usable annotation files")
    return annotfile

@print_timing
def simdat(platform, samplesize, annotfile, destdir, K, oname, truncannotfile=None):
    import sys
    if platform != 'affy6' and platform != 'illumina':
        sys.exit("platform must be either 'affy6' or 'illumina', not %s"%platform)
    from numpy.random import beta, binomial, exponential, multinomial, normal, random_integers
    from random import sample, uniform
    import string, glob, os
    import utils

    import os, sys
    #from utils import file_exists
    if platform != 'affy6' and platform != 'illumina':
        sys.exit("platform must be either 'affy6' or 'illumina', not %s"%platform)

    # attempt to use annotfile from config if none is specified
    if annotfile == None:
        annotfile = find_annotfile(platform)
    annotfile = os.path.abspath(annotfile)

    revcomp = {'C':'G','G':'C','A':'T','T':'A'}
    anno = []
    pids = getpids(platform, annotfile, K, truncannotfile)
    for pid in pids:
       anno.append(pid.strip('\n'))
    if K == None:
        annonum = len(anno)
    else:
        annonum = min(K, len(anno))
    gtfname = os.path.join(destdir, oname + '-n' + str(samplesize) + '-K' + str(annonum) + '-' + platform + '-geno.txt')
    phfname = os.path.join(destdir, oname + '-n' + str(samplesize) + '-K' + str(annonum) + '-' + platform + '-pheno.txt')
    gtfile = open(gtfname,'w')
    phfile = open(phfname,'w')
    phfile.write('expid, famid, patid, pid, mid, sex, pheno, bp, ostime, osevent, race\n')
    raceconv = {0:'White', 1:'Black', 2:'Asian', 3:'Unknown'}
    gender = {0:'1', 1:'2'}

    print "writing pheno file %s"%phfname

    for i in range(samplesize):
        ii = str(i+1)
        patid = 'PATID' + ii
        sampid = 'SAMPID' + ii
        expid = 'SAMPLE-' + str(ii)
        if platform == 'affy6':
            expid = expid+'.CEL'
        sex = gender[random_integers(0, 1)]
        pheno = str(binomial(1, 0.5))
        bp = str(normal(120, 10))
        ostime = str(exponential(1))
        osevent = str(binomial(1, 0.8))
        race = raceconv[random_integers(0, 3)]
        famid = "FAMID" + ii
        pid = "0"
        mid = "0"
        phfile.write(expid + ',' + famid + ',' + patid + ',' + pid + ',' + mid + ',' + sex + ',' + pheno + ','+bp + ',' + ostime + ',' + osevent + ',' + race+'\n')
    phfile.close()

    print "writing geno file %s"%gtfname

    if platform == 'illumina':
             gtfile.write('[Data]\n')
             gtfile.writelines('' + '\t' + '\t'.join(["SAMPLE-" + str(j) for j in range(1, samplesize+1)]) + '\n')
    elif platform == 'affy6':
        gtfile.writelines('probeset_id' + '\t' + '\t'.join(["SAMPLE-"+str(j) + ".CEL" for j in range(1, samplesize+1)])+'\n')
    for i in range(annonum):
        annodat = anno[i].split(',')
        pid = annodat[0]
        gtypes = multinomial(samplesize, hwe(uniform(0, 1),beta(1, 2)))
        gtypes = gtypes[0]*['0']+gtypes[1]*['1']+gtypes[2]*['2']+gtypes[3]*['-1']
        gtypes = sample(gtypes, samplesize)
        if platform == 'illumina':
            istrand = annodat[1]
            A = annodat[2][0]
            B = annodat[2][1]
            sstrand = annodat[3]
            if(istrand != sstrand):
                A = revcomp[A]
                B = revcomp[B]
            gtfile.write(pid)
            for i in range(samplesize):
                gtfile.write(decode_genotype(gtypes[i], A, B))
        if platform == 'affy6':
            x = [pid] + gtypes
            gtfile.writelines('\t'.join(x))
        if i < annonum:
            gtfile.write('\n')
    gtfile.close()

if __name__ == '__main__':
    import sys
    from optparse import OptionParser
    usage = "usage: %prog [-d destdir -k K -o oname] platform samplesize"
    parser = OptionParser(usage=usage)
    parser.add_option("-a", "--annotfile", action="store", type="string", dest="annotfile", help="annotation file name")
    parser.add_option("-d","--destdir", action="store", dest="destdir", type="string", default=".", help="destination directory. Default is current directory.")
    parser.add_option("-k", action="store", dest="K", type="int", help="maximum number of probes to be processed")
    parser.add_option("-o", "--outname", action="store", dest="oname", default="dummy", help="prefix of output files (idlink, pheno and geno)")
    parser.add_option("-t", action="store", dest="truncannotfile", type="string", help="truncate annotation file")
    (options, args) = parser.parse_args()

    if len(args) != 2:
        print "wrong number of arguments"
        parser.print_help()
        sys.exit(1)

    platform = args[0]
    samplesize = int(args[1])
    simdat(platform, samplesize, options.annotfile, options.destdir, options.K, options.oname, options.truncannotfile)
