# Supplementary material for: SNPpy - Database Management for SNP Data from Genome Wide Association Studies
Source: PLoS One. 2011 Oct 19;6(10):e24982. doi: 10.1371/journal.pone.0024982 (PMC3198468; doi:10.1371/journal.pone.0024982)
Supplement: File S1 — Source code. SNPpy source code in an archive file format. See docs/MANUAL for usage information. This archive corresponds to a revision of the Mercurial repository. That revision can be identified by the character string which follows the snppy string in the archive name. That string is the revisions's hash identifier (short version). (TBZ2) [file pone.0024982.s001.tbz2 › snppy-f6041cdb8bb3/test_all_output.py]

#!/usr/bin/python

def filename(schema, dbname, format, alleletype):
    filenamed = {}
    if alleletype == None:
        filenamed['ped'] =  "%s.%s.ped"%(dbname, schema)
        filenamed['tped'] = "%s.%s.tped"%(dbname, schema)
    else:
        filenamed['ped'] =  "%s.%s.%s.ped"%(dbname, schema, alleletype)
        filenamed['tped'] = "%s.%s.%s.tped"%(dbname, schema, alleletype)
    filenamed['map'] =  "%s.%s.map"%(dbname, schema)
    filenamed['tfam'] = "%s.%s.tfam"%(dbname, schema)
    filename = filenamed[format]
    return filename

def get_schemas(dbname, shard, test):
    import os
    from utils import get_conf, pg_url
    from dbutils import get_db_type
    conf = get_conf()
    dbuser = conf["dbuser"]
    password = conf["password"]
    portnum = conf["portnum"]
    usr = os.popen('whoami').read().strip()
    dbstring_dbname = "%s://%s:%s@localhost:%s/%s"%(pg_url(), dbuser, password, portnum, dbname)
    dbtype = get_db_type(dbstring_dbname)
    datasets = conf[dbtype].sections
    if shard and test:
        schemas = [s+'_shard_test' for s in datasets]
    elif shard:
        schemas = [s+'_shard' for s in datasets]
    elif test:
        schemas = [s+'_test' for s in datasets]
    else:
        schemas = datasets
    return schemas

def write_files(dbname, alleletype, mapcol, jobs, shard, test):
    import os, sys
    from dbutils import get_db_type
    from make_all_output import make_all_output
    from utils import get_conf, pg_url
    conf = get_conf()
    dbuser = conf["dbuser"]
    password = conf["password"]
    portnum = conf["portnum"]
    usr = os.popen('whoami').read().strip()
    dbstring_dbname = "%s://%s:%s@localhost:%s/%s"%(pg_url(), dbuser, password, portnum, dbname)
    dbtype = get_db_type(dbstring_dbname)
    schemas = get_schemas(dbname, shard, test)
    make_all_output(dbname, alleletype, mapcol=True, destdir='.', jobs=jobs, shard=shard, test=test, recreate=True)
    if shard:
        formats = ['map', 'ped']
    else:
        formats = ['map', 'ped', 'tped', 'tfam']
    for schema in schemas:
        for format in formats:
            os.system("mv %(f)s j%(j)s.%(f)s"%({'f':filename(schema, dbname, format, alleletype), 'j':jobs}))

def test_all_output(affy_db, illumina_db, test):
    write_files(affy6_db, alleletype=None, mapcol=True, jobs=1, shard=False, test=test)
    write_files(affy6_db, alleletype=None, mapcol=True, jobs=2, shard=False, test=test)
    write_files(affy6_db, alleletype=None, mapcol=True, jobs=3, shard=False, test=test)
    write_files(affy6_db, alleletype=None, mapcol=True, jobs=1, shard=True, test=test)
    write_files(affy6_db, alleletype=None, mapcol=True, jobs=2, shard=True, test=test)
    write_files(affy6_db, alleletype=None, mapcol=True, jobs=3, shard=True, test=test)

    write_files(illumina_db, alleletype="forward", mapcol=True, jobs=1, shard=False, test=test)
    write_files(illumina_db, alleletype="forward", mapcol=True, jobs=2, shard=False, test=test)
    write_files(illumina_db, alleletype="forward", mapcol=True, jobs=3, shard=False, test=test)
    write_files(illumina_db, alleletype="forward", mapcol=True, jobs=1, shard=True, test=test)
    write_files(illumina_db, alleletype="forward", mapcol=True, jobs=2, shard=True, test=test)
    write_files(illumina_db, alleletype="forward", mapcol=True, jobs=3, shard=True, test=test)

    import commands, sys
    from utils import file_not_exist
    for dbname in affy6_db, illumina_db:
        if dbname == affy6_db:
            alleletype = None
        elif dbname == illumina_db:
            alleletype = "forward"
        for shard in True, False:
            if shard:
                formats = ['map', 'ped']
            else:
                formats = ['map', 'ped', 'tped', 'tfam']
            schemas = get_schemas(dbname, shard, test)
            for schema in schemas:
                for format in formats:
                    #if file_not_exist(name, False):
                    f1  = 'j' + str(1) + '.' + filename(schema, dbname, format, alleletype)
                    f2  = 'j' + str(2) + '.' + filename(schema, dbname, format, alleletype)
                    f3  = 'j' + str(3) + '.' + filename(schema, dbname, format, alleletype)
                    if [x for x in [f1, f2, f3] if file_not_exist(x)]:
                        sys.exit("Exiting...")
                    c1  = "md5sum j" + str(1) + '.' + f1
                    c2  = "md5sum j" + str(2) + '.' + f2
                    c3  = "md5sum j" + str(3) + '.' + f3
                    if commands.getoutput(c1).split()[0] != commands.getoutput(c2).split()[0]:
                        sys.exit("%s and %s differ"%(c1, c2))
                    if commands.getoutput(c2).split()[0] != commands.getoutput(c3).split()[0]:
                        sys.exit("%s and %s differ"%(c2, c3))

    for dbname in affy6_db, illumina_db:
        if dbname == affy6_db:
            alleletype = None
        elif dbname == illumina_db:
            alleletype = "forward"
        for format in ["map", "ped"]:
            for i in 1,2,3:
                schemas = get_schemas(dbname, False, test)
                schemas_shard = get_schemas(dbname, True, test)
                for schema, schema_shard in zip(schemas, schemas_shard):
                    f = "j" + str(i) + '.' + filename(schema, dbname, format, alleletype)
                    fs = "j" + str(i) + '.' + filename(schema_shard, dbname, format, alleletype)
                    if [x for x in [f, fs] if file_not_exist(x)]:
                        sys.exit("Exiting...")
                    c  = "md5sum " + f
                    cs  = "md5sum " + fs
                    if commands.getoutput(c).split()[0] != commands.getoutput(cs).split()[0]:
                        sys.exit("%s and %s differ"%(f, fs))

if __name__=='__main__':
    import sys
    from optparse import OptionParser
    usage = "usage is of the form '%prog [-t] affy6_db illumina_db'\n"
    parser = OptionParser(usage=usage)
    parser.add_option("-t", "--test", action="store_true", dest="test", help="test version")
    (options, args) = parser.parse_args()

    if len(args) != 2:
        print "incorrect number of arguments"
        parser.print_help()
        sys.exit()

    affy6_db = args[0]
    illumina_db = args[1]

    test_all_output(affy6_db, illumina_db, options.test)
