# Supplementary material for: SNPpy - Database Management for SNP Data from Genome Wide Association Studies
Source: PLoS One. 2011 Oct 19;6(10):e24982. doi: 10.1371/journal.pone.0024982 (PMC3198468; doi:10.1371/journal.pone.0024982)
Supplement: File S1 — Source code. SNPpy source code in an archive file format. See docs/MANUAL for usage information. This archive corresponds to a revision of the Mercurial repository. That revision can be identified by the character string which follows the snppy string in the archive name. That string is the revisions's hash identifier (short version). (TBZ2) [file pone.0024982.s001.tbz2 › snppy-f6041cdb8bb3/test_simdata.py]

def test_simdata(shard):
    # This is a test to verify SNPpy is working properly. It will set up
    # the database, load the data and export the data.

    # To this end we provide truncated annotation files (for both the
    # affy6 and illumina platforms) in the 'data' directory.

    # Make sure to run scons at the top directory before proceeding with
    # the test

    import os, sys
    from simdat import simdat
    from init_db import init_db
    from load_dataset import load_dataset
    from make_output import make_output
    from sqlalchemy.orm import clear_mappers

    # Generate simulation data.
    print "***running simdat.py***..."
    for annotfile, platform in zip(('data/affy6-anno.txt', 'data/illumina-anno.txt'), ('affy6', 'illumina')):
        try:
            simdat(platform=platform, samplesize=10, annotfile=annotfile, destdir='data', K=123, oname='dummy')
        except:
            print "simdat.py FAILED!"
            raise

    # Initialize the databases
    print "***running init_db.py***..."

    for dbname, platform in zip(('dummydb_affy6', 'dummydb_illum'), ('affy6', 'illumina')):
        try:
            init_db(dbname=dbname, platform=platform, recreate=True)
        except:
            print "init_db.py FAILED!"
            raise

    # Load dummy data sets
    print "***running load_dataset.py***..."
    for dataset, dbname, alleletype in zip(('simaffy6', 'simillum'), ('dummydb_affy6', 'dummydb_illum'), (None, 'forward')):
        try:
            load_dataset(dataset=dataset, dbname=dbname, alleletype=alleletype, jobs=1, recreate=True, shard=shard, test=False)
            clear_mappers()
        except:
            print "load_dataset.py FAILED!"
            raise

    # Create map/ped files
    print "***running make_output.py***..."
    for fileformat in ('map', 'ped'):
        for dbname, alleletype, dataset in zip(('dummydb_affy6', 'dummydb_illum'), (None, 'forward'), ('simaffy6', 'simillum')):
            try:
                make_output(fileformat=fileformat, dbname=dbname, alleletype=alleletype, mapcol=False, destdir='.', jobs=1, shard=shard, test=False, recreate=True, datasets=[dataset])
            except:
                print "make_output.py FAILED!"
                raise

    # Check to see if the output files are valid as far as PLINK is
    # concerned (note that in Debian the "plink" binary has been
    # renamed "p-link".)
    print "***running plink***..."

    if shard == None:
        illumina_schema ="simillum"
        affy6_schema = "simaffy6"
    elif shard == True:
        illumina_schema ="simillum_shard"
        affy6_schema = "simaffy6_shard"

    os.system("p-link --map dummydb_illum.%s.map --ped dummydb_illum.%s.forward.ped --map3"%(illumina_schema, illumina_schema)) and sys.exit("plink FAILED!")
    os.system("p-link --map dummydb_affy6.%s.map --ped dummydb_affy6.%s.ped --map3"%(affy6_schema, affy6_schema)) and sys.exit("plink FAILED!")

if __name__ == '__main__':
    import sys, os
    usr = os.popen('whoami').read().strip()
    from optparse import OptionParser
    usage = "'%prog [-s]'"
    parser = OptionParser(usage=usage)
    parser.add_option("-s", "--sharding", action="store_true", dest="shard", help="use geno table sharding")
    (options, args) = parser.parse_args()

    if len(args) != 0:
        print "incorrect number of arguments"
        parser.print_help()
        sys.exit(1)

    test_simdata(options.shard)
