# Supplementary material for: SNPpy - Database Management for SNP Data from Genome Wide Association Studies
Source: PLoS One. 2011 Oct 19;6(10):e24982. doi: 10.1371/journal.pone.0024982 (PMC3198468; doi:10.1371/journal.pone.0024982)
Supplement: File S1 — Source code. SNPpy source code in an archive file format. See docs/MANUAL for usage information. This archive corresponds to a revision of the Mercurial repository. That revision can be identified by the character string which follows the snppy string in the archive name. That string is the revisions's hash identifier (short version). (TBZ2) [file pone.0024982.s001.tbz2 › snppy-f6041cdb8bb3/threadpool.py]

#References: http://www.ibm.com/developerworks/aix/library/au-threadingpython/
#            http://code.activestate.com/recipes/577187-python-thread-pool/
#            http://www.mail-archive.com/sqlalchemy@googlegroups.com/msg15665.html

import Queue, threading, urllib2, time

class Worker(threading.Thread):
    """Thread executing tasks from a given tasks queue"""
    def __init__(self, session, queue, num):
        threading.Thread.__init__(self)
        self.num = num
        self.queue = queue
        self.setDaemon(True)
        self.session = session

    def run(self):
        import traceback
        while True:
            func, args, kargs = self.queue.get()
            try:
                func(*args, **kargs)
            except:
                traceback.print_exc()
            self.queue.task_done()

class ThreadPool:
    """Pool of threads consuming tasks from a queue"""
    def __init__(self, session, num_threads):
        from geno import Geno_Shard
        self.queue = Queue.Queue()
        self.workerlist = []
        self.num = num_threads
        self.session = session
        for i in range(num_threads):
            self.workerlist.append(Worker(session, self.queue, i))

    def add_task(self, func, *args, **kargs):
        """Add a task to the queue"""
        self.queue.put((func, args, kargs))

    def start(self):
        for w in self.workerlist:
            w.start()

    def wait_completion(self):
        """Wait for completion of all the tasks in the queue"""
        self.queue.join()
