# Supplementary material for: SNPpy - Database Management for SNP Data from Genome Wide Association Studies
Source: PLoS One. 2011 Oct 19;6(10):e24982. doi: 10.1371/journal.pone.0024982 (PMC3198468; doi:10.1371/journal.pone.0024982)
Supplement: File S1 — Source code. SNPpy source code in an archive file format. See docs/MANUAL for usage information. This archive corresponds to a revision of the Mercurial repository. That revision can be identified by the character string which follows the snppy string in the archive name. That string is the revisions's hash identifier (short version). (TBZ2) [file pone.0024982.s001.tbz2 › snppy-f6041cdb8bb3/truncate_genofile.py]

def truncate_genofile(tmpdir, dataset, dbname):
    import os
    from utils import get_conf, pg_url
    conf = get_conf()
    dbuser = conf["dbuser"]
    password = conf["password"]
    portnum = conf["portnum"]
    dbstring = "%s://%s:%s@localhost:%s/%s"%(pg_url(), dbuser, password, portnum, dbname)
    from dbutils import get_db_type
    dbtype = get_db_type(dbstring)
    dirpath = os.path.dirname(os.path.abspath(__file__))
    datasets = conf[dbtype].sections
    if dataset not in datasets:
        sys.exit("error, dataset %s not listed in config"%dataset)

    annotfile = conf[dbtype]["annotfile"]
    phenofiles = conf[dbtype][dataset]["phenofiles"]
    genofile = conf[dbtype][dataset]["genofile"]
    test_genofile = os.path.basename(conf[dbtype][dataset]["genofile"]) + '.trunc'
    # since the schema is not actually used, just set schema to dataset
    schema = dataset
    if dbtype == 'affy6':
        from dbschema import make_tables_affy6
        table_dict = make_tables_affy6(schema)
        idlist = conf[dbtype]["fidlist"]
        from geno import Affy6
        g = Affy6(genofile, schema, dbstring, tmpdir, table_dict, 1)
    elif dbtype == 'illumina':
        from dbschema import make_tables_illumina
        table_dict = make_tables_illumina(schema)
        idlist = conf[dbtype]["rsidlist"]
        from geno import Illumina
        g = Illumina(genofile, schema, dbstring, tmpdir, table_dict, 1)

    try:
        g.truncate_genofile(test_genofile, idlist)
    except:
        import shutil
        if os.path.exists(tmpdir):
            shutil.rmtree(tmpdir)

if __name__=='__main__':
    import sys, os
    from optparse import OptionParser
    usr = os.popen('whoami').read().strip()
    usage = "'%prog tmpdir dataset dbname'. Using the value dbtype_" + usr + " for db is recommended, where dbtype can be either 'affy6' or 'illumina'."
    parser = OptionParser(usage=usage)
    (options, args) = parser.parse_args()
    if len(args) != 3:
        print "incorrect number of arguments"
        parser.print_help()
        sys.exit(1)
    tmpdir = args[0]
    dataset = args[1]
    dbname = args[2]
    truncate_genofile(tmpdir, dataset, dbname)
