# Supplementary material for: SNPpy - Database Management for SNP Data from Genome Wide Association Studies
Source: PLoS One. 2011 Oct 19;6(10):e24982. doi: 10.1371/journal.pone.0024982 (PMC3198468; doi:10.1371/journal.pone.0024982)
Supplement: File S1 — Source code. SNPpy source code in an archive file format. See docs/MANUAL for usage information. This archive corresponds to a revision of the Mercurial repository. That revision can be identified by the character string which follows the snppy string in the archive name. That string is the revisions's hash identifier (short version). (TBZ2) [file pone.0024982.s001.tbz2 › snppy-f6041cdb8bb3/update_pheno_table.py]

def update_pheno_table(dataset, dbname, shard, test):
    usr = os.popen('whoami').read().strip()
    from utils import get_conf, pg_url
    conf = get_conf()
    dbuser = conf["dbuser"]
    password = conf["password"]
    portnum = conf["portnum"]
    dbstring_usr = "%s://%s@:%s/postgres"%(pg_url(), usr, portnum)
    dbstring = "%s://%s:%s@localhost:%s/postgres"%(pg_url(), dbuser, password, portnum)
    dbstring_dbname = "%s://%s:%s@localhost:%s/%s"%(pg_url(), dbuser, password, portnum, dbname)
    from utils import create_engine_wrapper
    from dbutils import dbuser_exists, db_exists, schema_exists
    db_usr = create_engine_wrapper(dbstring_usr)
    db = create_engine_wrapper(dbstring)
    db_dbname = create_engine_wrapper(dbstring_dbname)
    usr = os.popen('whoami').read().strip()
    if not dbuser_exists(db_usr, dbuser):
        sys.exit("dbuser '%s' does not exist\nrun the init_db.py script, exiting"%dbuser)
    if not db_exists(db, dbname):
        sys.exit("database '%s' does not exist\nrun the init_db.py script, exiting"%dbname)

    from dbutils import get_db_type
    dbtype = get_db_type(dbstring_dbname)
    dirpath = os.path.dirname(os.path.abspath(__file__))
    datasets = conf[dbtype].sections
    if dataset not in datasets:
        sys.exit("error, dataset %s is not listed in the config as one of the datasets associated with database type %s"%(dataset, dbtype))

    # Choose schema depending on shard and test options.
    if shard and test:
        schema = dataset + "_shard_test"
    elif shard:
        schema = dataset + "_shard"
    elif test:
        schema = dataset + "_test"
    else:
        schema = dataset

    if not schema_exists(db_dbname, schema):
        sys.exit("schema '%s' does not exist, exiting"%schema)

    print "using schema %s in database %s"%(schema, dbname)
    phenofiles = conf[dbtype][dataset]["phenofiles"]
    from pheno import Pheno_Base
    from dbschema import make_pheno_all
    table_dict = make_pheno_all(schema)
    Pheno_Base(phenofiles, dbstring_dbname, table_dict).update_pheno_table()

if __name__=='__main__':
    import sys, os
    from optparse import OptionParser
    usage = "'%prog dataset db'."
    parser = OptionParser(usage=usage)
    parser.add_option("-s", "--sharding", action="store_true", dest="shard", help="use geno table sharding")
    parser.add_option("-t", "--test", action="store_true", dest="test", default=False, help="test cases")
    (options, args) = parser.parse_args()

    if len(args) != 2:
        print "incorrect number of arguments"
        parser.print_help()
        sys.exit(1)

    dataset = args[0]
    dbname = args[1]

    update_pheno_table(dataset, dbname, options.shard, options.test)
