# Supplementary material for: SNPpy - Database Management for SNP Data from Genome Wide Association Studies
Source: PLoS One. 2011 Oct 19;6(10):e24982. doi: 10.1371/journal.pone.0024982 (PMC3198468; doi:10.1371/journal.pone.0024982)
Supplement: File S1 — Source code. SNPpy source code in an archive file format. See docs/MANUAL for usage information. This archive corresponds to a revision of the Mercurial repository. That revision can be identified by the character string which follows the snppy string in the archive name. That string is the revisions's hash identifier (short version). (TBZ2) [file pone.0024982.s001.tbz2 › snppy-f6041cdb8bb3/utils.py]

def print_timing(func):
    import time
    def wrapper(*args, **kwargs):
        t1 = time.time()
        res = func(*args, **kwargs)
        t2 = time.time()
        print '%s took %0.3f s ~ %0.0f min and %0.1f sec' % (func.func_name, t2-t1, int(t2 - t1)/60, (t2-t1) % 60 )
        return res
    return wrapper

def print_start_finish(func):
    import time
    def wrapper(*args, **kwargs):
        import datetime
        now = datetime.datetime.now()
        print '************************************************'
        print "starting run at %s"%now.strftime("%Y-%m-%d %H:%M")
        print '************************************************'
        #f.flush()
        res = func(*args, **kwargs)
        now = datetime.datetime.now()
        print '************************************************'
        print "ending run at %s"%now.strftime("%Y-%m-%d %H:%M")
        print '************************************************'
        #f.flush()
        return res
    return wrapper

def trunc_cell_tables_csv_file(csvfilename, newcsvfilename, rownum):
    cf = open(csvfilename)
    ncf = open(newcsvfilename, 'w')
    i=0
    for line in cf:
        if i == rownum:
            break
        else:
            i = i+1
            ncf.write(line)
    ncf.close()
    cf.close()

def is_blankline(line):
    if line.isspace() or len(line)==0:
        return True
    else:
        return False

def file_exists(name, do_print=True):
    import os
    rv = os.path.exists(name) and os.path.getsize(name) > 0
    if rv and do_print:
        print 'file %s already exists'%(name,)
    return rv

def file_not_exist(name, do_print=True):
    import os
    rv = not os.path.exists(name) or os.path.getsize(name) == 0
    if rv and do_print:
        print 'file %s does not exist'%(name,)
    return rv

def get_conf():
    import configobj
    try:
        default = configobj.ConfigObj('default_conf', raise_errors=True)
    except configobj.ConfigObjError:
        print "ERROR FOR CONFIG FILE 'default_conf':"
        raise
    try:
        user = configobj.ConfigObj('user_conf', raise_errors=True)
    except configobj.ConfigObjError:
        print "ERROR FOR CONFIG FILE 'user_conf':"
        raise
    default.merge(user)
    return default

def randstr(n=5):
    import string
    from random import choice
    chars = string.ascii_lowercase + string.digits
    return ''.join([choice(chars) for i in xrange(n)])

def get_conf():
    import configobj, validate, sys
    try:
        config = configobj.ConfigObj('default_conf', configspec='conf.validate', raise_errors=True)
    except configobj.ConfigObjError:
        print "ERROR FOR CONFIG FILE 'default_conf':"
        raise
    try:
        user = configobj.ConfigObj('user_conf', configspec='conf.validate', raise_errors=True)
    except configobj.ConfigObjError:
        print "ERROR FOR CONFIG FILE 'user_conf':"
        raise
    config.merge(user)

    validator = validate.Validator()
    results = config.validate(validator, preserve_errors=True)
    if results != True:
        for entry in configobj.flatten_errors(config, results):
            # each entry is a tuple
            section_list, key, error = entry
            if key is not None:
                section_list.append(key)
            else:
                section_list.append('[missing section]')
            section_string = ', '.join(section_list)
            if error == False:
                error = 'Missing value or section.'
            print section_string, ' = ', error

        sys.exit(1)

    return config

def safe_mkdir(dirname):
    import os, sys
    if os.path.exists(dirname):
        if not os.path.isdir(dirname):
            sys.exit("error: path exists but is not a directory")
    else:
        os.makedirs(dirname)

def sqla_major_version():
    import sqlalchemy
    v = sqlalchemy.__version__
    return int(v.split('.')[1])

def pg_url():
    if sqla_major_version() == 6:
        return 'postgresql+psycopg2'
    else:
        return 'postgres'

def text_autocommit(s):
    from sqlalchemy.sql import text
    if sqla_major_version() == 6:
        return text(s).execution_options(autocommit=True)
    else:
        return text(s, autocommit=True)

def create_engine_wrapper(dbstring):
    from sqlalchemy import create_engine
    if sqla_major_version() == 6:
        return create_engine(dbstring, use_native_unicode=False)
    else:
        return create_engine(dbstring)
